# Supplementary material for: Elucidating a genomic signature associated with behavioral and executive function after moderate to severe pediatric TBI: a systems biology informed approach
Source: Front Syst Biol. 2024 Apr 25;4:1293265. doi: 10.3389/fsysb.2024.1293265 (PMC12342039; doi:10.3389/fsysb.2024.1293265)
Supplement: Supplementary file 1 [file Table2.XLSX]

## Sheet: max effect size by gene
gene1	CBC TBI_5	CBC TBI_10	GEC_TBI 5	GEC TBI 10	CBC 5	CBC 10	GEC 5	GEC 10
AAAS	0	0	0	0	0	0	0	0
AATK	0	0	0	1	0	0	0	0
ABCA2	0	0	0	0	0	0	0	0
ABCA7	0	0	0	0	0	0	0	0
ABCC1	0	0	0	0	0	0	0	0
ABCC2	0	0	0	0	0	0	0	0
ABCC8	0	0	0	0	0	0	0	0
ABCD2	0	0	0	0	0	0	0	0
ABCF1	0	0	0	0	0	0	0	0
ABHD12	0	0	0	0	0	0	0	0
ABI1	0	0	0	0	0	0	0	0
ABI2	0	0	0	0	0	0	0	0
ABL1	0	0	1	1	0	0	0	0
ABL2	0	0	0	1	0	0	0	0
ABLIM1	0	0	0	0	0	0	0	0
ABR	0	0	0	0	0	0	0	0
ABT1	0	0	0	0	0	0	0	0
ACER3	0	0	1	1	0	0	0	0
ACHE	0	0	0	0	0	0	0	0
ACKR1	0	0	0	0	0	0	0	0
ACKR2	0	0	0	0	0	0	0	0
ACOD1	0	0	0	0	0	0	0	0
ACP5	0	0	0	0	0	0	0	0
ACSL3	0	0	0	0	0	0	0	1
ACSL6	0	1	0	0	0	0	0	0
ACTB	0	0	0	0	0	0	0	0
ACTBL2	0	0	0	0	0	0	0	0
ACTL6B	0	0	0	0	0	0	0	0
ACTR2	0	0	0	0	0	0	0	0
ACTR3	0	0	0	0	0	0	0	0
ACVR1	0	0	0	0	0	0	0	0
ADA	0	0	1	1	0	0	0	0
ADAM2	0	0	0	0	0	0	1	1
ADAM8	0	0	0	0	0	0	0	0
ADAM10	0	0	0	1	0	0	0	0
ADAM17	0	0	0	0	0	0	0	0
ADAM22	0	0	0	0	0	0	0	0
ADAMTS1	0	0	0	0	0	0	0	0
ADAMTS12	0	0	0	0	0	0	0	0
ADARB1	0	0	0	0	0	0	0	0
ADCY1	0	1	0	1	0	0	0	0
ADCY3	0	0	0	0	0	0	0	0
ADCY5	0	0	0	0	0	0	0	0
ADCY6	0	0	0	0	0	0	0	0
ADCY7	0	0	0	0	0	0	0	0
ADCY8	0	0	0	0	0	0	0	0
ADCYAP1	0	0	0	0	0	0	0	0
ADGRB1	0	0	0	0	0	0	0	0
ADGRB3	0	0	0	0	0	0	0	0
ADGRE2	0	0	0	0	0	0	0	0
ADGRE5	0	0	0	0	0	0	0	0
ADGRF1	0	0	0	0	0	0	0	0
ADGRG1	0	0	0	0	0	0	0	1
ADGRG6	0	0	0	0	0	0	0	0
ADGRL3	0	0	0	0	0	0	0	0
ADGRV1	0	1	1	1	0	1	1	1
ADH1C	0	0	0	0	0	0	0	0
ADIPOQ	0	0	0	0	0	0	0	0
ADM2	0	0	0	0	0	0	0	0
ADNP	0	0	0	0	0	0	0	0
ADNP2	0	0	0	0	0	0	0	0
ADORA2A	0	0	0	0	0	0	0	0
ADORA2B	0	0	0	0	0	0	0	0
ADORA3	0	0	0	0	0	0	0	0
ADRA1B	0	0	0	0	0	0	0	1
ADRA2A	0	0	0	0	0	0	0	0
ADRA2B	0	0	0	0	0	0	0	0
ADRA2C	0	0	0	0	0	0	0	0
ADRB1	0	0	0	0	0	0	0	0
ADRB2	0	0	0	0	0	0	0	0
ADRB3	0	0	0	0	0	0	0	0
AFAP1L2	0	0	0	0	0	0	0	0
AFDN	0	0	0	0	0	1	0	0
AFG3L2	1	1	0	0	0	0	0	0
AGBL4	0	0	0	0	0	0	0	0
AGER	0	0	0	0	0	0	0	0
AGRN	0	0	0	0	0	0	0	0
AGRP	0	0	0	0	0	0	0	0
AGT	0	0	0	0	0	0	0	0
AGTPBP1	0	0	0	0	0	0	0	0
AGTR1	0	0	0	0	0	0	0	0
AHCY	0	0	0	0	0	0	0	0
AHI1	0	0	0	0	0	0	0	0
AHSG	0	0	0	0	0	0	0	0
AIF1	0	0	0	0	0	0	0	0
AIM2	0	0	0	0	0	0	0	0
AIMP1	0	0	0	0	0	0	0	0
AK7	0	0	0	0	0	0	0	0
AKAP5	0	0	0	0	0	0	0	0
AKNA	0	0	0	0	0	0	0	0
AKT1	0	0	0	0	0	0	0	0
AKT2	0	0	0	0	0	0	0	0
ALB	0	0	0	0	0	0	0	0
ALCAM	0	0	0	1	0	0	0	0
ALDH1A2	0	0	0	0	0	0	0	0
ALDH1A3	0	0	0	0	0	0	0	0
ALDH2	0	0	0	0	0	0	0	0
ALK	0	0	0	0	0	1	1	1
ALKAL1	0	0	0	0	0	0	0	0
ALKAL2	0	0	0	0	0	0	0	0
ALKBH1	0	0	0	0	0	0	0	0
ALMS1	0	0	0	0	0	0	0	0
ALOX5	1	1	0	0	0	0	0	0
ALOX5AP	0	0	0	0	0	0	0	0
ALOX15	0	0	0	0	0	0	0	0
ALPI	0	0	0	0	0	0	0	0
ALS2	0	0	1	1	0	0	0	0
AMFR	0	0	0	0	0	0	1	1
AMIGO1	0	0	0	0	0	0	0	0
AMIGO3	0	0	0	0	0	0	0	0
AMPH	0	0	0	0	0	0	0	1
ANAPC2	0	0	0	0	0	0	0	0
ANK3	0	0	0	0	0	0	0	0
ANKFN1	0	0	0	0	0	0	0	0
ANKH	1	1	0	0	0	0	0	0
ANKRD1	0	0	0	0	0	0	0	0
ANKRD27	0	0	1	1	0	0	1	1
ANKRD42	0	0	0	0	0	0	0	0
ANKS1A	0	0	0	0	0	0	0	0
ANO6	0	0	0	0	0	0	0	0
ANXA1	0	0	0	0	0	0	0	0
AOAH	0	0	0	0	0	0	1	1
AP2A1	0	0	0	0	0	0	0	0
AP3B1	0	1	1	1	0	0	0	0
APBA1	0	0	0	0	0	0	0	1
APBA2	0	0	1	1	0	0	0	0
APBB1	0	0	0	0	0	0	0	0
APBB2	0	1	0	0	1	1	0	1
APC	0	0	0	0	0	1	0	0
APCDD1	0	0	0	0	0	0	0	0
APCS	0	0	0	0	0	0	0	0
APH1B	0	0	0	0	0	0	0	0
APLP2	0	0	0	0	0	1	0	0
APOA1	0	0	0	0	0	0	0	0
APOD	0	0	0	0	0	0	0	0
APOL2	0	0	0	0	0	0	0	0
APOL3	0	0	0	0	0	0	0	0
APP	0	0	0	0	0	0	0	0
APPL1	0	0	0	0	0	0	0	0
APPL2	0	0	0	0	0	0	0	0
APRT	0	0	0	0	0	0	0	0
ARC	0	0	0	0	0	0	0	0
ARCN1	0	0	0	0	0	0	0	0
AREG	0	0	0	0	0	0	0	0
AREL1	0	0	0	0	0	0	0	0
ARF1	0	0	0	0	0	0	0	0
ARF4	0	0	0	0	0	0	0	0
ARF6	0	0	0	0	0	0	0	0
ARFGEF1	0	0	0	0	0	0	0	0
ARHGAP33	0	0	0	0	0	0	0	0
ARHGAP35	0	0	0	0	0	0	0	0
ARHGAP44	0	0	0	0	0	0	0	0
ARHGDIA	0	0	0	0	0	0	0	0
ARHGEF2	0	0	0	0	0	0	0	0
ARHGEF7	0	0	0	0	0	0	0	0
ARHGEF10	1	1	0	1	0	0	0	0
ARHGEF28	0	0	0	0	0	0	0	0
ARID1B	0	0	0	0	0	0	0	0
ARL3	0	0	0	0	0	0	0	0
ARL6IP5	0	0	0	0	0	0	0	1
ARNTL	0	0	0	0	0	0	0	0
ARRB2	0	0	0	0	0	0	0	0
ARRDC3	0	0	0	0	0	0	0	0
ARSB	0	0	0	1	0	0	0	0
ARTN	0	0	1	1	1	1	0	0
ASAP1	0	0	0	0	0	0	0	0
ASCL1	0	0	0	0	0	0	0	0
ASCL2	0	0	0	0	0	0	0	0
ASH1L	0	0	0	0	0	0	0	0
ASIC1	0	0	0	0	0	0	0	0
ASIC4	0	0	0	0	0	0	0	0
ASIP	0	0	0	0	0	0	0	0
ASL	0	0	0	0	0	0	0	0
ASPA	0	0	0	0	0	0	0	0
ASPM	0	0	0	0	0	0	0	0
ASS1	0	0	0	0	1	1	0	1
ASTN1	0	0	0	0	0	0	1	1
ASTN2	0	1	0	1	0	0	0	0
ATAD1	0	0	0	0	0	0	0	0
ATAT1	0	0	0	0	0	0	0	0
ATCAY	0	0	0	0	0	0	0	0
ATF1	0	0	0	0	0	0	0	0
ATF4	0	0	0	0	0	0	0	0
ATF5	0	0	0	0	0	0	0	0
ATG7	0	0	0	0	0	0	0	0
ATL1	0	0	0	0	0	0	0	0
ATM	0	0	0	0	0	0	0	0
ATOH1	0	0	0	0	0	0	0	0
ATOH7	0	0	0	0	0	0	0	0
ATOH8	0	0	0	0	1	1	0	0
ATP1A2	0	0	0	0	0	0	0	0
ATP1A3	0	0	0	0	0	0	0	0
ATP1B2	0	0	0	0	0	0	0	0
ATP2B2	0	0	0	0	0	0	0	0
ATP6V1B1	0	0	0	0	0	0	0	0
ATP8A1	0	0	0	0	0	0	0	0
ATP8A2	1	1	0	0	1	1	0	0
ATP8B1	0	1	0	1	1	1	0	1
ATRN	0	1	0	0	0	0	0	0
ATXN1	0	0	1	1	0	0	0	1
ATXN1L	0	0	0	0	0	0	0	0
ATXN2	0	0	0	0	0	0	0	0
ATXN3	0	0	0	0	0	0	0	0
ATXN10	0	0	0	0	0	0	0	0
AURKA	0	0	0	0	0	0	0	0
AUTS2	0	0	0	1	0	0	0	1
AVIL	0	0	0	0	0	0	0	0
AVPR1A	0	0	0	0	0	0	0	0
AXIN1	0	0	0	0	0	0	0	0
AXL	0	0	0	0	0	0	0	0
AZU1	0	0	0	0	0	0	0	0
B2M	0	0	0	0	0	0	0	0
B3GNT2	0	0	0	0	0	0	0	0
B4GALT1	0	0	0	0	0	0	0	0
B4GALT2	0	0	0	1	1	1	0	1
B4GALT5	0	0	0	0	0	0	0	0
B4GALT6	0	0	0	0	0	0	0	0
B4GAT1	0	0	0	0	0	0	0	0
BACE1	0	0	0	0	0	0	0	0
BACE2	1	1	0	0	0	0	0	0
BAG1	0	0	0	0	0	0	0	0
BAG5	0	0	0	0	0	0	0	0
BAIAP2	0	0	0	1	0	1	0	0
BAIAP3	0	0	0	1	1	1	0	1
BAP1	0	0	0	0	0	0	0	0
BARHL1	0	0	0	0	0	0	0	0
BARHL2	0	0	0	0	0	0	0	0
BAX	0	0	0	0	0	0	0	0
BBIP1	0	0	0	0	0	0	0	0
BBS1	1	1	0	0	0	0	0	0
BBS2	0	0	0	0	0	0	0	1
BBS4	0	0	0	0	0	0	0	0
BBS12	0	0	0	0	0	0	0	0
BCAN	0	0	0	0	0	0	0	1
BCHE	0	0	0	0	0	0	0	0
BCL6	0	0	0	0	0	0	0	0
BCL11A	0	0	0	0	0	0	0	0
BCL11B	0	0	1	1	1	1	1	1
BCR	0	0	0	0	0	0	0	0
BDKRB1	0	0	0	0	0	0	0	0
BDKRB2	0	0	0	0	0	0	0	0
BECN1	0	0	0	0	0	0	0	0
BEND6	0	0	0	0	0	0	0	0
BHLHA15	0	0	0	0	0	0	0	0
BHLHE22	0	0	0	0	0	0	0	0
BHLHE23	0	0	0	0	0	0	0	0
BHLHE40	0	0	0	0	0	0	0	0
BHLHE41	0	0	0	0	0	0	0	0
BICDL1	0	0	0	0	0	0	0	0
BIN1	0	0	0	0	0	0	0	0
BIRC2	0	0	0	0	0	0	0	0
BIRC3	0	0	0	0	0	0	0	0
BLK	0	0	0	1	0	0	0	0
BLNK	0	0	0	0	0	0	0	0
BLOC1S2	0	0	0	0	0	0	0	0
BLOC1S3	0	0	0	0	0	0	0	0
BLOC1S4	0	0	0	0	0	0	0	0
BLOC1S6	0	0	0	0	0	0	0	0
BMP2	0	0	0	0	0	0	0	0
BMP4	0	0	0	0	0	0	0	0
BMP5	0	0	0	0	0	0	0	0
BMP6	0	0	0	0	0	0	0	0
BMP7	0	0	0	0	0	0	0	0
BMPR1A	0	0	0	0	0	0	0	0
BMPR1B	0	1	1	1	0	1	0	0
BMPR2	0	0	0	0	0	0	0	0
BNIP2	0	0	0	0	0	0	0	0
BNIP3	0	0	0	0	0	0	0	0
BOC	0	0	0	0	0	0	0	0
BOK	0	0	0	0	0	0	0	0
BRAF	0	0	0	0	0	0	0	0
BRD4	0	0	0	0	0	0	0	0
BRINP1	0	0	0	0	0	0	0	0
BRINP2	0	0	0	0	0	0	0	0
BRINP3	0	0	0	0	0	0	0	0
BRSK1	0	0	0	0	0	0	0	0
BRSK2	0	0	0	0	0	0	0	0
BSG	0	0	0	0	0	0	0	0
BST1	0	0	0	0	0	0	0	0
BSX	0	0	0	0	0	0	0	0
BTBD1	0	0	0	0	0	0	0	0
BTBD2	0	0	0	0	0	0	0	0
BTBD3	0	0	0	0	0	0	0	0
BTBD6	0	0	0	0	0	0	0	0
BTBD8	0	0	0	0	0	0	0	0
BTBD9	0	0	0	1	0	0	1	1
BTG2	0	0	0	0	0	0	0	0
BTG4	0	0	0	0	0	0	0	0
C1QA	1	1	1	1	0	0	0	0
C1QL1	0	0	0	0	0	0	0	0
C1QTNF12	0	0	0	0	0	1	0	0
C2CD4A	0	0	0	0	0	0	0	0
C2CD4B	0	1	1	1	0	0	0	0
C3	0	0	0	0	0	0	1	1
C3AR1	0	0	0	0	0	0	0	0
C3orf70	0	0	0	0	0	1	0	0
C4B	0	0	0	0	0	0	0	0
C5	0	0	0	0	0	0	0	0
C5AR1	0	0	0	0	0	0	0	0
C9orf72	0	0	0	0	0	0	0	0
C12orf57	0	0	0	0	0	0	0	0
C21orf91	0	0	0	0	0	0	0	0
CABP4	1	1	1	1	0	0	0	0
CACNA1A	0	1	0	1	0	0	0	0
CACNA1B	0	0	0	0	0	0	0	0
CACNA1C	0	0	0	0	0	0	1	1
CACNA1E	0	0	0	0	1	1	1	1
CACNB4	1	1	0	0	1	1	1	1
CACNG7	0	0	0	0	0	0	0	0
CALB1	0	0	0	0	0	0	0	0
CALCA	0	1	0	0	0	1	1	1
CALCRL	0	0	0	0	0	0	0	0
CALR	0	0	0	0	0	0	0	0
CAMK1	0	0	0	0	0	0	0	0
CAMK1D	1	1	1	1	1	1	1	1
CAMK2A	0	0	0	0	0	0	0	0
CAMK2B	0	0	1	1	0	1	1	1
CAMK2G	0	0	0	0	0	0	0	0
CAMK4	0	0	0	0	0	0	0	0
CAMP	0	0	0	0	0	0	0	0
CAMSAP1	0	0	0	0	0	0	0	0
CAMSAP2	0	0	0	0	0	0	0	0
CAMSAP3	0	0	0	0	0	0	0	1
CAPN2	0	0	0	0	0	0	0	0
CAPRIN1	0	0	0	0	0	0	0	0
CAPRIN2	0	0	0	0	0	0	0	0
CAPZB	0	0	0	0	0	0	0	0
CARD18	0	0	0	0	0	0	0	0
CARM1	0	0	0	0	0	0	0	0
CARTPT	0	0	0	0	0	0	0	0
CASP1	0	0	0	0	0	0	0	0
CASP3	0	0	0	0	0	1	0	0
CASP4	0	0	0	0	0	0	0	0
CASP5	0	0	0	0	0	0	0	0
CASP6	0	1	0	0	0	0	0	0
CASP12	0	0	0	0	0	0	0	0
CASR	0	0	0	0	0	0	0	0
CASZ1	0	0	0	0	0	0	0	0
CAV1	0	0	0	0	0	0	0	0
CBFA2T2	0	0	0	0	0	0	0	0
CBLN1	0	0	0	0	0	0	0	0
CBR3	0	0	0	0	0	0	0	0
CCDC66	0	0	0	0	0	0	0	0
CCDC88A	0	0	0	0	0	0	0	0
CCDC141	0	0	0	0	0	0	0	0
CCK	0	0	0	0	0	0	0	0
CCKAR	0	0	0	0	0	0	0	0
CCKBR	0	0	0	0	0	1	0	0
CCL1	0	0	0	0	0	0	0	0
CCL2	0	0	0	0	0	0	0	0
CCL3	0	0	0	0	0	0	0	0
CCL4	0	0	0	0	0	0	0	0
CCL4L1	0	0	0	0	0	0	0	0
CCL5	0	0	0	0	0	0	0	0
CCL7	0	0	0	0	0	0	0	0
CCL8	0	0	0	0	0	0	0	0
CCL11	0	0	0	0	0	0	0	0
CCL13	0	0	0	0	0	0	0	0
CCL17	0	0	0	0	0	1	0	0
CCL18	0	0	0	0	0	0	0	0
CCL19	0	0	0	0	0	0	0	0
CCL21	0	0	0	0	0	0	0	0
CCL22	0	0	0	0	0	0	0	0
CCL23	0	0	0	0	0	0	0	0
CCL24	0	0	0	0	0	0	0	0
CCL25	0	0	0	0	0	0	0	1
CCL26	0	0	0	0	0	1	0	0
CCND2	0	0	0	0	0	0	0	0
CCR1	0	0	0	0	0	0	0	0
CCR2	0	0	0	0	0	0	0	0
CCR3	0	0	0	0	0	0	0	0
CCR4	0	0	0	0	0	0	0	0
CCR6	0	0	0	0	0	0	0	0
CCR7	0	0	0	0	0	0	0	0
CCRL2	0	0	0	0	0	0	0	0
CD3E	0	0	0	0	0	0	0	0
CD5L	0	0	0	0	0	0	0	0
CD6	0	0	0	0	0	0	0	0
CD9	0	0	0	0	0	0	0	0
CD14	0	0	0	0	0	0	0	0
CD28	0	0	0	0	0	0	0	0
CD36	0	0	0	0	0	0	0	0
CD38	0	0	0	0	0	0	0	0
CD40	0	0	0	0	0	0	0	0
CD44	0	0	0	0	0	0	0	0
CD47	0	0	1	1	0	0	0	0
CD68	0	0	0	0	0	0	0	0
CD81	0	0	0	0	0	0	0	0
CD96	0	1	0	0	0	0	0	0
CD163	0	0	0	0	0	1	0	0
CD180	0	0	0	0	0	0	0	0
CD200	0	0	0	0	0	0	0	0
CD200R1	0	0	0	0	0	0	0	0
CD200R1L	0	0	0	0	0	0	0	0
CD276	0	0	0	0	0	0	0	0
CD300A	1	1	0	0	0	0	0	0
CDC20	0	0	0	0	0	0	0	0
CDC42	0	0	0	0	0	0	0	0
CDH1	0	0	0	0	0	0	0	0
CDH2	0	0	0	0	0	0	0	0
CDH4	0	1	0	1	0	0	0	0
CDH5	0	0	0	0	0	0	0	0
CDH11	1	1	0	0	0	0	0	0
CDH23	1	1	1	1	0	0	0	1
CDHR1	0	0	0	0	0	0	0	0
CDK1	0	0	0	0	0	0	0	0
CDK5	0	0	0	0	0	0	0	0
CDK5R1	0	0	0	0	0	0	0	0
CDK5R2	0	0	0	0	0	0	0	0
CDK5RAP1	0	0	0	0	0	0	0	0
CDK5RAP2	0	0	0	0	0	0	0	0
CDK5RAP3	0	0	0	0	0	0	0	0
CDK6	0	0	0	0	0	0	0	0
CDK19	0	0	0	0	0	0	0	0
CDKL3	0	0	0	0	0	0	0	0
CDKN1C	0	0	0	0	0	0	0	0
CDKN2C	0	1	0	0	0	0	0	0
CDNF	0	0	0	0	0	0	0	0
CDO1	0	0	0	0	0	0	0	0
CDON	0	0	0	0	0	1	0	0
CEBPA	0	0	0	0	0	0	0	0
CEBPB	0	0	0	0	0	0	0	0
CECR2	0	0	0	0	0	0	0	0
CELA1	0	0	0	0	0	0	0	0
CELF1	0	0	0	0	0	0	0	0
CELF6	0	0	0	0	0	0	0	0
CELSR1	0	0	1	1	0	0	0	0
CELSR2	0	0	0	0	0	0	0	0
CELSR3	0	0	0	0	0	0	0	0
CEND1	0	0	0	0	0	0	0	0
CEP120	0	0	0	0	0	0	0	0
CEP290	0	0	0	0	0	0	0	0
CERS2	0	0	0	0	0	0	0	0
CERS6	0	0	0	0	0	0	0	0
CFAP20	0	0	0	0	0	0	0	0
CFAP69	0	0	0	0	0	0	0	0
CFH	0	0	0	0	0	0	0	0
CFL1	1	1	1	1	0	0	0	0
CFLAR	0	0	0	0	0	0	0	0
CHAC1	0	0	0	0	0	0	0	0
CHAT	1	1	1	1	0	0	0	0
CHD5	0	0	0	0	1	1	0	0
CHD7	0	0	0	0	0	0	0	0
CHD8	0	0	0	0	0	0	0	0
CHI3L1	1	1	0	0	0	0	0	0
CHIA	0	0	0	0	0	0	0	0
CHID1	0	0	0	0	0	0	0	0
CHL1	0	0	0	0	0	0	0	0
CHMP2B	0	0	0	0	0	0	0	0
CHN1	0	0	0	1	0	0	0	0
CHODL	0	0	0	0	0	0	0	0
CHRM1	0	0	0	0	0	0	0	0
CHRNA3	0	0	0	0	0	0	0	0
CHRNA4	0	0	0	0	0	0	0	0
CHRNA5	0	0	0	0	0	0	0	0
CHRNB1	0	0	0	0	0	0	0	0
CHRNB2	0	0	0	0	0	0	0	0
CHRNB4	0	0	0	0	0	0	0	0
CHST1	0	0	0	0	0	0	0	0
CHST2	0	0	0	0	0	0	0	0
CHST4	0	0	0	0	0	0	0	0
CHST10	0	0	0	0	0	0	0	0
CHUK	0	0	0	0	0	0	0	0
CIART	0	0	0	0	0	0	0	0
CIB1	0	0	0	0	0	0	0	0
CIITA	0	0	0	0	0	0	0	0
CIT	0	0	0	1	0	0	0	0
CKAP5	0	0	0	0	0	0	0	0
CLASP2	0	0	0	0	0	0	0	0
CLCN3	0	0	0	0	0	0	0	0
CLDN5	0	0	0	0	0	0	0	0
CLEC7A	0	0	1	1	0	0	0	0
CLIC5	0	0	0	0	0	0	0	0
CLMN	0	0	0	0	0	0	0	0
CLN3	0	0	0	0	0	0	0	0
CLN5	0	0	0	0	0	0	0	0
CLN6	0	0	0	0	0	0	0	0
CLN8	0	0	0	0	0	0	0	0
CLOCK	0	0	0	0	0	0	0	0
CLRN1	0	0	0	0	0	0	0	0
CLRN2	0	0	0	0	0	0	0	0
CLU	0	0	0	0	0	0	0	0
CMA1	0	0	0	0	0	0	0	0
CMKLR1	0	1	0	0	0	1	0	0
CNGA3	0	0	0	0	0	0	0	0
CNGB1	0	0	0	0	0	1	1	1
CNP	0	0	0	0	0	0	0	0
CNR1	0	0	0	0	0	0	0	0
CNR2	0	0	0	0	0	0	0	0
CNTF	0	0	0	0	0	0	0	0
CNTFR	0	0	0	0	0	0	0	0
CNTN1	0	0	0	1	0	0	0	0
CNTN2	0	0	0	0	0	0	1	1
CNTN4	1	1	0	1	0	1	1	1
CNTN5	1	1	1	1	0	0	0	1
CNTN6	1	1	0	0	1	1	0	0
CNTNAP1	0	0	0	0	0	0	0	0
CNTNAP2	1	1	1	1	1	1	1	1
CNTNAP4	0	0	0	0	0	0	0	0
COBL	0	1	0	0	0	0	0	0
COL3A1	0	0	0	0	0	0	0	0
COL25A1	0	0	0	0	1	1	0	1
COPS2	0	0	0	0	0	0	0	0
COQ7	0	0	0	0	0	0	0	0
CORIN	0	1	0	0	0	1	0	0
CPEB1	0	0	0	0	0	0	0	0
CPEB3	0	0	0	0	0	0	0	0
CPNE1	0	0	0	0	0	0	0	0
CPNE5	0	0	0	0	0	0	0	0
CPT1A	0	0	0	0	0	0	0	0
CR2	0	0	0	0	0	0	0	0
CRB1	0	0	0	0	1	1	0	0
CRB2	0	0	0	0	0	0	0	0
CRBN	1	1	1	1	0	0	0	0
CREB1	0	0	0	0	0	0	0	0
CREB3L2	0	0	0	0	0	0	0	0
CREBRF	0	0	0	0	0	0	0	0
CRH	0	0	0	0	0	0	0	0
CRHBP	0	0	0	0	0	0	0	0
CRHR1	0	0	0	0	0	0	0	0
CRHR2	0	0	0	1	0	1	0	1
CRK	0	0	0	0	0	0	0	0
CRKL	0	0	0	0	0	0	0	0
CRMP1	1	1	0	0	0	0	0	0
CRP	0	0	0	0	0	0	1	1
CRTAC1	0	0	0	0	0	0	1	1
CRTC1	0	0	0	0	0	0	0	1
CSF1	0	0	0	0	0	0	0	0
CSF1R	0	0	0	0	0	0	1	1
CSF2	0	0	0	0	0	0	0	0
CSK	0	0	0	0	0	0	0	0
CSMD1	1	1	1	1	1	1	1	1
CSMD3	0	0	0	0	1	1	1	1
CSNK1E	0	0	0	0	0	0	0	0
CSPG4	0	0	0	0	0	0	0	0
CSPG5	0	0	0	0	0	0	0	0
CSRP3	0	0	0	0	0	0	0	0
CST7	0	0	0	0	0	0	0	0
CSTB	0	0	0	0	0	0	0	0
CTDSP1	0	0	0	0	0	0	0	0
CTF1	0	0	0	0	0	0	0	0
CTHRC1	0	0	1	1	0	0	0	0
CTNNA1	0	0	0	0	0	0	0	0
CTNNA2	1	1	1	1	1	1	1	1
CTNNB1	0	0	0	0	0	0	0	0
CTNNBIP1	0	0	0	0	0	0	0	0
CTNND2	0	1	1	1	0	0	0	1
CTNS	0	0	0	0	1	1	0	0
CTSC	0	0	0	0	0	0	0	0
CTSS	0	0	0	0	0	0	0	0
CTSZ	0	0	0	0	0	0	0	0
CTTN	0	1	1	1	0	0	0	0
CUEDC2	0	0	0	0	0	0	0	0
CUL7	0	0	0	0	0	0	0	0
CUX1	0	0	0	0	0	0	0	1
CUX2	0	0	0	0	0	0	0	0
CX3CL1	0	0	0	0	0	0	0	0
CX3CR1	0	1	1	1	0	0	0	0
CXCL1	0	0	0	0	0	0	0	0
CXCL2	0	0	0	0	0	0	0	0
CXCL3	0	0	0	0	0	0	0	0
CXCL5	0	0	0	0	0	0	0	0
CXCL6	0	0	0	0	0	0	0	0
CXCL8	0	0	0	0	0	0	0	0
CXCL9	0	0	0	0	0	0	0	0
CXCL10	0	0	0	0	0	0	0	0
CXCL11	0	0	0	0	0	0	0	0
CXCL12	0	0	0	0	0	0	0	0
CXCL13	0	0	0	0	0	0	0	0
CXCR2	0	0	0	0	0	0	0	0
CXCR4	0	0	0	0	0	0	0	0
CXCR6	0	0	0	0	0	0	0	0
CYBA	0	0	0	0	0	0	0	0
CYFIP2	0	0	0	0	0	0	0	0
CYLD	0	0	0	0	0	0	0	0
CYP4F11	0	0	0	0	0	0	0	0
CYP7B1	1	1	0	0	0	0	0	0
CYP11A1	0	0	0	0	0	0	0	0
CYP11B2	0	0	0	0	0	0	0	0
CYP19A1	0	0	0	0	0	1	0	0
CYP26B1	0	0	0	0	0	0	0	0
CYTH2	0	0	0	0	0	0	0	0
DAAM2	0	0	0	0	0	0	0	0
DAB1	0	1	0	1	1	1	1	1
DAB2	0	0	0	0	0	0	0	0
DAB2IP	0	0	0	0	0	0	1	1
DACH1	0	0	0	0	0	0	0	0
DACT1	0	0	0	0	0	0	0	0
DAG1	0	0	0	0	0	0	0	0
DAGLA	0	1	0	0	0	1	0	0
DAGLB	0	0	0	0	0	0	0	1
DAPK3	0	0	0	0	0	0	0	0
DBI	0	0	0	0	0	0	0	0
DBN1	0	0	0	0	0	0	0	0
DBNL	0	0	0	0	0	0	0	0
DCANP1	0	0	0	0	0	0	0	0
DCC	1	1	1	1	1	1	1	1
DCDC2	0	0	0	0	0	0	0	0
DCHS1	0	0	0	0	0	0	0	0
DCLK1	0	0	0	0	0	0	0	0
DCLK2	0	0	0	1	0	1	0	1
DCT	0	0	0	0	0	0	0	0
DCTN1	0	0	0	0	0	0	0	0
DDHD2	0	0	0	0	0	0	0	0
DDIT4	0	0	0	0	0	0	0	0
DDO	0	0	0	0	0	0	0	0
DDR1	0	0	0	0	0	0	0	0
DDX6	0	0	0	0	0	0	0	0
DDX56	0	0	0	0	0	0	0	0
DEAF1	0	0	0	0	0	0	0	0
DEFB114	0	0	0	0	0	0	0	0
DENND5A	0	0	0	0	0	0	0	0
DERL2	0	0	0	0	0	0	0	0
DGAT1	0	0	0	0	0	0	0	0
DGCR2	0	0	0	0	0	0	0	0
DGKG	0	0	0	0	0	0	0	0
DGKI	0	0	0	0	0	0	0	0
DGUOK	0	0	0	0	0	0	0	0
DHFR	0	0	0	0	0	0	0	0
DHX9	0	0	0	0	0	0	0	0
DHX36	0	0	0	0	0	0	0	0
DIAPH1	0	0	0	0	0	0	0	0
DICER1	0	0	0	0	0	0	0	0
DIO3	0	0	0	0	0	0	0	0
DIP2A	0	0	0	0	0	0	0	0
DIP2B	0	0	0	0	0	0	0	0
DISC1	0	0	0	0	0	0	0	0
DISP3	0	1	0	1	0	0	0	0
DIXDC1	0	0	0	0	0	0	0	0
DKK1	0	0	0	0	0	0	0	0
DLG2	1	1	0	1	1	1	0	1
DLG4	0	0	0	0	0	0	0	0
DLG5	0	0	0	0	0	0	0	0
DLL3	0	0	0	0	0	0	0	0
DLL4	0	0	0	0	0	0	0	0
DLX1	0	0	0	0	0	0	0	0
DLX2	0	0	0	0	0	0	0	0
DLX5	0	0	0	0	0	0	0	0
DMBX1	0	0	0	0	0	0	0	0
DMRT3	0	0	0	0	0	0	0	0
DMRTA1	0	0	0	0	0	0	0	0
DMRTA2	0	0	0	0	0	0	0	0
DNAAF4	0	0	0	0	0	0	0	0
DNAH11	1	1	1	1	0	1	1	1
DNAJB11	0	0	0	0	0	0	0	0
DNASE1	0	0	0	0	0	0	0	0
DNASE1L3	0	0	0	0	0	0	0	0
DNER	0	0	0	0	1	1	1	1
DNM1	0	0	0	0	0	0	0	0
DNM1L	0	0	0	0	0	0	0	0
DNM2	0	0	0	0	0	0	0	0
DNM3	0	0	0	1	0	1	0	0
DNMT3A	0	0	0	0	0	0	0	0
DNMT3B	0	1	0	0	1	1	0	1
DOCK7	0	0	0	0	0	0	0	0
DOCK10	0	0	1	1	0	1	1	1
DOK1	0	0	0	0	0	0	0	0
DOK2	0	0	0	0	0	0	0	0
DOK4	0	0	0	0	0	1	0	0
DOK5	1	1	0	1	0	1	1	1
DOK6	0	0	0	1	0	1	1	1
DPEP1	0	0	0	0	0	0	0	0
DPP4	0	0	0	0	0	0	0	0
DPYSL2	0	0	0	0	0	0	0	0
DPYSL3	0	0	1	1	0	0	0	0
DPYSL4	0	0	0	0	0	0	0	0
DPYSL5	0	0	0	0	0	0	0	0
DRAXIN	0	0	0	0	0	0	0	0
DRD1	0	0	0	0	0	0	0	0
DRD2	0	1	0	1	0	0	0	0
DRD3	0	0	0	0	0	0	0	0
DRD4	0	0	0	0	0	0	0	0
DRD5	0	0	0	0	0	0	0	0
DRGX	0	0	0	0	0	0	0	0
DROSHA	0	0	0	0	0	1	0	0
DSCAM	0	0	0	1	1	1	0	0
DSCAML1	0	1	0	0	0	1	0	1
DST	0	0	0	0	0	0	0	0
DTNBP1	0	0	0	0	0	0	0	0
DTX1	0	0	0	0	0	0	0	1
DUOXA1	0	0	0	0	0	0	0	0
DUSP10	0	0	0	0	0	0	0	0
DUSP15	0	0	0	0	0	0	0	0
DVL1	0	0	0	0	0	0	0	0
DVL2	0	0	0	0	0	0	0	0
DVL3	0	0	0	0	0	0	0	0
DYNC1I2	0	0	0	0	0	0	0	0
DYNC2H1	1	1	0	0	0	1	0	0
DYNLRB1	0	0	0	0	0	0	0	0
DYNLT1	0	0	0	0	0	0	0	0
E2F1	0	0	0	0	0	0	0	0
ECM1	0	0	0	0	0	0	0	0
ECT2	0	0	0	0	0	0	0	0
EDN3	0	0	0	0	0	0	0	0
EDNRA	0	0	0	0	0	0	0	0
EDNRB	0	0	0	0	0	0	0	0
EED	0	0	0	0	0	0	0	0
EEF1A1	0	0	0	0	0	0	0	0
EEF2	0	0	0	0	0	0	0	0
EEF2K	0	0	0	0	0	0	0	0
EFEMP1	0	0	0	0	0	0	0	0
EFHD1	0	0	0	0	0	0	0	0
EFNA1	0	0	0	0	0	0	0	0
EFNA3	0	0	0	0	0	0	0	0
EFNA4	0	0	0	0	0	0	0	0
EFNA5	0	0	0	0	0	0	0	0
EFNB2	0	0	1	1	1	1	1	1
EFNB3	0	0	0	0	1	1	0	0
EGFR	0	1	1	1	0	0	1	1
EGR1	0	0	0	0	0	0	0	0
EGR2	0	0	0	0	0	0	0	0
EHD1	0	0	0	0	0	0	0	0
EHMT2	0	0	0	0	0	0	0	0
EIF2AK1	0	0	0	0	1	1	0	0
EIF2AK4	0	0	0	0	1	1	0	0
EIF2B1	0	0	0	0	0	0	0	0
EIF2B2	0	0	0	0	0	0	0	0
EIF2B3	0	0	0	0	0	0	0	0
EIF2B4	0	0	0	0	0	0	0	0
EIF2B5	0	0	0	0	0	0	0	0
EIF4A3	0	0	0	0	0	0	0	0
EIF4E	0	0	0	0	0	0	0	0
EIF4EBP2	0	0	0	0	0	0	0	0
EIF4ENIF1	0	0	0	0	0	0	0	0
EIF4G1	0	0	0	0	0	0	0	0
EIF4G2	0	0	0	0	0	0	0	0
ELAVL4	0	0	0	0	0	0	0	0
ELF3	0	0	0	0	0	0	0	0
ELL3	0	0	0	0	0	0	0	0
ELP3	0	0	0	0	0	0	0	0
EMB	0	0	0	0	0	0	0	0
EML1	0	0	0	0	0	0	0	0
EMX1	0	0	0	0	0	0	0	0
EMX2	0	0	0	0	0	0	0	0
EN1	0	0	0	0	0	0	0	0
EN2	0	0	0	0	0	0	0	0
ENAH	0	0	0	0	0	0	0	0
ENC1	0	0	0	0	0	0	0	0
ENPP2	0	0	0	0	0	0	0	0
ENPP3	0	0	0	0	0	0	0	0
EOMES	0	0	0	1	0	0	0	0
EP300	0	0	0	0	0	0	0	0
EPB41L3	0	0	0	0	0	0	0	0
EPHA1	0	0	0	0	0	0	0	0
EPHA2	0	0	0	0	0	0	0	0
EPHA3	0	0	0	0	0	0	0	0
EPHA4	0	0	0	0	0	0	0	0
EPHA5	1	1	0	0	1	1	1	1
EPHA6	0	0	0	0	0	0	0	0
EPHA7	0	0	0	0	0	0	0	0
EPHA8	1	1	0	0	0	0	0	0
EPHA10	0	1	0	0	0	0	0	0
EPHB1	1	1	0	1	1	1	1	1
EPHB2	0	0	0	0	1	1	0	0
EPHB3	0	0	0	0	0	0	0	0
EPHB4	0	0	0	0	0	0	0	0
EPHB6	0	0	0	0	0	0	0	0
EPHX2	0	0	0	0	0	0	0	0
EPM2A	0	0	0	0	0	0	0	0
EPO	0	0	0	0	0	0	0	0
EPOP	0	0	0	0	0	0	0	0
EPOR	0	0	0	0	0	0	0	0
ERBB2	0	0	0	1	0	0	0	0
ERBB3	0	0	0	0	0	0	0	0
ERBB4	1	1	0	1	0	1	1	1
ERCC2	0	0	0	0	0	0	0	0
ERCC3	0	0	0	0	0	0	0	0
ERCC6	0	0	0	0	0	0	0	0
ESPN	0	0	0	0	0	0	0	0
ESR1	0	0	1	1	0	1	0	0
ESR2	0	0	0	0	0	1	0	0
ESRP1	0	0	0	0	0	0	0	0
ETS1	0	0	0	0	1	1	0	1
ETV1	0	1	0	0	0	0	0	0
ETV4	0	0	0	0	0	0	0	0
ETV5	0	0	0	0	0	0	0	0
ETV6	0	0	0	0	0	0	0	0
EVL	0	0	0	0	0	0	0	0
EVX1	0	0	0	0	0	0	0	0
EXOC4	0	0	0	1	1	1	1	1
EXT1	0	0	0	0	0	0	0	1
EYA1	0	0	0	0	0	0	0	0
EZH2	0	0	0	0	0	0	0	0
EZR	0	0	0	0	0	0	0	0
F2	0	0	0	0	0	0	0	0
F2R	0	0	0	0	0	0	0	0
F2RL1	0	0	0	0	0	0	0	0
F3	0	0	0	0	0	0	0	0
F11R	0	0	0	0	0	0	0	0
F12	0	0	0	0	0	0	0	0
FA2H	1	1	0	1	0	0	0	0
FABP4	0	0	0	0	0	0	0	0
FABP7	0	0	0	0	0	0	0	0
FADD	0	0	0	0	0	0	0	0
FAIM	0	0	0	0	0	0	0	0
FAIM2	0	0	0	0	0	0	0	0
FAM107A	0	0	0	0	0	0	0	0
FANCA	0	0	0	0	0	0	0	0
FANCD2	0	0	0	0	0	0	0	0
FARP1	0	0	0	0	0	1	0	1
FARP2	0	0	0	0	0	0	0	0
FAS	0	0	0	0	0	0	0	0
FAT3	0	0	0	0	0	0	0	0
FAT4	0	1	0	0	1	1	0	0
FBXL20	0	0	0	1	0	0	0	0
FBXO7	1	1	0	0	0	0	0	0
FBXO31	0	0	0	0	0	0	0	0
FBXO38	0	0	0	0	0	0	0	0
FBXO45	0	0	0	0	0	0	0	0
FBXW8	0	0	0	0	0	0	0	0
FCER1A	0	0	0	0	0	0	0	0
FCER1G	0	0	0	0	0	0	0	0
FCGR2B	0	0	0	0	0	0	0	0
FEM1A	0	0	0	0	0	0	0	0
FEN1	0	0	0	0	0	0	0	0
FERD3L	0	0	0	0	0	0	0	0
FES	0	0	0	0	0	0	1	1
FEZ1	0	0	0	0	0	0	0	1
FEZ2	0	0	0	0	0	1	0	1
FEZF1	0	0	0	0	0	0	0	0
FFAR2	0	0	0	0	0	0	0	0
FFAR4	0	0	0	0	0	0	0	0
FGF2	0	0	0	0	0	0	0	0
FGF5	0	0	0	0	0	0	0	0
FGF8	0	0	0	0	0	0	0	0
FGF10	0	0	0	0	0	0	0	0
FGF12	0	0	0	1	0	0	0	0
FGF14	0	0	0	0	0	1	0	0
FGF20	0	0	0	0	0	0	0	0
FGFBP3	0	0	0	0	0	0	0	0
FGFR1	0	0	0	0	0	0	0	0
FGFR2	0	0	0	0	0	0	0	0
FIG4	0	0	0	0	0	0	0	0
FIGN	0	0	0	0	0	0	0	0
FKBP1B	0	0	0	0	0	0	0	0
FKTN	0	0	0	0	0	0	0	0
FLOT1	0	0	0	0	0	0	0	0
FLRT1	0	0	0	0	0	0	0	0
FLRT2	0	0	0	1	0	0	0	0
FLRT3	0	0	0	0	0	0	0	1
FMN1	0	1	0	1	1	1	0	1
FN1	0	0	0	0	0	0	0	0
FNDC4	0	0	0	0	0	0	0	0
FOLR1	0	0	0	0	0	0	0	0
FOLR2	0	0	0	0	0	0	0	0
FOS	0	0	0	0	0	0	0	0
FOSL1	0	1	0	1	0	0	0	0
FOXA1	0	0	0	0	0	0	0	0
FOXB1	0	0	0	0	0	0	0	0
FOXD1	0	0	0	0	0	0	0	0
FOXF1	0	0	0	0	0	0	0	0
FOXG1	0	0	0	0	0	0	0	0
FOXN4	0	0	0	0	0	0	0	1
FOXO3	0	0	0	0	0	0	0	0
FOXO6	0	0	0	1	0	0	0	0
FOXP1	0	1	0	1	1	1	1	1
FOXP2	0	0	0	0	1	1	0	0
FPR1	0	0	0	0	0	1	0	0
FPR2	0	0	0	0	0	0	0	0
FPR3	0	0	0	0	0	0	0	0
FRS2	0	0	0	0	0	0	0	0
FRY	0	0	0	0	0	1	0	1
FRYL	0	0	0	0	0	0	0	0
FSCN2	0	0	0	0	0	0	0	0
FSHR	0	0	0	1	0	0	1	1
FSTL4	0	1	1	1	0	0	0	0
FUBP1	0	0	0	0	0	0	0	0
FUT7	0	0	0	0	0	0	0	0
FUT9	1	1	1	1	0	0	0	0
FXN	0	0	0	0	0	0	0	0
FYN	0	1	0	0	0	0	0	0
FZD1	0	0	0	0	0	0	0	0
FZD2	0	0	0	0	0	0	0	0
FZD3	0	0	0	0	0	0	0	0
FZD4	0	0	0	0	0	0	0	0
FZD5	0	0	0	0	0	0	0	0
FZD7	0	0	0	0	0	0	0	0
FZD8	0	0	0	0	0	0	0	0
FZD10	0	0	0	0	0	0	0	0
GAA	0	0	0	0	0	0	0	0
GAB1	0	0	0	0	0	0	0	0
GAB2	0	0	0	0	0	0	0	0
GABRA5	0	0	0	0	0	0	0	0
GABRB1	1	1	1	1	1	1	1	1
GABRB2	0	0	0	0	0	0	0	0
GABRB3	0	0	0	0	0	0	0	0
GABRG2	0	0	0	0	0	0	0	0
GABRR2	0	0	0	0	0	0	0	0
GAK	0	0	0	0	0	0	0	0
GAL	0	0	0	0	0	0	0	0
GALR3	0	0	0	0	0	0	0	0
GAP43	0	1	0	0	0	0	0	0
GAS1	0	0	0	0	0	0	0	0
GAS6	0	0	0	0	0	0	0	0
GAS7	0	0	0	1	0	1	1	1
GATA2	0	0	0	0	0	0	0	0
GATA3	0	0	0	0	1	1	0	0
GATM	0	0	0	0	0	0	0	0
GBA	0	0	0	0	0	0	0	0
GBA2	0	0	0	0	0	0	0	0
GBP5	0	0	0	0	0	0	0	0
GBX1	0	0	0	0	0	0	0	0
GBX2	0	0	0	0	0	0	0	0
GCM1	0	0	0	0	0	0	0	0
GCM2	0	0	0	0	0	0	0	0
GCNT4	0	0	0	0	0	0	0	0
GDF5	0	0	0	0	0	0	0	0
GDF6	0	0	0	0	0	0	0	0
GDF7	0	0	0	0	0	0	0	0
GDF15	0	0	0	0	0	0	0	0
GDNF	0	0	0	0	0	0	0	0
GDPD5	0	0	0	0	0	0	0	0
GFAP	0	0	0	0	0	0	0	0
GFI1	0	0	0	0	0	0	0	0
GFRA1	0	0	0	0	0	0	0	0
GFRA2	0	1	0	0	0	0	0	0
GFRA3	0	0	0	0	0	0	0	1
GFRA4	0	0	0	0	0	0	0	0
GFRAL	0	0	0	0	0	0	0	0
GGT1	0	0	0	0	0	0	0	0
GGT5	0	0	0	0	0	0	0	0
GH1	0	0	0	0	0	0	0	0
GHRH	0	0	0	0	0	0	0	0
GHRHR	0	0	0	0	0	0	0	0
GHRL	0	0	0	0	0	0	0	0
GHSR	0	0	0	0	0	0	0	0
GIGYF2	0	0	0	0	0	0	0	0
GIP	0	0	0	0	0	0	0	0
GIT1	0	0	0	0	0	0	0	0
GIT2	0	0	0	0	0	0	0	0
GJA1	0	0	0	0	0	0	0	0
GJB4	0	0	0	0	0	0	0	0
GJC2	0	0	0	0	0	0	0	0
GLDN	0	0	0	0	0	0	1	1
GLI2	0	0	1	1	0	0	0	0
GLI3	0	0	0	1	0	0	0	0
GLP1R	0	0	0	0	0	0	0	0
GLRA1	0	0	0	0	0	1	0	0
GLRB	1	1	0	0	0	1	0	0
GLS	0	0	0	1	0	0	1	1
GM2A	0	0	1	1	0	0	0	0
GMFB	0	0	0	0	0	0	0	0
GNAO1	0	1	0	0	0	0	1	1
GNAQ	0	0	0	0	1	1	0	0
GNAS	0	0	0	0	0	0	0	0
GNAT1	0	0	0	0	0	0	0	0
GNAT2	0	0	0	0	0	0	0	0
GNB1L	0	0	0	0	0	0	0	0
GNB3	0	0	0	0	0	0	0	0
GNG7	0	0	0	0	0	0	0	0
GNGT1	0	0	0	0	0	0	0	0
GNRH1	0	0	0	0	0	0	0	0
GOLGA4	0	0	0	0	0	0	0	0
GORASP1	0	0	0	0	0	0	0	0
GPC1	0	0	0	0	0	0	0	0
GPC2	0	0	0	0	0	0	0	0
GPER1	0	0	0	0	0	0	0	0
GPM6A	0	0	0	0	0	0	1	1
GPR4	0	0	0	0	0	0	0	0
GPR17	0	0	0	0	0	0	0	0
GPR31	0	0	0	0	0	0	0	0
GPR33	0	0	0	0	0	1	0	1
GPR37	0	0	0	1	0	0	0	0
GPR37L1	0	0	0	0	0	0	0	0
GPR39	0	0	0	0	0	1	0	0
GPR68	0	0	0	0	0	0	0	0
GPR88	0	0	0	0	0	0	0	0
GPR155	0	1	0	0	0	0	0	0
GPR157	0	0	0	0	0	0	0	0
GPR176	0	0	0	1	0	0	0	0
GPR183	0	0	0	0	0	0	0	0
GPRC5B	0	0	0	0	0	0	0	0
GPRIN1	0	0	0	0	0	0	0	0
GPRIN3	0	0	0	0	0	0	0	1
GPS2	0	0	0	0	0	0	0	0
GPSM3	0	0	0	0	0	0	0	0
GPX1	0	0	0	0	0	0	0	0
GPX4	0	0	0	0	0	0	0	0
GRB2	0	0	0	0	0	0	0	0
GRB7	0	0	0	0	0	0	0	0
GRB10	0	0	0	0	0	0	1	1
GRIA1	0	0	0	0	0	0	0	0
GRID1	1	1	0	1	0	1	0	1
GRID2	0	1	1	1	1	1	1	1
GRIK1	0	1	0	1	1	1	1	1
GRIK2	0	0	1	1	0	0	0	0
GRIN1	0	0	1	1	0	0	0	0
GRIN2B	0	1	1	1	0	1	0	1
GRIN2D	0	0	0	0	0	0	0	0
GRIN3A	0	0	0	1	0	0	0	0
GRIP1	0	1	0	0	0	0	1	1
GRIP2	0	0	0	0	1	1	0	0
GRK1	0	0	0	0	0	0	0	0
GRM1	0	0	0	0	0	0	0	0
GRM2	0	0	0	0	0	0	0	0
GRM4	0	0	0	0	0	1	1	1
GRM5	1	1	1	1	0	0	1	1
GRM6	0	0	0	0	0	0	1	1
GRM7	1	1	0	0	0	0	0	1
GRN	0	0	0	0	0	0	0	0
GRP	0	0	0	0	0	0	0	0
GRXCR1	0	0	0	0	0	0	0	0
GRXCR2	0	0	0	0	0	0	0	0
GSDMD	0	0	0	0	0	0	0	0
GSK3A	0	0	0	0	0	0	0	0
GSK3B	0	0	0	0	0	0	0	0
GSN	0	0	0	0	0	0	0	0
GSTP1	0	0	0	0	0	0	0	0
GSX2	0	0	0	0	0	0	0	0
GTF2A1L	0	0	0	0	0	0	0	0
HAMP	0	0	0	0	0	0	0	0
HAND2	0	0	0	0	0	0	0	0
HAP1	0	0	0	0	0	0	0	0
HAVCR2	0	0	0	0	0	0	0	0
HCK	0	0	0	0	0	0	0	0
HCN1	0	0	0	0	0	0	0	0
HCRTR1	0	0	0	0	0	0	0	0
HCRTR2	0	0	0	0	0	1	0	0
HDAC2	0	0	0	0	0	0	0	0
HDAC4	1	1	1	1	0	0	1	1
HDAC5	0	0	0	0	0	0	0	0
HDAC7	1	1	0	0	0	0	0	0
HDAC9	1	1	1	1	0	0	1	1
HDAC10	0	0	0	0	0	0	0	0
HDAC11	0	0	0	0	0	0	0	0
HDGFL3	0	0	0	0	0	0	0	0
HECW1	0	0	0	0	0	1	1	1
HECW2	0	0	0	1	0	0	0	0
HELT	0	0	0	0	0	0	0	0
HERC1	0	0	0	0	0	0	0	0
HES1	0	0	0	0	0	0	0	0
HES2	0	0	0	0	0	0	0	0
HES3	0	0	0	0	0	0	0	0
HES5	0	0	0	0	0	0	0	0
HES6	0	0	0	0	0	0	0	0
HES7	0	0	0	0	0	0	0	0
HEXA	0	0	1	1	0	0	0	0
HEXB	0	0	0	0	0	0	0	0
HEY1	0	1	0	0	0	0	0	0
HEY2	0	0	0	0	0	0	0	0
HEYL	0	0	0	0	0	0	0	0
HFE	0	0	0	0	0	0	0	0
HGF	0	0	0	0	0	0	0	0
HHIP	0	0	0	0	0	0	0	0
HIF1A	0	0	0	0	0	0	0	0
HIPK1	0	0	0	0	0	0	0	0
HIPK2	0	0	0	0	0	0	0	0
HK1	0	0	0	0	0	0	0	0
HLA-DRA	0	0	0	0	0	0	0	0
HLA-DRB1	0	0	0	0	0	0	0	0
HLA-E	0	0	0	0	0	0	0	0
HMG20A	0	0	0	0	0	0	0	0
HMG20B	0	0	0	0	0	0	0	0
HMGA2	0	0	0	0	0	0	0	0
HMGB1	0	0	0	0	0	0	0	0
HMGB2	0	0	0	0	0	0	0	0
HMGCR	0	0	0	0	0	0	0	0
HMOX1	0	0	0	0	0	0	0	0
HNRNPA0	0	0	0	0	0	0	0	0
HNRNPK	0	0	0	0	0	0	0	0
HOMER1	0	0	0	0	1	1	0	0
HOMER2	0	1	0	0	0	0	0	0
HOOK3	0	0	0	0	0	0	0	0
HOXA2	0	0	0	0	0	0	0	0
HOXB3	0	0	0	0	0	0	0	0
HOXB8	0	0	0	1	0	0	1	1
HOXC8	0	0	0	0	0	0	0	0
HOXC10	0	0	0	0	0	0	0	0
HOXD1	0	0	0	0	0	0	0	0
HOXD3	0	0	0	0	0	0	0	0
HOXD9	0	0	0	0	0	0	0	0
HOXD10	0	0	0	0	0	0	0	0
HP	0	0	0	0	0	0	0	0
HPGDS	0	0	0	1	0	0	0	0
HPR	0	0	0	0	0	0	0	0
HPS1	0	0	0	0	0	0	0	0
HRH1	1	1	0	0	0	1	0	0
HRH2	0	0	0	0	0	0	0	0
HRH3	0	0	1	1	0	0	0	0
HRH4	0	0	0	0	0	0	0	0
HS6ST1	0	0	0	0	0	0	0	0
HSP90AA1	0	0	0	0	0	0	0	0
HSP90AB1	0	0	1	1	0	0	0	0
HSPA5	0	0	0	0	0	0	0	0
HSPB1	0	0	0	0	0	0	0	0
HSPD1	0	0	0	0	0	0	0	0
HSPG2	0	0	0	0	0	0	0	0
HTR1A	0	0	0	0	0	0	0	0
HTR1B	0	0	0	0	0	0	0	0
HTR1D	0	0	0	0	0	0	0	0
HTR2A	0	1	0	1	0	0	0	0
HTR2B	0	0	0	0	0	0	0	0
HTR6	0	0	0	0	0	0	0	0
HTR7	0	1	0	0	0	0	0	0
HTT	0	0	0	0	0	0	0	0
HYAL1	0	0	0	0	0	0	0	0
HYAL2	0	0	0	0	0	0	0	0
HYAL3	0	0	0	0	1	1	0	0
IAPP	0	0	0	0	0	0	0	0
ICAM1	0	0	0	0	0	0	0	0
ID1	0	0	0	0	0	0	0	0
ID2	0	0	0	0	0	0	0	0
ID3	0	0	0	0	0	0	0	0
ID4	0	0	0	0	0	0	0	0
IDH2	0	0	0	0	0	0	0	0
IDO1	0	0	0	0	0	0	0	0
IDUA	0	0	0	0	0	0	0	0
IER2	0	0	0	0	0	0	0	0
IER3	0	0	0	0	0	0	0	0
IFI16	0	1	0	0	0	0	0	0
IFI35	0	0	0	0	0	0	0	0
IFNA2	0	0	0	0	0	0	0	0
IFNG	0	1	0	0	1	1	0	1
IFNGR1	0	0	0	0	0	0	0	0
IFRD1	0	0	0	0	0	0	0	0
IFT27	0	0	0	0	0	0	0	0
IFT88	0	0	0	0	0	0	0	0
IFT140	0	0	0	0	0	0	0	0
IFT172	0	0	0	0	0	0	0	0
IGF1	0	0	0	0	0	0	0	0
IGF1R	0	0	0	0	1	1	0	0
IGF2	0	0	0	1	0	0	0	0
IGF2BP1	0	0	0	0	0	0	0	0
IGFALS	0	0	0	0	0	0	0	0
IGFBP4	0	0	0	0	0	0	0	0
IGHMBP2	0	0	0	0	0	0	0	0
IGSF9	0	0	0	0	0	0	0	0
IGSF10	0	0	0	0	0	0	0	0
IHH	0	0	0	0	0	0	0	0
IKBKB	0	0	0	0	0	0	0	0
IKZF1	0	0	0	0	0	0	0	0
IL1A	0	0	0	0	0	0	0	0
IL1B	0	0	0	0	0	0	0	0
IL1F10	0	0	0	0	0	0	0	0
IL1R1	0	0	0	0	0	0	0	1
IL1R2	0	0	0	0	0	0	0	0
IL1RAP	0	0	0	0	0	0	0	0
IL1RL1	0	0	0	0	0	0	0	0
IL1RL2	0	0	0	0	0	0	0	0
IL1RN	0	0	0	0	0	0	0	0
IL2	0	0	0	0	0	0	0	0
IL2RA	0	0	0	0	0	1	0	1
IL4	0	0	0	0	0	0	0	0
IL4R	1	1	0	0	0	0	0	1
IL5	0	0	0	0	0	0	0	0
IL5RA	0	0	0	0	0	0	0	0
IL6	0	0	0	0	0	0	0	0
IL6R	0	1	0	0	0	0	0	0
IL6ST	0	0	0	0	1	1	0	1
IL9	0	0	0	0	0	0	0	0
IL10	0	0	0	0	0	0	0	0
IL10RB	0	0	0	0	0	0	0	0
IL12B	0	0	0	0	0	0	0	0
IL13	0	0	0	0	0	0	0	0
IL15	0	0	0	0	0	0	0	0
IL15RA	0	0	0	0	0	0	0	0
IL16	0	0	0	0	0	1	0	0
IL17A	0	0	0	0	0	0	0	0
IL17B	0	0	0	0	0	0	0	0
IL17C	0	0	0	0	0	0	0	0
IL17D	0	0	0	0	0	0	0	0
IL17F	0	0	0	0	0	0	0	0
IL17RA	0	0	0	0	0	0	0	0
IL17RB	0	0	0	0	0	0	0	0
IL17RC	0	0	0	0	0	0	0	0
IL17RE	0	0	0	0	0	0	0	0
IL18	0	0	0	0	0	0	0	0
IL18R1	0	0	0	0	0	0	0	0
IL18RAP	0	0	0	0	0	0	0	0
IL20	0	0	0	0	0	0	0	0
IL20RB	0	0	0	0	0	0	0	0
IL21	0	0	0	0	0	0	0	0
IL22	0	0	0	1	0	0	0	0
IL22RA2	0	0	0	0	0	0	0	0
IL23R	0	0	0	0	0	0	0	0
IL25	0	0	0	0	0	0	0	0
IL27	0	0	0	0	0	0	0	0
IL31RA	0	0	1	1	0	0	0	0
IL33	0	0	0	0	0	0	0	0
IL34	0	0	0	0	0	0	0	0
IL36A	0	0	0	0	0	0	0	0
IL36B	0	0	0	0	0	0	0	0
IL36G	0	0	0	0	0	0	0	0
IL36RN	0	0	0	0	0	0	0	0
IL37	0	0	0	0	0	0	0	0
ILK	0	0	1	1	0	0	0	0
IMPACT	0	0	0	0	0	0	0	0
INHBA	0	0	0	0	0	0	0	0
INPP5F	0	0	0	0	0	0	0	0
INPP5J	0	0	0	0	0	0	0	0
INPPL1	0	0	0	0	0	0	0	0
INS	0	0	0	0	0	0	0	0
INSL5	0	0	0	0	0	0	0	0
INSM1	0	0	0	0	0	0	0	0
INSM2	0	0	0	0	0	0	0	0
INSR	1	1	0	0	0	0	0	0
IQGAP1	0	0	0	0	0	1	0	0
IQSEC1	0	0	0	0	0	0	0	0
IRAK2	0	0	0	0	0	0	0	0
IRF3	0	0	0	0	0	0	0	0
IRF5	0	0	0	0	0	0	0	0
IRGM	0	0	0	0	0	0	0	0
IRS2	0	0	0	0	0	0	0	0
IRX1	0	0	0	0	0	0	0	0
IRX2	0	0	0	0	0	0	0	0
IRX3	0	0	0	0	0	0	0	0
IRX4	0	0	0	0	0	0	0	0
IRX5	0	0	0	0	0	0	0	0
IRX6	0	0	0	0	0	0	0	0
ISL1	0	0	0	0	0	0	0	0
ISL2	1	1	1	1	1	1	0	0
ISLR2	0	0	0	0	0	0	0	0
IST1	0	0	0	0	0	0	0	0
ITCH	0	0	0	0	0	0	0	0
ITGA1	0	1	0	1	0	0	0	0
ITGA2	1	1	1	1	0	0	0	0
ITGA3	0	0	0	0	0	1	0	1
ITGA4	0	0	0	1	0	0	0	1
ITGA6	0	0	0	0	0	0	0	0
ITGA8	0	0	0	0	1	1	0	1
ITGAL	0	0	0	0	0	0	0	0
ITGAM	0	0	0	0	0	0	0	0
ITGAV	0	0	0	0	0	0	0	0
ITGB1	0	0	0	0	0	0	0	0
ITGB2	0	0	0	0	0	0	0	0
ITGB4	0	0	0	0	0	0	0	0
ITGB6	0	0	0	0	0	0	0	0
ITIH4	0	0	0	0	0	0	0	0
ITM2C	0	0	0	0	0	0	0	0
ITPKA	0	0	0	0	0	0	0	0
ITPR1	0	0	0	1	1	1	0	1
ITPR3	0	0	0	1	0	0	0	0
ITSN1	0	0	0	0	0	0	0	0
ITSN2	0	0	0	0	0	0	0	0
JADE2	0	0	1	1	0	0	0	0
JAG1	0	1	0	0	0	0	0	0
JAG2	0	0	0	0	0	0	0	0
JAK2	0	0	0	0	0	1	0	0
JAKMIP1	0	0	0	0	0	0	0	0
JAM3	0	0	0	0	0	0	0	0
JPH3	0	1	0	0	0	0	0	0
JPH4	0	0	0	0	0	0	0	0
JUN	0	0	0	0	0	0	0	0
KALRN	1	1	1	1	0	1	1	1
KANK1	1	1	0	0	1	1	0	1
KAT2B	0	0	0	0	0	0	0	0
KATNA1	0	0	0	0	0	0	0	0
KATNB1	0	0	0	0	0	0	0	0
KCNA1	0	0	0	0	0	0	0	0
KCNA2	0	0	0	0	0	0	0	0
KCNAB1	0	1	0	0	0	1	0	0
KCND2	0	1	0	0	0	0	0	0
KCNIP2	0	0	0	0	0	0	0	0
KCNIP3	0	0	0	0	0	0	0	0
KCNJ10	0	0	0	0	0	0	0	0
KCNK2	1	1	0	0	0	0	0	0
KCNK10	0	0	0	1	0	0	0	1
KCNMA1	0	0	0	0	1	1	1	1
KDM1A	0	0	0	0	0	0	0	0
KDM2A	0	0	0	0	0	0	0	0
KDM4A	0	0	0	0	0	0	0	0
KDM4C	0	0	0	1	1	1	1	1
KDM6B	1	1	0	0	1	1	0	0
KDR	0	0	0	0	0	0	0	0
KEL	0	0	0	0	0	0	0	0
KIAA0319	0	0	0	0	0	0	0	0
KIAA0319L	0	1	1	1	1	1	0	1
KIDINS220	0	0	0	0	0	0	0	0
KIF1A	0	0	0	0	0	0	0	0
KIF3A	0	0	0	0	0	0	0	0
KIF3C	0	0	0	0	0	0	0	0
KIF5A	0	0	0	0	1	1	0	0
KIF5B	0	0	0	0	0	0	0	0
KIF5C	0	0	0	0	0	0	0	0
KIF13B	0	0	0	0	0	0	0	0
KIF20B	0	0	0	0	0	0	0	0
KIRREL3	1	1	1	1	0	1	0	0
KIT	0	0	0	0	0	0	0	0
KL	0	0	0	0	0	0	0	0
KLF4	0	0	0	0	0	0	0	0
KLF7	0	0	1	1	0	0	0	0
KLF15	0	0	0	0	0	0	0	0
KLHL1	0	1	0	0	0	0	0	0
KLK6	0	0	0	0	0	0	0	0
KLK8	0	0	0	0	0	0	0	0
KLKB1	0	0	0	0	0	0	0	0
KLRG1	0	0	0	0	0	0	0	0
KMT2A	0	0	0	0	0	0	0	0
KMT2B	0	0	0	0	0	0	0	0
KNDC1	0	0	0	0	0	0	0	0
KNG1	0	0	0	0	0	0	0	0
KPNA6	0	0	0	0	0	0	0	0
KRAS	0	0	0	0	0	0	0	0
KREMEN1	1	1	0	0	0	0	0	0
KRT1	0	0	0	0	0	0	0	0
KRT16	0	0	0	0	0	0	0	0
LACC1	0	0	0	0	0	0	0	0
LAMA1	0	0	1	1	0	0	1	1
LAMA2	0	0	0	1	0	0	0	1
LAMA3	0	0	0	0	0	0	0	0
LAMA5	0	0	0	0	0	0	0	0
LAMB1	0	0	0	0	1	1	0	0
LAMB2	0	0	0	0	0	0	0	0
LAMC1	0	0	0	0	0	0	0	0
LAMC2	0	0	0	0	0	0	0	0
LAMC3	0	0	0	0	0	0	0	0
LAT	0	0	0	0	0	0	0	0
LBP	0	0	0	0	0	0	0	0
LBX1	0	0	0	0	0	0	0	0
LCE1D	0	0	0	0	0	0	0	0
LDB1	0	0	0	0	0	0	0	0
LDLR	0	0	1	1	0	0	0	0
LEF1	0	0	0	0	1	1	0	0
LEMD2	0	0	0	0	0	0	0	0
LEP	0	0	0	0	0	0	0	0
LEPR	0	0	0	0	0	0	0	0
LGALS9	0	0	0	0	0	0	0	0
LGI1	0	1	0	0	0	0	0	0
LGI4	0	0	0	0	0	0	0	0
LGMN	1	1	0	0	0	0	1	1
LGR4	0	0	0	0	0	0	0	0
LGR6	0	1	0	0	0	0	0	1
LHCGR	0	0	0	0	0	0	0	0
LHFPL5	0	0	0	0	0	0	0	0
LHX1	0	0	0	0	0	0	0	0
LHX2	0	0	0	0	0	0	0	0
LHX3	0	0	0	0	0	0	0	0
LHX4	0	0	0	0	0	0	0	0
LHX6	0	0	0	0	0	0	0	0
LHX8	0	0	0	0	0	0	0	0
LHX9	0	0	0	0	0	0	0	0
LIAS	0	0	0	0	0	0	0	0
LIF	0	0	0	0	0	0	0	0
LIFR	0	0	0	0	0	0	0	0
LIG4	0	0	0	0	0	0	0	0
LILRA5	0	0	0	0	0	0	0	0
LIMK1	0	0	0	0	0	0	0	0
LIN28A	0	0	0	0	0	0	0	1
LINGO1	1	1	1	1	0	1	0	1
LINS1	0	0	0	0	0	0	0	0
LIPA	0	0	0	0	0	0	0	0
LLGL1	0	0	0	0	0	0	0	0
LLPH	0	0	0	0	0	0	0	0
LMO4	0	0	0	0	0	0	0	0
LMTK2	0	0	0	0	0	0	0	0
LMX1A	0	0	0	0	0	0	0	0
LMX1B	0	0	0	0	0	0	0	0
LOXL3	0	0	0	0	0	0	0	0
LPAR1	0	0	0	0	0	0	1	1
LPAR3	0	0	0	0	0	0	0	0
LPAR5	0	0	0	0	0	0	0	0
LPCAT3	1	1	1	1	0	0	0	0
LPL	0	0	0	0	0	0	0	0
LRFN5	0	0	0	0	1	1	1	1
LRIG2	0	0	0	0	0	0	0	0
LRP1	0	0	0	0	0	1	0	0
LRP2	0	0	1	1	0	0	1	1
LRP4	0	0	0	0	0	0	0	0
LRP6	0	0	0	0	0	0	0	0
LRP8	0	0	0	0	0	0	0	0
LRP12	0	0	0	0	0	0	0	0
LRRC4B	0	0	0	0	0	0	0	0
LRRC4C	1	1	1	1	1	1	0	1
LRRC7	0	0	1	1	0	0	0	1
LRRC19	0	0	0	0	0	0	0	0
LRRK2	0	0	0	0	0	1	0	0
LRRN4	0	0	0	0	0	0	0	0
LRRTM1	0	0	0	0	0	0	0	0
LRTM1	0	0	0	0	0	0	0	0
LRTM2	0	0	0	0	0	0	0	0
LRTOMT	0	0	0	0	0	0	0	0
LSAMP	0	0	0	0	0	0	0	0
LSM1	0	0	0	0	0	0	0	0
LST1	0	0	0	0	0	0	0	0
LTA	0	0	0	0	0	0	0	0
LTB4R	0	0	0	0	0	0	0	0
LTK	0	0	0	0	0	0	0	0
LXN	0	0	0	1	1	1	0	1
LY75	0	0	0	0	1	1	0	1
LY86	0	0	0	0	1	1	1	1
LY96	0	0	0	0	0	0	0	0
LYN	0	0	0	0	0	0	0	0
LYPD1	0	0	0	0	0	0	0	0
LYZ	0	0	0	0	0	0	0	0
LZTS1	0	0	0	0	0	0	0	0
LZTS3	0	0	0	0	0	0	0	0
MACF1	0	0	0	0	0	0	0	0
MAG	0	0	0	0	0	0	0	0
MAGI2	0	0	0	0	0	1	0	0
MAN2A1	0	1	0	0	0	0	0	0
MAN2B1	0	0	0	0	0	0	0	0
MAP1A	0	0	0	0	0	1	0	0
MAP1B	0	0	0	0	0	0	0	0
MAP1S	0	0	0	0	0	0	0	0
MAP2	1	1	0	1	0	1	0	1
MAP2K1	0	1	0	0	0	0	0	0
MAP2K2	0	0	0	0	0	0	0	0
MAP2K3	0	1	0	1	0	0	0	1
MAP3K13	0	0	0	0	0	0	0	0
MAP4	0	0	1	1	1	1	1	1
MAP4K4	0	0	0	0	0	0	0	0
MAP6	0	0	0	0	0	0	0	0
MAPK1	0	0	0	0	0	0	0	0
MAPK3	0	0	0	0	0	0	0	0
MAPK6	0	0	0	0	0	0	0	0
MAPK8	0	0	0	0	0	0	0	0
MAPK8IP2	0	0	0	0	0	0	0	0
MAPK8IP3	1	1	0	0	0	0	0	0
MAPK9	0	0	0	0	0	0	0	0
MAPK10	0	0	0	0	1	1	1	1
MAPK13	0	0	0	0	0	0	0	0
MAPK14	0	0	0	0	0	0	0	0
MAPKAPK2	0	0	0	0	0	0	0	0
MAPKAPK5	0	0	0	0	0	0	0	0
MAPT	0	0	0	0	0	0	0	0
MARK1	0	0	0	0	0	0	0	0
MARK2	0	0	0	0	0	0	0	0
MAS1	0	0	0	0	0	0	0	0
MATN2	0	0	0	0	0	0	0	0
MBD1	0	0	0	0	0	0	0	0
MBD2	0	0	0	0	0	0	0	0
MBD5	0	0	0	0	0	0	0	0
MBL2	0	0	0	0	0	1	0	0
MBOAT1	0	0	0	0	0	0	0	0
MC1R	0	0	0	0	0	0	0	1
MC3R	0	0	0	1	0	0	0	0
MC4R	0	0	0	0	0	0	0	0
MCHR1	0	0	0	0	0	0	0	0
MCOLN3	0	0	0	0	0	0	0	0
MCPH1	0	1	0	0	1	1	0	0
MDGA1	0	0	0	1	0	0	0	0
MDGA2	1	1	1	1	0	1	0	1
MDM2	1	1	0	1	0	0	0	0
MECOM	0	1	0	0	0	0	0	0
MED1	0	0	0	1	0	0	0	0
MEF2A	0	0	0	0	0	0	0	0
MEF2C	0	0	0	0	0	0	0	0
MEFV	0	0	0	0	0	0	0	0
MEGF8	0	0	0	0	0	0	0	0
MEIS1	0	0	0	0	0	0	0	0
MEIS2	0	0	1	1	0	0	0	0
MEP1B	0	0	0	0	0	0	0	0
MESP1	0	0	0	0	0	0	0	0
MET	0	0	0	0	0	0	0	0
METRN	0	0	0	0	0	0	0	0
METRNL	0	0	0	0	0	0	0	0
METTL3	0	0	0	0	0	0	0	0
METTL14	0	0	0	0	0	0	0	0
METTL23	0	0	0	0	0	0	0	0
MFHAS1	0	1	1	1	0	0	0	0
MFN1	0	0	0	0	0	0	0	0
MFRP	0	0	0	0	0	0	0	0
MFSD2A	0	0	0	0	0	0	0	0
MFSD8	0	0	0	0	0	0	0	0
MGAT3	0	0	0	0	0	0	0	0
MGLL	1	1	0	1	0	0	0	0
MGST2	0	0	0	0	0	0	0	0
MIAT	0	0	0	0	0	0	0	0
MIB1	0	0	0	0	0	0	0	0
MICALL1	0	0	0	0	0	0	0	0
MICALL2	0	0	0	0	0	0	0	0
MINK1	0	0	0	0	0	0	0	0
MIR30C2	0	0	0	0	0	0	0	0
MIR129-1	0	0	0	0	1	1	0	0
MIR138-1	0	0	0	0	0	0	0	0
MIR141	0	1	0	0	0	0	0	0
MIR146A	0	0	0	0	0	0	0	0
MIR149	0	0	0	0	0	0	0	0
MIR187	0	0	0	0	0	0	0	0
MIR197	0	0	0	0	0	0	0	0
MIR203A	0	0	0	0	0	0	0	0
MIR206	0	0	0	0	0	0	0	0
MIR210	0	0	0	0	0	0	0	0
MIR219A1	0	0	0	0	0	0	0	0
MKS1	0	0	0	0	0	0	0	0
MMD	0	0	0	0	0	0	0	0
MMD2	0	0	0	0	0	0	0	0
MME	0	0	0	0	0	0	0	0
MMP2	0	0	0	0	0	0	0	0
MMP3	0	0	0	0	0	0	0	0
MMP8	0	0	0	0	0	0	0	0
MMP9	0	0	0	0	0	0	0	0
MMP14	0	0	0	0	0	0	0	0
MMP17	0	0	0	0	0	0	0	0
MMP24	0	0	0	0	0	0	0	0
MMP25	0	0	0	0	0	0	0	0
MMP26	0	0	0	0	0	0	0	0
MNX1	0	0	0	0	0	0	0	0
MOB2	0	0	0	0	0	0	0	0
MOBP	0	0	0	0	0	0	0	0
MORC1	0	0	0	0	0	0	0	0
MOV10	0	0	0	0	0	0	0	0
MRAP2	1	1	0	1	0	0	0	0
MS4A2	0	0	0	1	0	0	0	0
MSMP	0	0	0	0	0	0	0	0
MT3	0	0	0	0	0	0	0	0
MTA1	0	0	0	0	0	0	0	0
MTCH1	0	0	0	0	0	0	0	0
MTMR2	0	0	0	0	0	0	0	0
MTNR1A	0	0	0	0	0	0	0	0
MTNR1B	0	0	0	0	0	0	0	0
MTOR	0	0	0	0	0	0	0	0
MTR	0	0	0	0	0	0	0	0
MTURN	0	0	0	0	0	0	0	0
MUL1	0	0	0	0	0	0	0	0
MUSK	0	0	0	0	0	0	0	0
MVK	0	0	0	0	0	0	0	1
MXRA8	0	0	0	0	0	0	0	0
MYB	0	0	0	0	0	0	0	0
MYC	0	0	0	0	0	0	0	0
MYCBP2	0	0	0	0	0	0	0	0
MYCL	0	0	0	0	0	0	0	0
MYCN	0	1	0	0	0	1	0	1
MYD88	0	0	0	0	0	0	0	0
MYH10	0	0	0	0	0	0	0	0
MYH14	0	0	0	0	0	0	0	0
MYLIP	0	0	0	0	0	0	0	0
MYLK3	0	0	0	0	0	0	0	0
MYO3A	0	0	0	0	0	0	0	0
MYO3B	0	1	0	1	0	1	1	1
MYO5A	1	1	0	0	0	1	0	0
MYO5B	0	1	0	1	0	0	0	0
MYO6	0	0	0	0	0	0	0	0
MYO7A	0	0	1	1	0	0	0	0
MYO9A	1	1	1	1	0	0	0	0
MYO15A	0	0	0	0	0	0	0	1
MYO16	1	1	1	1	1	1	0	0
MYOC	0	0	0	0	0	0	0	0
MYOT	0	0	0	0	0	0	0	0
MYPN	0	0	0	1	0	0	0	0
MYRF	0	0	0	0	0	0	0	0
MYT1L	0	0	0	0	0	0	0	0
NAB1	0	0	0	0	0	0	0	0
NAB2	0	0	0	0	0	0	0	0
NAGLU	0	0	0	0	0	0	0	0
NANOS1	0	0	0	0	0	0	0	0
NAP1L1	0	0	0	0	0	0	0	0
NAPA	0	0	0	0	0	0	0	0
NAPEPLD	0	0	0	0	0	0	0	0
NAV1	1	1	1	1	0	0	0	0
NAV2	1	1	1	1	1	1	0	0
NAV3	1	1	0	0	0	0	1	1
NBL1	0	0	0	0	0	0	0	0
NBN	0	0	0	0	0	0	0	0
NCAM1	0	0	0	0	0	0	0	0
NCAM2	0	0	0	0	0	0	0	0
NCK1	0	0	0	0	0	0	0	0
NCK2	0	0	0	0	1	1	1	1
NCKAP1	0	0	0	0	0	0	0	0
NCKAP1L	0	0	0	0	0	0	0	0
NCKIPSD	0	0	0	0	0	0	0	0
NCMAP	0	0	0	0	0	1	0	1
NCOA1	0	0	0	0	0	0	0	0
NCOA2	0	1	1	1	0	0	0	0
NCOR1	0	0	0	0	0	0	0	0
NCR3	1	1	0	0	0	0	0	0
NCS1	0	0	0	0	0	0	0	0
NCSTN	0	0	0	0	0	0	0	0
NDE1	0	0	0	0	0	0	0	0
NDEL1	0	0	0	0	0	0	0	0
NDFIP1	0	0	0	0	0	0	0	0
NDNF	0	0	0	0	0	0	0	0
NDRG1	0	0	0	0	0	0	0	0
NDRG4	0	0	0	0	0	0	0	1
NDST1	0	0	0	0	0	0	0	0
NDUFS4	0	0	0	0	0	0	0	0
NEAT1	0	0	0	0	0	0	0	0
NECTIN1	0	0	0	0	0	0	0	0
NEDD4	0	0	1	1	0	0	0	0
NEDD4L	0	0	0	0	0	0	0	0
NEFH	0	0	0	0	0	0	0	0
NEFL	0	0	0	0	0	0	0	0
NEFM	0	0	0	0	0	0	0	0
NEGR1	0	1	0	0	0	1	0	0
NEK3	0	0	0	0	0	0	0	0
NEO1	1	1	0	0	1	1	0	0
NEPRO	0	0	0	0	0	0	0	0
NETO1	0	1	0	0	0	1	0	0
NEU1	0	0	0	0	0	0	0	0
NEU4	0	0	0	0	0	0	0	0
NEURL1	0	0	0	0	0	0	0	0
NEUROD1	0	0	0	0	0	0	0	0
NEUROD2	0	0	0	1	0	0	0	0
NEUROD4	0	0	0	0	0	0	0	0
NEUROD6	0	0	0	1	0	1	1	1
NEUROG1	0	0	0	0	0	0	0	0
NEUROG2	0	0	0	0	0	0	0	1
NEUROG3	0	0	0	0	0	0	0	0
NEXN	0	0	0	0	0	0	0	0
NF1	0	0	0	0	0	0	0	0
NF2	0	0	0	0	0	0	0	0
NFAM1	0	1	0	0	0	0	0	0
NFASC	0	0	0	0	1	1	1	1
NFATC3	0	0	0	0	0	0	0	0
NFATC4	0	0	0	0	0	0	0	0
NFE2L1	0	0	0	0	0	0	0	0
NFE2L2	0	0	0	0	0	0	0	0
NFIB	0	0	0	0	0	0	0	1
NFIX	0	0	0	0	0	0	0	0
NFKB1	0	0	0	0	0	0	0	0
NFKBIA	0	0	0	0	0	0	0	0
NFKBIZ	0	0	0	0	0	0	0	0
NFX1	0	0	0	0	0	0	0	0
NGEF	0	0	0	0	1	1	0	0
NGF	0	0	0	0	0	0	0	0
NGFR	0	0	0	0	0	0	0	0
NGRN	0	0	0	0	0	0	0	0
NHLH2	0	0	0	0	0	0	0	0
NIF3L1	0	0	0	0	0	0	0	0
NIN	0	0	0	0	0	0	0	0
NIPAL3	0	0	0	0	0	0	0	0
NIPBL	0	0	0	0	0	0	0	0
NKD1	0	0	0	0	0	0	0	0
NKX2-2	0	0	0	0	0	0	0	0
NKX2-5	0	0	0	0	0	0	0	0
NKX2-8	0	0	0	0	0	0	0	0
NKX6-1	0	0	0	0	0	0	0	0
NKX6-2	0	0	0	0	0	0	0	0
NLGN1	0	0	0	0	0	0	0	0
NLGN2	0	0	0	0	0	0	0	0
NLRC3	0	0	0	0	0	0	1	1
NLRC4	0	0	0	0	0	0	0	0
NLRP1	0	0	0	0	0	0	0	0
NLRP2	1	1	0	0	0	0	0	0
NLRP3	0	0	0	0	0	0	0	1
NLRP4	0	0	0	0	0	0	0	0
NLRP6	0	0	0	0	0	0	0	0
NLRP7	0	0	0	0	0	0	0	0
NLRP9	0	0	0	0	0	0	0	0
NLRP10	0	0	0	0	0	0	0	0
NLRP12	0	0	0	1	0	0	0	0
NLRX1	0	0	0	0	0	0	0	0
NME1	0	0	0	0	0	0	0	0
NME2	0	0	0	0	0	0	0	0
NMI	0	0	0	0	0	0	0	0
NMS	0	0	0	0	0	0	0	0
NMU	0	0	0	0	0	0	0	0
NMUR2	0	0	0	0	0	0	0	0
NOD1	0	0	0	0	0	0	0	0
NOD2	0	0	0	0	0	0	0	0
NOG	0	0	0	0	0	0	0	0
NOS1	0	0	0	0	0	0	1	1
NOS2	0	0	0	0	0	0	0	0
NOTCH1	0	0	0	0	0	0	0	0
NOTCH2	0	0	0	0	0	0	0	0
NOTCH3	0	0	0	0	0	0	0	0
NOTO	0	0	0	0	0	0	0	0
NOVA1	0	0	0	0	0	0	0	0
NOX4	0	0	0	0	0	0	0	1
NPAS2	0	0	1	1	1	1	1	1
NPAS3	1	1	0	1	0	0	0	1
NPAS4	0	1	0	0	0	0	0	0
NPC1	0	0	0	0	0	0	0	0
NPFF	0	0	0	0	0	0	0	0
NPHP1	0	0	0	0	0	0	0	0
NPHP4	0	0	0	0	0	0	0	0
NPPA	0	0	0	0	0	0	0	0
NPS	0	0	0	0	0	0	0	0
NPSR1	0	0	0	0	0	0	0	0
NPTN	0	0	0	0	0	0	0	0
NPTX1	1	1	0	0	0	0	0	0
NPTX2	0	0	0	0	0	0	0	0
NPTXR	0	0	0	0	0	0	0	0
NPW	0	0	0	0	0	0	0	0
NPY	0	0	0	0	0	0	0	0
NPY1R	0	0	0	0	0	0	0	0
NPY2R	0	0	0	0	0	0	0	0
NPY5R	0	0	0	0	0	0	0	0
NQO2	0	0	0	0	0	0	0	0
NR1D1	0	0	0	0	0	0	0	0
NR1D2	0	0	0	0	0	0	0	0
NR1H3	0	0	0	0	0	0	0	0
NR1H4	1	1	0	0	0	0	0	0
NR2E1	0	0	0	0	0	0	0	0
NR2E3	0	1	0	1	0	0	0	0
NR2F1	0	0	0	0	0	0	0	0
NR2F2	0	0	0	0	0	0	0	1
NR2F6	0	0	0	0	0	0	0	0
NR3C1	0	0	0	0	0	0	0	0
NR4A2	0	1	0	0	0	0	0	0
NR4A3	0	0	0	0	0	0	1	1
NRBP2	0	1	0	0	0	1	0	0
NRCAM	0	0	0	0	0	0	0	0
NREP	0	0	0	0	1	1	0	0
NRG1	1	1	1	1	1	1	0	1
NRG3	1	1	1	1	1	1	1	1
NRGN	0	0	0	0	0	0	0	0
NRL	0	0	0	0	0	0	0	0
NRN1	0	0	0	0	0	0	0	0
NRN1L	0	0	0	0	0	0	0	0
NRP1	0	0	0	0	0	0	0	0
NRP2	0	0	0	0	0	0	0	0
NRROS	0	0	0	0	0	0	0	0
NRTN	0	0	0	0	0	0	1	1
NRXN1	1	1	0	1	0	1	0	0
NRXN2	0	0	0	0	0	0	0	0
NRXN3	0	1	1	1	1	1	1	1
NSMF	0	0	0	0	0	0	0	0
NT5E	0	0	0	0	0	0	0	0
NTAN1	0	0	0	0	0	0	0	0
NTF3	0	0	0	0	0	0	0	0
NTF4	0	0	0	0	0	0	0	0
NTM	0	1	1	1	0	0	0	1
NTN1	0	0	0	0	0	0	0	1
NTN4	0	0	0	0	0	0	0	0
NTN5	0	0	0	0	0	0	0	0
NTNG1	0	0	0	0	0	0	0	0
NTNG2	0	1	0	0	0	0	0	0
NTRK1	0	0	0	0	0	0	0	0
NTRK2	0	0	0	0	0	0	0	0
NTRK3	0	0	0	0	0	0	0	1
NTS	0	0	0	0	0	0	0	0
NTSR1	0	0	0	0	0	0	0	0
NUMB	0	0	0	0	0	0	0	0
NUMBL	0	0	0	0	0	0	0	0
NUP133	0	0	0	0	0	0	0	0
NUPR1	0	0	0	0	0	0	0	0
NYAP1	0	0	0	0	0	0	0	0
NYAP2	0	0	0	0	0	0	0	0
OBP2B	0	1	0	0	0	0	0	0
OBSL1	0	0	0	0	0	0	0	0
OCM2	0	0	0	0	0	0	0	0
ODAM	0	0	0	0	0	0	0	0
OGDH	0	0	0	0	0	0	0	0
OGG1	0	0	0	0	0	0	0	0
OLFM1	0	0	0	0	0	0	0	0
OLFM2	0	0	0	0	0	0	0	0
OLFM3	1	1	0	0	1	1	1	1
OLIG1	0	0	0	0	0	0	0	0
OLIG2	0	0	0	0	0	0	0	0
OLIG3	0	0	0	0	0	0	0	0
OLR1	0	0	0	0	0	0	0	0
OMG	0	0	0	0	0	0	0	0
OMP	0	0	0	0	0	0	0	0
ONECUT2	0	0	0	0	0	0	0	0
OPA1	0	0	0	0	0	0	0	0
OPALIN	0	0	0	0	0	0	0	0
OPCML	0	0	0	0	1	1	1	1
OPRD1	0	0	0	0	0	0	1	1
OPRK1	0	0	0	0	0	1	0	0
OPRL1	0	0	0	1	0	0	0	0
OPRM1	0	0	0	0	0	0	0	1
OR10A4	0	0	0	0	0	0	0	0
OR52B4	0	0	0	0	0	0	0	0
ORM1	0	0	0	0	0	0	0	0
ORM2	0	0	0	0	0	0	0	0
ORMDL1	0	0	0	0	0	0	0	0
ORMDL3	0	0	0	0	0	0	0	0
OSM	0	0	0	0	0	0	0	0
OSMR	0	0	0	0	0	0	0	0
OSTN	0	0	0	0	0	0	0	0
OTOG	0	0	0	0	0	0	0	0
OTP	0	0	0	0	0	0	0	0
OTULIN	0	0	0	0	0	0	0	0
OTX2	0	0	0	0	0	0	0	0
OXR1	0	0	0	0	0	1	0	0
OXT	0	0	0	0	0	0	0	0
OXTR	0	0	0	0	0	0	0	0
P2RX1	0	0	0	0	0	0	0	0
P2RX2	0	0	0	0	0	0	0	0
P2RX3	0	0	0	0	0	0	0	0
P2RX4	0	0	0	0	0	0	0	0
P2RX7	0	0	0	0	0	0	0	0
P2RY1	0	0	0	0	0	0	0	0
P2RY2	0	0	0	0	0	0	0	0
P2RY12	0	0	0	0	0	0	0	0
P3H1	0	0	0	0	0	0	0	0
PACSIN1	0	0	0	0	0	1	0	0
PAFAH1B1	0	0	0	0	0	0	0	0
PAIP2	0	0	0	0	0	0	0	0
PAK1	0	0	0	0	0	0	0	0
PAK2	0	0	0	0	0	0	0	0
PAK4	0	0	0	0	0	0	0	0
PAK5	1	1	1	1	0	0	0	0
PALLD	0	0	1	1	1	1	1	1
PALM	0	0	0	0	0	0	0	0
PAQR3	0	0	0	0	0	0	0	0
PARD3	1	1	0	1	0	1	0	1
PARD6B	0	0	0	0	0	0	0	0
PARK7	0	0	0	0	0	0	0	0
PARP1	0	1	0	0	0	1	0	1
PARP4	0	0	0	0	0	0	0	0
PARP6	0	0	0	1	0	0	0	0
PAUPAR	0	0	0	0	0	0	0	0
PAX2	0	0	0	0	0	0	0	0
PAX3	0	0	0	0	1	1	1	1
PAX5	1	1	0	0	1	1	0	0
PAX6	0	0	0	0	0	0	0	0
PAX7	0	0	0	0	0	0	0	0
PBK	0	0	0	0	0	0	0	0
PBX1	0	0	0	1	0	0	0	0
PBX2	0	0	0	0	0	0	0	0
PBX3	0	0	0	0	0	0	0	0
PBX4	0	0	0	0	0	1	0	0
PCDH12	0	0	0	0	0	0	0	0
PCDH15	0	0	0	0	0	0	0	1
PCDH17	0	0	0	0	0	0	0	0
PCM1	0	0	0	0	0	0	0	0
PCNT	0	0	0	1	0	1	0	0
PCP4	0	0	0	0	0	0	0	0
PCSK9	0	0	0	0	0	0	0	0
PDCD4	0	0	0	0	0	0	0	0
PDE1B	0	0	0	0	0	0	0	0
PDE2A	0	0	0	0	0	0	0	0
PDE5A	0	0	0	0	0	0	0	0
PDE6C	0	0	0	0	0	0	0	0
PDE8B	0	0	0	0	0	1	1	1
PDGFB	0	0	0	0	0	0	0	0
PDLIM5	0	1	0	1	0	0	0	0
PDLIM7	0	0	0	0	0	0	0	0
PDZD7	0	0	0	0	0	0	0	0
PENK	0	0	0	0	0	0	0	0
PER1	0	0	0	0	0	0	0	0
PER2	0	0	0	0	0	0	0	0
PER3	0	0	0	0	0	0	0	0
PEX2	0	0	0	0	0	0	0	0
PEX5	0	0	0	0	0	0	0	0
PEX7	0	0	0	0	0	0	0	0
PEX13	0	0	0	0	0	0	0	0
PF4	0	0	0	0	0	0	0	0
PF4V1	0	0	0	0	0	0	0	0
PGLYRP1	0	0	0	0	0	0	0	0
PGLYRP2	0	0	0	0	0	0	0	0
PGR	0	0	0	0	0	0	0	0
PHACTR1	0	0	1	1	0	0	0	0
PHF21A	0	0	0	0	0	0	1	1
PHGDH	0	0	0	0	0	0	0	0
PHOX2A	0	0	0	0	0	0	0	0
PHOX2B	0	0	0	0	0	0	0	0
PIAS1	0	0	0	0	0	0	0	0
PIAS2	0	0	0	0	0	0	0	0
PICALM	0	0	0	0	0	0	0	0
PICK1	0	0	0	0	0	0	0	0
PIGT	0	0	0	0	0	0	0	1
PIK3AP1	0	0	0	0	0	0	0	0
PIK3CA	0	0	0	1	0	0	0	0
PIK3CB	0	0	0	0	0	0	0	0
PIK3CD	0	1	0	0	0	0	0	0
PIK3CG	0	0	0	0	0	0	0	0
PIK3R1	0	0	0	1	0	0	0	0
PIN1	0	0	0	0	0	0	0	0
PIP5K1C	0	0	0	0	0	0	0	0
PIRT	0	0	0	0	0	0	0	0
PITPNA	0	1	0	0	0	0	0	0
PITX2	0	0	0	0	0	0	0	0
PITX3	0	0	0	0	0	0	0	0
PJA2	0	0	0	0	0	0	0	0
PLA2G2A	0	0	0	0	0	0	0	0
PLA2G2D	0	0	0	0	0	0	0	0
PLA2G2E	0	0	0	0	0	0	0	0
PLA2G3	0	0	0	0	0	0	0	0
PLA2G4A	0	0	1	1	0	0	0	0
PLA2G4C	0	0	0	0	0	0	0	0
PLA2G6	0	0	0	0	0	1	0	0
PLA2G7	0	0	0	0	0	0	0	0
PLA2G10	0	0	0	0	0	0	0	0
PLAA	0	0	0	0	0	0	0	0
PLAG1	0	0	0	0	0	0	0	1
PLCB1	1	1	1	1	0	0	0	0
PLCG1	1	1	0	1	0	0	0	0
PLD2	0	1	0	1	1	1	0	0
PLD3	0	0	0	0	0	0	0	0
PLD4	0	0	0	0	0	0	0	0
PLGRKT	0	0	0	0	0	0	0	0
PLK2	0	0	0	0	0	0	0	0
PLK5	0	0	0	0	0	0	0	0
PLPP3	0	0	0	0	0	0	0	0
PLPPR4	0	0	0	0	0	0	0	0
PLPPR5	0	0	0	0	0	0	0	0
PLS1	0	0	0	0	0	0	0	0
PLSCR1	1	1	0	0	0	0	0	0
PLXNA1	0	0	0	0	0	0	0	0
PLXNA2	0	0	0	0	0	0	0	0
PLXNA4	0	1	1	1	0	0	0	0
PLXNB1	0	0	0	0	0	0	0	0
PLXNB2	0	0	0	0	0	0	0	0
PLXNC1	0	0	0	1	0	0	1	1
PLXND1	0	1	0	0	1	1	1	1
PMCH	0	0	0	0	0	0	0	0
PMP22	0	0	0	0	0	0	0	0
PNMA1	0	0	0	0	0	0	0	0
POLB	0	0	0	0	0	0	0	0
POMGNT2	0	0	0	0	0	0	0	0
POMK	0	0	0	0	0	0	0	0
POSTN	0	0	0	0	0	0	0	0
POU3F1	0	0	0	0	0	0	0	0
POU3F2	0	0	0	0	0	0	0	0
POU4F2	0	0	0	0	0	0	0	0
POU4F3	0	0	0	0	0	0	0	0
PPARA	1	1	0	0	0	0	0	0
PPARD	0	1	0	0	0	0	0	0
PPARG	0	0	1	1	0	0	0	0
PPBP	0	0	0	0	0	0	0	0
PPFIA2	0	0	0	0	1	1	1	1
PPIA	0	0	1	1	0	0	0	0
PPP1CC	0	0	0	0	0	0	0	0
PPP1R1B	0	0	0	1	0	0	0	0
PPP1R9A	1	1	1	1	0	0	0	0
PPP1R9B	0	0	0	0	0	0	0	0
PPP2R3A	0	0	0	1	0	0	0	0
PPP2R5B	0	0	0	0	1	1	0	0
PPP2R5D	0	0	0	0	0	0	0	0
PPP3CA	0	0	0	0	0	0	0	0
PPP3CB	0	0	0	0	0	0	0	0
PPP3R1	0	0	0	0	0	0	0	0
PPT1	0	0	0	0	0	0	0	0
PPY	0	0	0	0	0	0	0	0
PRAG1	0	0	0	0	0	0	1	1
PRCP	0	1	0	0	0	0	0	0
PRDM1	0	0	0	0	0	0	0	0
PRDM6	0	0	0	0	0	0	0	0
PRDM8	0	0	0	0	0	0	0	0
PRDM12	0	0	0	0	0	0	0	0
PRDM13	0	0	0	1	0	0	0	0
PRDM16	1	1	0	0	0	0	0	0
PRDX2	0	0	0	0	0	0	0	0
PRDX5	0	0	0	0	0	0	0	0
PREX1	0	0	0	0	0	0	0	0
PREX2	0	1	0	0	0	0	0	1
PRICKLE2	0	0	0	1	1	1	0	0
PRKAA1	0	0	0	0	0	0	0	0
PRKAR1B	0	0	1	1	0	0	0	0
PRKAR2B	0	0	1	1	0	0	0	0
PRKCA	0	0	0	0	0	0	0	0
PRKCD	0	0	0	0	1	1	1	1
PRKCE	1	1	1	1	1	1	1	1
PRKCG	0	0	0	0	0	0	0	0
PRKCH	0	0	0	0	0	0	0	0
PRKCI	0	0	0	1	0	0	0	0
PRKCQ	0	1	0	0	0	0	1	1
PRKCSH	0	0	0	0	0	0	0	0
PRKCZ	0	0	0	0	0	0	0	0
PRKD1	0	0	0	0	0	1	0	1
PRKG1	1	1	0	0	1	1	1	1
PRKN	1	1	0	0	1	1	1	1
PRLH	0	0	0	0	0	0	0	0
PRLHR	0	0	0	0	0	0	0	0
PRMT1	0	0	0	0	0	0	0	0
PRMT3	0	1	0	0	0	0	0	0
PRMT5	0	0	0	0	0	0	0	0
PRNP	0	0	0	0	0	0	0	0
PROC	0	0	0	0	0	0	0	0
PROK2	0	0	0	1	0	0	0	0
PROM1	0	1	1	1	0	1	1	1
PROX1	0	0	0	0	0	0	0	0
PRPF19	0	0	0	0	0	0	0	0
PRPH2	0	0	0	0	0	0	0	0
PRRT1	0	0	0	0	0	0	0	0
PRRX1	0	0	0	0	0	0	0	0
PRTG	0	0	0	0	0	0	0	0
PRUNE1	0	0	0	0	0	0	0	0
PRX	0	0	0	0	0	0	0	0
PSAP	0	1	0	0	0	0	0	0
PSD	0	0	0	0	0	0	0	0
PSEN1	0	0	0	0	0	0	0	0
PSEN2	0	0	0	0	0	0	0	0
PSMA1	0	0	0	0	0	0	0	0
PSMA6	0	0	0	0	0	0	0	0
PSMB4	0	0	0	0	0	0	0	0
PSPN	0	0	0	0	0	0	0	0
PSTPIP1	1	1	1	1	0	1	0	0
PTAFR	0	0	0	0	0	0	0	0
PTBP1	0	0	0	0	0	0	0	0
PTCH1	0	0	0	0	0	0	0	0
PTEN	0	0	0	0	0	0	0	0
PTF1A	0	0	0	0	0	0	0	0
PTGDR	0	0	0	0	0	0	0	0
PTGDS	0	0	0	0	0	0	0	0
PTGER1	0	0	0	0	0	0	0	0
PTGER2	0	1	0	0	0	0	0	0
PTGER3	0	1	0	0	0	0	0	0
PTGER4	0	0	0	0	0	0	0	0
PTGES	1	1	0	0	0	0	0	0
PTGFR	0	0	0	0	0	0	0	0
PTGIR	0	0	0	0	0	0	0	0
PTGIS	0	0	0	0	0	0	0	0
PTGS1	0	0	0	0	0	0	0	0
PTGS2	0	0	0	0	0	0	0	0
PTK2	0	0	0	0	0	0	0	0
PTK2B	0	0	0	0	0	0	0	0
PTK6	0	0	0	0	0	0	0	0
PTK7	0	1	0	0	0	0	0	0
PTN	0	0	0	0	0	0	0	0
PTPN2	0	1	0	0	0	0	0	0
PTPN5	0	0	0	0	0	0	0	0
PTPN9	0	0	0	0	0	0	0	0
PTPN11	0	0	0	0	0	0	0	0
PTPRA	0	0	0	0	0	0	0	0
PTPRC	0	0	1	1	0	0	1	1
PTPRD	0	1	1	1	1	1	1	1
PTPRF	0	0	0	0	0	0	0	0
PTPRG	0	0	0	0	1	1	0	0
PTPRJ	0	0	0	0	0	0	0	0
PTPRK	0	0	0	1	0	1	0	0
PTPRM	1	1	1	1	1	1	1	1
PTPRO	0	1	0	0	1	1	1	1
PTPRQ	0	0	1	1	0	0	0	0
PTPRS	1	1	0	0	1	1	1	1
PTPRZ1	0	0	1	1	0	0	1	1
[truncated: 709 more rows]

## Sheet: 5 Gene Sets comparison
CBC TBI_5		GEC_TBI 5		CBC 5		GEC 5								12 common elements in "CBC TBI_5", "GEC_TBI 5", "CBC 5" and "GEC 5":
AFG3L2	CBC TBI_5	ABL1	GEC_TBI 5	APBB2	CBC 5	ADAM2	GEC 5							CAMK1D
ALOX5	CBC TBI_5	ACER3	GEC_TBI 5	ARTN	CBC 5	ADGRV1	GEC 5							CNTNAP2
ANKH	CBC TBI_5	ADA	GEC_TBI 5	ASS1	CBC 5	ALK	GEC 5							CSMD1
ARHGEF10	CBC TBI_5	ADGRV1	GEC_TBI 5	ATOH8	CBC 5	AMFR	GEC 5							CTNNA2
ATP8A2	CBC TBI_5	ALS2	GEC_TBI 5	ATP8A2	CBC 5	ANKRD27	GEC 5							DCC
BACE2	CBC TBI_5	ANKRD27	GEC_TBI 5	ATP8B1	CBC 5	AOAH	GEC 5							GABRB1
BBS1	CBC TBI_5	AP3B1	GEC_TBI 5	B4GALT2	CBC 5	ASTN1	GEC 5							NRG3
C1QA	CBC TBI_5	APBA2	GEC_TBI 5	BAIAP3	CBC 5	BCL11B	GEC 5							PRKCE
CABP4	CBC TBI_5	ARTN	GEC_TBI 5	BCL11B	CBC 5	BTBD9	GEC 5							PTPRM
CACNB4	CBC TBI_5	ATXN1	GEC_TBI 5	CACNA1E	CBC 5	C3	GEC 5							SH3GL2
CAMK1D	CBC TBI_5	BCL11B	GEC_TBI 5	CACNB4	CBC 5	CACNA1C	GEC 5							SLC6A3
CD300A	CBC TBI_5	BMPR1B	GEC_TBI 5	CAMK1D	CBC 5	CACNA1E	GEC 5							SYK
CDH11	CBC TBI_5	C1QA	GEC_TBI 5	CHD5	CBC 5	CACNB4	GEC 5
CDH23	CBC TBI_5	C2CD4B	GEC_TBI 5	CNTN6	CBC 5	CALCA	GEC 5
CFL1	CBC TBI_5	CABP4	GEC_TBI 5	CNTNAP2	CBC 5	CAMK1D	GEC 5
CHAT	CBC TBI_5	CAMK1D	GEC_TBI 5	COL25A1	CBC 5	CAMK2B	GEC 5
CHI3L1	CBC TBI_5	CAMK2B	GEC_TBI 5	CRB1	CBC 5	CNGB1	GEC 5
CNTN4	CBC TBI_5	CD47	GEC_TBI 5	CSMD1	CBC 5	CNTN2	GEC 5
CNTN5	CBC TBI_5	CDH23	GEC_TBI 5	CSMD3	CBC 5	CNTN4	GEC 5
CNTN6	CBC TBI_5	CELSR1	GEC_TBI 5	CTNNA2	CBC 5	CNTNAP2	GEC 5
CNTNAP2	CBC TBI_5	CFL1	GEC_TBI 5	CTNS	CBC 5	CRP	GEC 5
CRBN	CBC TBI_5	CHAT	GEC_TBI 5	DAB1	CBC 5	CRTAC1	GEC 5
CRMP1	CBC TBI_5	CLEC7A	GEC_TBI 5	DCC	CBC 5	CSF1R	GEC 5
CSMD1	CBC TBI_5	CNTN5	GEC_TBI 5	DLG2	CBC 5	CSMD1	GEC 5
CTNNA2	CBC TBI_5	CNTNAP2	GEC_TBI 5	DNER	CBC 5	CSMD3	GEC 5
CYP7B1	CBC TBI_5	CRBN	GEC_TBI 5	DNMT3B	CBC 5	CTNNA2	GEC 5
DCC	CBC TBI_5	CSMD1	GEC_TBI 5	DSCAM	CBC 5	DAB1	GEC 5
DLG2	CBC TBI_5	CTHRC1	GEC_TBI 5	EFNB2	CBC 5	DAB2IP	GEC 5
DNAH11	CBC TBI_5	CTNNA2	GEC_TBI 5	EFNB3	CBC 5	DCC	GEC 5
DOK5	CBC TBI_5	CTNND2	GEC_TBI 5	EIF2AK1	CBC 5	DNAH11	GEC 5
DYNC2H1	CBC TBI_5	CTTN	GEC_TBI 5	EIF2AK4	CBC 5	DNER	GEC 5
EPHA5	CBC TBI_5	CX3CR1	GEC_TBI 5	EPHA5	CBC 5	DOCK10	GEC 5
EPHA8	CBC TBI_5	DCC	GEC_TBI 5	EPHB1	CBC 5	DOK5	GEC 5
EPHB1	CBC TBI_5	DNAH11	GEC_TBI 5	EPHB2	CBC 5	DOK6	GEC 5
ERBB4	CBC TBI_5	DOCK10	GEC_TBI 5	ETS1	CBC 5	EFNB2	GEC 5
FA2H	CBC TBI_5	DPYSL3	GEC_TBI 5	EXOC4	CBC 5	EGFR	GEC 5
FBXO7	CBC TBI_5	EFNB2	GEC_TBI 5	FAT4	CBC 5	EPHA5	GEC 5
FUT9	CBC TBI_5	EGFR	GEC_TBI 5	FMN1	CBC 5	EPHB1	GEC 5
GABRB1	CBC TBI_5	ESR1	GEC_TBI 5	FOXP1	CBC 5	ERBB4	GEC 5
GLRB	CBC TBI_5	FSTL4	GEC_TBI 5	FOXP2	CBC 5	EXOC4	GEC 5
GRID1	CBC TBI_5	FUT9	GEC_TBI 5	GABRB1	CBC 5	FES	GEC 5
GRM5	CBC TBI_5	GABRB1	GEC_TBI 5	GATA3	CBC 5	FOXP1	GEC 5
GRM7	CBC TBI_5	GLI2	GEC_TBI 5	GNAQ	CBC 5	FSHR	GEC 5
HDAC4	CBC TBI_5	GM2A	GEC_TBI 5	GRID2	CBC 5	GABRB1	GEC 5
HDAC7	CBC TBI_5	GRID2	GEC_TBI 5	GRIK1	CBC 5	GAS7	GEC 5
HDAC9	CBC TBI_5	GRIK2	GEC_TBI 5	GRIP2	CBC 5	GLDN	GEC 5
HRH1	CBC TBI_5	GRIN1	GEC_TBI 5	HOMER1	CBC 5	GLS	GEC 5
IL4R	CBC TBI_5	GRIN2B	GEC_TBI 5	HYAL3	CBC 5	GNAO1	GEC 5
INSR	CBC TBI_5	GRM5	GEC_TBI 5	IFNG	CBC 5	GPM6A	GEC 5
ISL2	CBC TBI_5	HDAC4	GEC_TBI 5	IGF1R	CBC 5	GRB10	GEC 5
ITGA2	CBC TBI_5	HDAC9	GEC_TBI 5	IL6ST	CBC 5	GRID2	GEC 5
KALRN	CBC TBI_5	HEXA	GEC_TBI 5	ISL2	CBC 5	GRIK1	GEC 5
KANK1	CBC TBI_5	HRH3	GEC_TBI 5	ITGA8	CBC 5	GRIP1	GEC 5
KCNK2	CBC TBI_5	HSP90AB1	GEC_TBI 5	ITPR1	CBC 5	GRM4	GEC 5
KDM6B	CBC TBI_5	IL31RA	GEC_TBI 5	KANK1	CBC 5	GRM5	GEC 5
KIRREL3	CBC TBI_5	ILK	GEC_TBI 5	KCNMA1	CBC 5	GRM6	GEC 5
KREMEN1	CBC TBI_5	ISL2	GEC_TBI 5	KDM4C	CBC 5	HDAC4	GEC 5
LGMN	CBC TBI_5	ITGA2	GEC_TBI 5	KDM6B	CBC 5	HDAC9	GEC 5
LINGO1	CBC TBI_5	JADE2	GEC_TBI 5	KIAA0319L	CBC 5	HECW1	GEC 5
LPCAT3	CBC TBI_5	KALRN	GEC_TBI 5	KIF5A	CBC 5	HOXB8	GEC 5
LRRC4C	CBC TBI_5	KIAA0319L	GEC_TBI 5	LAMB1	CBC 5	KALRN	GEC 5
MAP2	CBC TBI_5	KIRREL3	GEC_TBI 5	LEF1	CBC 5	KCNMA1	GEC 5
MAPK8IP3	CBC TBI_5	KLF7	GEC_TBI 5	LRFN5	CBC 5	KDM4C	GEC 5
MDGA2	CBC TBI_5	LAMA1	GEC_TBI 5	LRRC4C	CBC 5	LAMA1	GEC 5
MDM2	CBC TBI_5	LDLR	GEC_TBI 5	LXN	CBC 5	LGMN	GEC 5
MGLL	CBC TBI_5	LINGO1	GEC_TBI 5	LY75	CBC 5	LPAR1	GEC 5
MRAP2	CBC TBI_5	LPCAT3	GEC_TBI 5	LY86	CBC 5	LRFN5	GEC 5
MYO5A	CBC TBI_5	LRP2	GEC_TBI 5	MAP4	CBC 5	LRP2	GEC 5
MYO9A	CBC TBI_5	LRRC4C	GEC_TBI 5	MAPK10	CBC 5	LY86	GEC 5
MYO16	CBC TBI_5	LRRC7	GEC_TBI 5	MCPH1	CBC 5	MAP4	GEC 5
NAV1	CBC TBI_5	MAP4	GEC_TBI 5	MIR129-1	CBC 5	MAPK10	GEC 5
NAV2	CBC TBI_5	MDGA2	GEC_TBI 5	MYO16	CBC 5	MYO3B	GEC 5
NAV3	CBC TBI_5	MEIS2	GEC_TBI 5	NAV2	CBC 5	NAV3	GEC 5
NCR3	CBC TBI_5	MFHAS1	GEC_TBI 5	NCK2	CBC 5	NCK2	GEC 5
NEO1	CBC TBI_5	MYO7A	GEC_TBI 5	NEO1	CBC 5	NEUROD6	GEC 5
NLRP2	CBC TBI_5	MYO9A	GEC_TBI 5	NFASC	CBC 5	NFASC	GEC 5
NPAS3	CBC TBI_5	MYO16	GEC_TBI 5	NGEF	CBC 5	NLRC3	GEC 5
NPTX1	CBC TBI_5	NAV1	GEC_TBI 5	NPAS2	CBC 5	NOS1	GEC 5
NR1H4	CBC TBI_5	NAV2	GEC_TBI 5	NREP	CBC 5	NPAS2	GEC 5
NRG1	CBC TBI_5	NCOA2	GEC_TBI 5	NRG1	CBC 5	NR4A3	GEC 5
NRG3	CBC TBI_5	NEDD4	GEC_TBI 5	NRG3	CBC 5	NRG3	GEC 5
NRXN1	CBC TBI_5	NPAS2	GEC_TBI 5	NRXN3	CBC 5	NRTN	GEC 5
OLFM3	CBC TBI_5	NRG1	GEC_TBI 5	OLFM3	CBC 5	NRXN3	GEC 5
PAK5	CBC TBI_5	NRG3	GEC_TBI 5	OPCML	CBC 5	OLFM3	GEC 5
PARD3	CBC TBI_5	NRXN3	GEC_TBI 5	PALLD	CBC 5	OPCML	GEC 5
PAX5	CBC TBI_5	NTM	GEC_TBI 5	PAX3	CBC 5	OPRD1	GEC 5
PLCB1	CBC TBI_5	PAK5	GEC_TBI 5	PAX5	CBC 5	PALLD	GEC 5
PLCG1	CBC TBI_5	PALLD	GEC_TBI 5	PLD2	CBC 5	PAX3	GEC 5
PLSCR1	CBC TBI_5	PHACTR1	GEC_TBI 5	PLXND1	CBC 5	PDE8B	GEC 5
PPARA	CBC TBI_5	PLA2G4A	GEC_TBI 5	PPFIA2	CBC 5	PHF21A	GEC 5
PPP1R9A	CBC TBI_5	PLCB1	GEC_TBI 5	PPP2R5B	CBC 5	PLXNC1	GEC 5
PRDM16	CBC TBI_5	PLXNA4	GEC_TBI 5	PRICKLE2	CBC 5	PLXND1	GEC 5
PRKCE	CBC TBI_5	PPARG	GEC_TBI 5	PRKCD	CBC 5	PPFIA2	GEC 5
PRKG1	CBC TBI_5	PPIA	GEC_TBI 5	PRKCE	CBC 5	PRAG1	GEC 5
PRKN	CBC TBI_5	PPP1R9A	GEC_TBI 5	PRKG1	CBC 5	PRKCD	GEC 5
PSTPIP1	CBC TBI_5	PRKAR1B	GEC_TBI 5	PRKN	CBC 5	PRKCE	GEC 5
PTGES	CBC TBI_5	PRKAR2B	GEC_TBI 5	PTPRD	CBC 5	PRKCQ	GEC 5
PTPRM	CBC TBI_5	PRKCE	GEC_TBI 5	PTPRG	CBC 5	PRKG1	GEC 5
PTPRS	CBC TBI_5	PROM1	GEC_TBI 5	PTPRM	CBC 5	PRKN	GEC 5
RIPOR2	CBC TBI_5	PSTPIP1	GEC_TBI 5	PTPRO	CBC 5	PROM1	GEC 5
RNF165	CBC TBI_5	PTPRC	GEC_TBI 5	PTPRS	CBC 5	PTPRC	GEC 5
ROR2	CBC TBI_5	PTPRD	GEC_TBI 5	RAPGEF2	CBC 5	PTPRD	GEC 5
RORA	CBC TBI_5	PTPRM	GEC_TBI 5	RELN	CBC 5	PTPRM	GEC 5
RTN4IP1	CBC TBI_5	PTPRQ	GEC_TBI 5	S1PR1	CBC 5	PTPRO	GEC 5
SCN8A	CBC TBI_5	PTPRZ1	GEC_TBI 5	SDCCAG8	CBC 5	PTPRS	GEC 5
SEMA4D	CBC TBI_5	RAPGEF2	GEC_TBI 5	SDK1	CBC 5	PTPRZ1	GEC 5
SEMA5A	CBC TBI_5	RIN1	GEC_TBI 5	SEMA4D	CBC 5	RANBP9	GEC 5
SH3GL2	CBC TBI_5	RIT2	GEC_TBI 5	SEMA5A	CBC 5	RASGRF1	GEC 5
SH3GLB1	CBC TBI_5	ROBO1	GEC_TBI 5	SH3GL2	CBC 5	REN	GEC 5
SLC6A3	CBC TBI_5	ROR1	GEC_TBI 5	SH3GL3	CBC 5	RND2	GEC 5
SLC7A11	CBC TBI_5	RORA	GEC_TBI 5	SLC1A3	CBC 5	ROBO1	GEC 5
SLIT3	CBC TBI_5	RSPO2	GEC_TBI 5	SLC6A3	CBC 5	SEMA3E	GEC 5
SPOCK1	CBC TBI_5	SCLT1	GEC_TBI 5	SORCS3	CBC 5	SERPINB1	GEC 5
SPTBN1	CBC TBI_5	SDC2	GEC_TBI 5	SPOCK1	CBC 5	SH3GL2	GEC 5
SUN1	CBC TBI_5	SDK1	GEC_TBI 5	SPTB	CBC 5	SLC6A3	GEC 5
SYK	CBC TBI_5	SDK2	GEC_TBI 5	ST8SIA2	CBC 5	SLIT3	GEC 5
SYNE2	CBC TBI_5	SEMA5A	GEC_TBI 5	STAB1	CBC 5	SPTB	GEC 5
TACC2	CBC TBI_5	SEMA6A	GEC_TBI 5	SYK	CBC 5	STAB1	GEC 5
TCF12	CBC TBI_5	SH3GL2	GEC_TBI 5	TACC2	CBC 5	SYK	GEC 5
TFF2	CBC TBI_5	SLC6A3	GEC_TBI 5	TAOK3	CBC 5	SYNE1	GEC 5
THRB	CBC TBI_5	SPTBN1	GEC_TBI 5	TCF4	CBC 5	TAC4	GEC 5
TMEM108	CBC TBI_5	ST8SIA2	GEC_TBI 5	THRB	CBC 5	TACC2	GEC 5
TNFSF4	CBC TBI_5	SUFU	GEC_TBI 5	TIMP2	CBC 5	TAOK3	GEC 5
TNIP1	CBC TBI_5	SYK	GEC_TBI 5	TLR9	CBC 5	TCF4	GEC 5
TRPM1	CBC TBI_5	SYNE1	GEC_TBI 5	TNR	CBC 5	TCF12	GEC 5
TRPV1	CBC TBI_5	TCF12	GEC_TBI 5	TRAPPC9	CBC 5	TENM2	GEC 5
UNC5C	CBC TBI_5	TENM2	GEC_TBI 5	TRPC6	CBC 5	TIAM1	GEC 5
USH2A	CBC TBI_5	THRB	GEC_TBI 5	TRPV1	CBC 5	TMIGD3	GEC 5
UST	CBC TBI_5	TNN	GEC_TBI 5	TSHR	CBC 5	TNR	GEC 5
WASF3	CBC TBI_5	TNR	GEC_TBI 5	UNC5B	CBC 5	TRAPPC9	GEC 5
WFDC1	CBC TBI_5	TRPC4	GEC_TBI 5	USH2A	CBC 5	TRPM1	GEC 5
XRCC4	CBC TBI_5	TRPM1	GEC_TBI 5	UST	CBC 5	UGDH	GEC 5
ZFHX3	CBC TBI_5	UBE4B	GEC_TBI 5	WDPCP	CBC 5	UNC5B	GEC 5
ZNF609	CBC TBI_5	WASF3	GEC_TBI 5	XRCC5	CBC 5	VWC2L	GEC 5
ZSWIM5	CBC TBI_5	WNK1	GEC_TBI 5	ZFHX3	CBC 5	ZNF365	GEC 5

## Sheet: 5 percentile Enrich
S.No.	Category	ID	Title (or Source)	CBC TBI_5_GeneSet	CBC 5_GeneSet	GEC_TBI 5_GeneSet	GEC 5_GeneSet	CBC TBI_5	CBC 5	GEC_TBI 5	GEC 5
76	GO: Molecular Function	GO:0001540	amyloid-beta binding			APBA2,C1QA,GRIN1,GRIN2B,ITGA2,LDLR,LRP2		0	0	5.01534	0
201	GO: Biological Process	GO:0007611	learning or memory	CHAT,CNTNAP2,CSMD1,CYP7B1,DNAH11,GRM5,GRM7,HRH1,INSR,KALRN,KCNK2,LGMN,NRG1,NRXN1,PAK5,PLCB1,PRKN,SLC7A11	B4GALT2,CACNA1E,CNTNAP2,CSMD1,CTNS,EIF2AK4,EPHB2,FOXP2,ITGA8,LAMB1,NRG1,NRXN3,PRKN,RELN,SORCS3,TNR	ABL1,ATXN1,CHAT,CNTNAP2,CSMD1,CTNND2,CX3CR1,DNAH11,EGFR,GM2A,GRIN1,GRIN2B,GRM5,HRH3,KALRN,LDLR,MEIS2,NRG1,NRXN3,PAK5,PLCB1,PRKAR1B,PRKAR2B,PTPRZ1,RIN1,TNR	ADAM2,AMFR,BTBD9,CACNA1C,CACNA1E,CNTN2,CNTNAP2,CSMD1,DNAH11,EGFR,GRM4,GRM5,KALRN,LGMN,NRXN3,PDE8B,PRKN,PTPRZ1,RASGRF1,TNR	10	10	10	10
211	GO: Biological Process	GO:0050808	synapse organization	AFG3L2,C1QA,CACNB4,CFL1,CHAT,CNTN5,CNTNAP2,CTNNA2,EPHA5,EPHB1,ERBB4,GLRB,GRID1,GRM5,INSR,KALRN,KIRREL3,LGMN,LRRC4C,MDGA2,MYO5A,MYO9A,NPTX1,NRG1,NRG3,NRXN1,PPP1R9A,PTPRS,ROR2,SEMA4D,SH3GL2,SLC7A11,TMEM108,WASF3	APBB2,CACNB4,CNTNAP2,CTNNA2,DNER,DSCAM,EFNB2,EFNB3,EPHA5,EPHB1,EPHB2,GRID2,GRIP2,HOMER1,IGF1R,LRFN5,LRRC4C,NFASC,NGEF,NRG1,NRG3,NRXN3,PALLD,PLXND1,PPFIA2,PTPRD,PTPRO,PTPRS,RELN,SDK1,SEMA4D,SH3GL2,SPTB,ST8SIA2,TNR	ABL1,ALS2,C1QA,CAMK2B,CFL1,CHAT,CNTN5,CNTNAP2,CTNNA2,CTNND2,CTTN,CX3CR1,DOCK10,EFNB2,GRID2,GRIN1,GRIN2B,GRM5,KALRN,KIRREL3,LRRC4C,MDGA2,MYO9A,NEDD4,NRG1,NRG3,NRXN3,PALLD,PLXNA4,PPP1R9A,PTPRD,ROBO1,SDK1,SDK2,SH3GL2,ST8SIA2,TNR,WASF3	C3,CACNB4,CALCA,CAMK2B,CNTN2,CNTNAP2,CTNNA2,DAB2IP,DNER,DOCK10,EFNB2,EPHA5,EPHB1,ERBB4,GPM6A,GRID2,GRM5,KALRN,LGMN,LRFN5,NFASC,NRG3,NRXN3,PALLD,PLXNC1,PLXND1,PPFIA2,PTPRD,PTPRO,PTPRS,ROBO1,SEMA3E,SH3GL2,SPTB,TIAM1,TNR,ZNF365	10	10	10	10
214	GO: Biological Process	GO:0007409	axonogenesis	AFG3L2,ATP8A2,CDH11,CNTN4,CNTN5,CNTN6,CNTNAP2,CRMP1,CTNNA2,DCC,EPHA5,EPHA8,EPHB1,ISL2,KALRN,LRRC4C,MAP2,MAPK8IP3,MGLL,MYO9A,NEO1,NPTX1,NRXN1,PARD3,PRKG1,PTPRM,PTPRS,SCN8A,SEMA4D,SEMA5A,SLIT3,UNC5C,UST	APBB2,ARTN,ATP8A2,BCL11B,CNTN6,CNTNAP2,COL25A1,CTNNA2,DAB1,DCC,DSCAM,EFNB2,EFNB3,EPHA5,EPHB1,EPHB2,FOXP1,GATA3,IGF1R,ISL2,KIF5A,LAMB1,LRRC4C,NEO1,NFASC,NRXN3,PALLD,PLXND1,PRKG1,PTPRM,PTPRO,PTPRS,RELN,SEMA4D,SEMA5A,TNR,UNC5B,UST	ABL1,ALS2,ARTN,BCL11B,BMPR1B,CNTN5,CNTNAP2,CTNNA2,CTTN,DCC,DPYSL3,EFNB2,FSTL4,GLI2,GRIN1,HSP90AB1,ILK,ISL2,KALRN,KLF7,LAMA1,LRP2,LRRC4C,MYO9A,NRXN3,PALLD,PLXNA4,PTPRM,PTPRZ1,ROBO1,SEMA5A,SEMA6A,TENM2,TNN,TNR	BCL11B,CNTN2,CNTN4,CNTNAP2,CSF1R,CTNNA2,DAB1,DCC,EFNB2,EPHA5,EPHB1,FOXP1,KALRN,LAMA1,LRP2,NFASC,NOS1,NR4A3,NRXN3,PALLD,PLXNC1,PLXND1,PRKCQ,PRKG1,PTPRM,PTPRO,PTPRS,PTPRZ1,RND2,ROBO1,SEMA3E,SLIT3,TENM2,TIAM1,TNR,UNC5B	10	10	10	10
228	GO: Biological Process	GO:0050890	cognition	CHAT,CNTNAP2,CSMD1,CYP7B1,DNAH11,GRM5,GRM7,HRH1,INSR,KALRN,KCNK2,LGMN,NRG1,NRXN1,PAK5,PLCB1,PRKN,SLC7A11	B4GALT2,CACNA1E,CNTNAP2,CSMD1,CTNS,EIF2AK4,EPHB2,FOXP2,ITGA8,LAMB1,NRG1,NRXN3,PRKN,RELN,SORCS3,TNR	ABL1,ATXN1,CHAT,CNTNAP2,CSMD1,CTNND2,CX3CR1,DNAH11,EGFR,GM2A,GRIN1,GRIN2B,GRM5,HRH3,KALRN,LDLR,MEIS2,NRG1,NRXN3,PAK5,PLCB1,PRKAR1B,PRKAR2B,PTPRZ1,RIN1,TNR	ADAM2,AMFR,BTBD9,CACNA1C,CACNA1E,CNTN2,CNTNAP2,CSMD1,DNAH11,EGFR,GRM4,GRM5,KALRN,LGMN,NRXN3,PDE8B,PRKN,PTPRZ1,RASGRF1,TNR	10	10	10	10
232	GO: Biological Process	GO:0007610	behavior	ANKH,ATP8A2,BBS1,CACNB4,CDH23,CHAT,CNTNAP2,CRBN,CSMD1,CYP7B1,DNAH11,GLRB,GRID1,GRM5,GRM7,HDAC4,HRH1,INSR,KALRN,KCNK2,KIRREL3,LGMN,MRAP2,MYO5A,MYO9A,NAV2,NPAS3,NRG1,NRXN1,PAK5,PAX5,PLCB1,PPARA,PRKCE,PRKN,SCN8A,SLC6A3,SLC7A11,THRB,TRPV1,ZFHX3	ATP8A2,B4GALT2,BAIAP3,CACNA1E,CACNB4,CNTNAP2,CSMD1,CTNS,DAB1,DSCAM,EFNB3,EIF2AK4,EPHB2,FOXP1,FOXP2,GNAQ,GRIK1,HOMER1,ITGA8,KCNMA1,LAMB1,MAPK10,NAV2,NPAS2,NRG1,NRXN3,PAX5,PRKCE,PRKN,RELN,SDK1,SLC1A3,SLC6A3,SORCS3,THRB,TNR,TRPV1,TSHR,ZFHX3	ABL1,ADA,ALS2,APBA2,ATXN1,CDH23,CELSR1,CHAT,CNTNAP2,CRBN,CSMD1,CTNND2,CX3CR1,DNAH11,EGFR,GM2A,GRIK2,GRIN1,GRIN2B,GRM5,HDAC4,HEXA,HRH3,KALRN,KIRREL3,LAMA1,LDLR,MEIS2,MYO9A,NAV2,NCOA2,NPAS2,NRG1,NRXN3,PAK5,PLCB1,PRKAR1B,PRKAR2B,PRKCE,PTPRZ1,RIN1,SDK1,SLC6A3,THRB,TNR	ADAM2,ALK,AMFR,ASTN1,BTBD9,CACNA1C,CACNA1E,CACNB4,CALCA,CNTN2,CNTNAP2,CSF1R,CSMD1,DAB1,DNAH11,EGFR,FOXP1,FSHR,GLS,GNAO1,GRIK1,GRM4,GRM5,GRM6,HDAC4,HOXB8,KALRN,KCNMA1,LAMA1,LGMN,MAPK10,NOS1,NPAS2,NR4A3,NRXN3,OPRD1,PDE8B,PHF21A,PRKCE,PRKN,PTPRZ1,RASGRF1,REN,SLC6A3,TNR	10	10	10	10
238	GO: Biological Process	GO:0006954	inflammatory response	ALOX5,C1QA,CAMK1D,CD300A,CHI3L1,CNTNAP2,HDAC4,HDAC7,HDAC9,HRH1,IL4R,ITGA2,KDM6B,LPCAT3,MGLL,MYO5A,NCR3,NLRP2,NR1H4,PLCG1,PLSCR1,PPARA,PSTPIP1,PTGES,RORA,SYK,TFF2,TNFSF4,TNIP1,TRPV1,WFDC1	ASS1,CAMK1D,CNTNAP2,EIF2AK1,EPHB2,ETS1,FOXP1,GATA3,HYAL3,IFNG,IL6ST,KDM6B,LRFN5,LXN,LY75,LY86,MCPH1,MIR129-1,PRKCD,STAB1,SYK,TLR9,TRPV1	ACER3,ADA,AP3B1,BMPR1B,C1QA,C2CD4B,CAMK1D,CD47,CLEC7A,CNTNAP2,CX3CR1,EGFR,ESR1,HDAC4,HDAC9,IL31RA,ITGA2,LDLR,LPCAT3,MFHAS1,PLA2G4A,PPARG,PSTPIP1,PTPRC,RORA,SYK	AOAH,C3,CALCA,CAMK1D,CNTNAP2,CRP,CSF1R,DAB2IP,EGFR,FOXP1,HDAC4,HDAC9,LRFN5,LY86,NLRC3,PRKCD,PRKCQ,PTPRC,SERPINB1,STAB1,SYK,TAC4,TMIGD3	10	10	10	10
304	GO: Biological Process	GO:0000165	MAPK cascade	CD300A,CHI3L1,CNTNAP2,DCC,DOK5,EPHA8,EPHB1,ERBB4,GRM5,INSR,MAPK8IP3,NRG1,NRXN1,PAK5,PLCB1,PRKCE,PRKN,ROR2,SYK,TFF2,TNIP1	CNTNAP2,DCC,EPHB1,EPHB2,IGF1R,MAPK10,NRG1,PRKCD,PRKCE,PRKN,RAPGEF2,SYK,TAOK3,TIMP2,TLR9	ABL1,CNTNAP2,DCC,EGFR,ESR1,GRIK2,GRIN2B,GRM5,IL31RA,ILK,MFHAS1,NRG1,PAK5,PLCB1,PPARG,PPIA,PRKCE,PTPRC,RAPGEF2,RIT2,ROBO1,ROR1,SEMA6A,SYK	C3,CNTNAP2,CSF1R,DAB2IP,DCC,DOK5,DOK6,EGFR,EPHB1,ERBB4,FSHR,GRB10,GRM4,GRM5,LPAR1,MAPK10,NRTN,PRKCD,PRKCE,PRKN,PTPRC,RANBP9,REN,ROBO1,SYK,TAOK3,TIAM1	5.91042	2.7188	10	10
687	GO: Biological Process	GO:0043030	regulation of macrophage activation			IL31RA,LDLR,MFHAS1,PLA2G4A,PPARG,PTPRC,RORA		0	0	10	0
1141	GO: Biological Process	GO:0003158	endothelium development		ATOH8,ETS1,FOXP1,KDM6B,NRG1,PTPRS,RAPGEF2,S1PR1,SH3GL3			0	4.77042	0	0
1255	GO: Biological Process	GO:0150076	neuroinflammatory response			C1QA,CX3CR1,EGFR,LDLR,PPARG,PTPRC		0	0	4.24991	0
1293	GO: Biological Process	GO:0071869	response to catecholamine				ALK,GNAO1,NOS1,NR4A3,OPRD1,PRKN	0	0	0	3.98089
1296	GO: Biological Process	GO:0007413	axonal fasciculation				CNTN2,CNTN4,CRTAC1,PTPRZ1	0	0	0	3.96439
1383	GO: Biological Process	GO:0097484	dendrite extension	PRKN,SH3GL2,SH3GLB1,TMEM108				3.62576	0	0	0
1410	GO: Biological Process	GO:1903350	response to dopamine				ALK,GNAO1,NOS1,OPRD1,PRKN	0	0	0	3.4612
1414	GO: Biological Process	GO:0014044	Schwann cell development	ARHGEF10,FA2H,NRG1,PARD3				3.42342	0	0	0
1608	GO: Biological Process	GO:0090263	positive regulation of canonical Wnt signaling pathway			EGFR,ILK,RSPO2,SEMA5A,WNK1		0	0	2.78196	0
1854	GO: Biological Process	GO:0090090	negative regulation of canonical Wnt signaling pathway				AMFR,DAB2IP,HECW1,PRKN,PTPRO	0	0	0	2.36922
3245	Pathway	M5539	KEGG_AXON_GUIDANCE	CFL1,DCC,EPHA5,EPHA8,EPHB1,LRRC4C,PAK5,SEMA4D,SEMA5A,SLIT3,UNC5C	DCC,EFNB2,EFNB3,EPHA5,EPHB1,EPHB2,LRRC4C,NCK2,NGEF,SEMA4D,SEMA5A,UNC5B	ABL1,CFL1,DCC,EFNB2,LRRC4C,PAK5,ROBO1,SEMA5A,SEMA6A	DCC,EFNB2,EPHA5,EPHB1,FES,NCK2,PLXNC1,ROBO1,SEMA3E,SLIT3,UNC5B	10	10	5.72596	10
3249	Pathway	M735	REACTOME_NEURONAL_SYSTEM	CACNB4,CHAT,DLG2,ERBB4,GABRB1,GLRB,GRM5,KCNK2,MDM2,NRG1,NRXN1,PLCB1,PTPRS,SLC6A3	CACNA1E,CACNB4,DLG2,GABRB1,GRIK1,GRIP2,HOMER1,KCNMA1,NRG1,NRXN3,PPFIA2,PTPRD,PTPRS,SLC1A3,SLC6A3	APBA2,CAMK2B,CHAT,GABRB1,GRIK2,GRIN1,GRIN2B,GRM5,LRRC7,NRG1,NRXN3,PLCB1,PRKAR1B,PRKAR2B,PTPRD,SLC6A3	CACNA1E,CACNB4,CAMK2B,ERBB4,GABRB1,GLS,GRIK1,GRIP1,GRM5,KCNMA1,NRXN3,PPFIA2,PTPRD,PTPRS,RASGRF1,SLC6A3	4.93916	5.62791	10	10
3256	Pathway	M27201	REACTOME_EPH_EPHRIN_SIGNALING	CFL1,EPHA5,EPHA8,EPHB1,KALRN	EFNB2,EFNB3,EPHA5,EPHB1,EPHB2,NCK2,NGEF	CFL1,EFNB2,GRIN1,GRIN2B,KALRN,SDC2	EFNB2,EPHA5,EPHB1,KALRN,NCK2,TIAM1	2.93168	4.85607	3.81736	3.75911
3347	Pathway	M2843	REACTOME_ACTIVATION_OF_NMDA_RECEPTORS_AND_POSTSYNAPTIC_EVENTS			CAMK2B,GRIN1,GRIN2B,LRRC7,NRG1,PRKAR1B,PRKAR2B		0	0	4.74741	0
3365	Pathway	M27214	REACTOME_SUMOYLATION	HDAC4,HDAC7,MDM2,NR1H4,PPARA,RORA,THRB,XRCC4				3.68004	0	0	0
3390	Pathway	M746	REACTOME_SIGNALING_BY_GPCR				C3,CALCA,CAMK2B,EGFR,FSHR,GRM4,GRM5,GRM6,KALRN,LPAR1,OPRD1,PDE8B,PRKCD,PRKCE,PRKCQ,TIAM1	0	0	0	3.27258
3440	Pathway	M69	PID_REELIN_PATHWAY		DAB1,NCK2,RELN			0	2.76062	0	0
2884	Mouse Phenotype	MP:0003243	abnormal dopaminergic neuron morphology		DSCAM,PRKN,RELN,SLC6A3,TRAPPC9,TSHR			0	5.43642	0	0
2915	Mouse Phenotype	MP:0000966	decreased sensory neuron number		ATP8A2,CRB1,IGF1R,NRG1,SDCCAG8,SLC1A3,THRB,TSHR,USH2A			0	4.24833	0	0
1	GO: Molecular Function	GO:0050839	cell adhesion molecule binding	CDH11,CDH23,CNTN4,CNTN5,CNTN6,CTNNA2,ITGA2,KIRREL3,LRRC4C,NEO1,NRG1,NRXN1,PTPRM,SH3GLB1,SPTBN1,SYK	CNTN6,CTNNA2,DSCAM,ITGA8,LAMB1,LRRC4C,NEO1,NFASC,NRG1,NRXN3,PALLD,PTPRD,PTPRM,PTPRO,SYK,TIMP2,TNR	CD47,CDH23,CNTN5,CTNNA2,CTNND2,CTTN,EGFR,GRIN2B,HSP90AB1,ILK,ITGA2,KIRREL3,LRRC4C,NRG1,NRXN3,PALLD,PPIA,PROM1,PTPRD,PTPRM,PTPRZ1,SPTBN1,SYK,TENM2,TNN,TNR,TRPC4	ADAM2,CNTN2,CNTN4,CTNNA2,DAB2IP,EGFR,GLDN,NFASC,NRXN3,PALLD,PROM1,PTPRD,PTPRM,PTPRO,PTPRZ1,SYK,TENM2,TNR	5.58556	10	10	10
2	GO: Molecular Function	GO:0004888	transmembrane signaling receptor activity	CD300A,DCC,EPHA5,EPHA8,EPHB1,ERBB4,GABRB1,GLRB,GRID1,GRM5,GRM7,HRH1,IL4R,INSR,ITGA2,NRXN1,PTPRM,ROR2,SEMA4D,SEMA5A,TRPV1,UNC5C	DCC,DNER,EFNB3,EPHA5,EPHB1,EPHB2,GABRB1,GRID2,GRIK1,IGF1R,IL6ST,PALLD,PLXND1,PTPRD,PTPRG,PTPRM,PTPRO,S1PR1,SEMA4D,SEMA5A,SORCS3,TLR9,TRPV1,TSHR,UNC5B	ADGRV1,BMPR1B,CELSR1,CX3CR1,DCC,EGFR,ESR1,GABRB1,GRID2,GRIK2,GRIN1,GRIN2B,GRM5,HRH3,IL31RA,ITGA2,PALLD,PLXNA4,PPARG,PTPRC,PTPRD,PTPRM,PTPRZ1,ROBO1,ROR1,SEMA5A,SEMA6A	ADGRV1,ALK,CSF1R,DCC,DNER,EGFR,EPHA5,EPHB1,ERBB4,FSHR,GABRB1,GRID2,GRIK1,GRM4,GRM5,GRM6,LPAR1,OPRD1,PALLD,PLXNC1,PLXND1,PTPRC,PTPRD,PTPRM,PTPRO,PTPRZ1,ROBO1,TMIGD3,UNC5B	4.01242	5.35367	10	10
3	GO: Molecular Function	GO:0019901	protein kinase binding	CACNB4,FBXO7,GRM5,HDAC4,HDAC7,HDAC9,INSR,MAP2,MAPK8IP3,MYO5A,NRG1,NRG3,PLCG1,PPARA,PPP1R9A,PRKCE,PRKN,ROR2,SH3GL2,SYK,TNIP1,UNC5C		ABL1,ARTN,CAMK2B,EGFR,ESR1,GRM5,HDAC4,HDAC9,HSP90AB1,IL31RA,ILK,LRRC7,NRG1,NRG3,PPP1R9A,PRKAR1B,PRKAR2B,PRKCE,PTPRC,RAPGEF2,SH3GL2,SUFU,SYK,WNK1	CACNB4,CAMK2B,DAB2IP,EGFR,GRM5,HDAC4,HDAC9,NR4A3,NRG3,NRTN,PRKCD,PRKCE,PRKN,PTPRC,RASGRF1,SH3GL2,SYK,TIAM1	10	0	10	4.73257
4	GO: Molecular Function	GO:0019904	protein domain specific binding	CNTNAP2,DLG2,GRM5,GRM7,INSR,KIRREL3,MDM2,MYO5A,NLRP2,PLSCR1,PPARA,PPP1R9A,PRKCE,PRKN,SYK,TACC2,TCF12,XRCC4	CNTNAP2,DAB1,DLG2,EXOC4,FMN1,GATA3,GRID2,ITPR1,LEF1,NFASC,PAX3,PLXND1,PRKCD,PRKCE,PRKN,RAPGEF2,SYK,TACC2	ABL1,CNTNAP2,DPYSL3,GRID2,GRIK2,GRM5,HSP90AB1,ILK,KIRREL3,LRP2,MYO7A,NCOA2,NEDD4,PPARG,PPP1R9A,PRKAR2B,PRKCE,RAPGEF2,ROBO1,SDC2,SYK,TCF12	CACNA1C,CNTNAP2,DAB1,DAB2IP,EXOC4,GRID2,GRIP1,GRM5,LPAR1,LRP2,NFASC,PAX3,PLXND1,PRKCD,PRKCE,PRKN,ROBO1,SYK,TACC2,TCF12	4.55427	4.46597	10	5.65186
5	GO: Molecular Function	GO:0019900	kinase binding	CACNB4,DLG2,FBXO7,GRM5,HDAC4,HDAC7,HDAC9,INSR,MAP2,MAPK8IP3,MYO5A,NRG1,NRG3,PLCG1,PPARA,PPP1R9A,PRKCE,PRKN,ROR2,SH3GL2,SYK,TNIP1,UNC5C		ABL1,ARTN,CAMK2B,EGFR,ESR1,GRM5,HDAC4,HDAC9,HSP90AB1,IL31RA,ILK,LRRC7,NRG1,NRG3,PPP1R9A,PRKAR1B,PRKAR2B,PRKCE,PTPRC,RAPGEF2,SH3GL2,SUFU,SYK,WNK1	CACNB4,CAMK2B,DAB2IP,EGFR,GRM5,HDAC4,HDAC9,NR4A3,NRG3,NRTN,PRKCD,PRKCE,PRKN,PTPRC,RASGRF1,SH3GL2,SYK,TIAM1	10	0	10	4.12153
6	GO: Molecular Function	GO:0008066	glutamate receptor activity	GRID1,GRM5,GRM7		GRID2,GRIK2,GRIN1,GRIN2B,GRM5	GRID2,GRIK1,GRM4,GRM5,GRM6	3.12045	0	10	10
7	GO: Molecular Function	GO:0003779	actin binding	CFL1,CTNNA2,MAP2,MYO16,MYO5A,MYO9A,NAV3,PPP1R9A,PRKCE,PRKN,PSTPIP1,SPTBN1,SYNE2,WASF3	CTNNA2,FMN1,KCNMA1,MYO16,NCK2,PALLD,PRKCE,PRKN,SPTB,TRPC6	ABL1,CAMK2B,CFL1,CTNNA2,CTTN,EGFR,MYO16,MYO7A,MYO9A,PALLD,PHACTR1,PPP1R9A,PRKCE,PSTPIP1,SPTBN1,SYNE1,WASF3	CAMK2B,CTNNA2,EGFR,GAS7,KCNMA1,MYO3B,NAV3,NCK2,PALLD,PRKCE,PRKN,SPTB,SYNE1	5.18086	2.65991	10	4.47303
8	GO: Molecular Function	GO:0019198	transmembrane receptor protein phosphatase activity		PTPRD,PTPRG,PTPRM,PTPRO	PTPRC,PTPRD,PTPRM,PTPRZ1	PTPRC,PTPRD,PTPRM,PTPRO,PTPRZ1	0	5.34765	5.37342	10
9	GO: Molecular Function	GO:0005001	transmembrane receptor protein tyrosine phosphatase activity		PTPRD,PTPRG,PTPRM,PTPRO	PTPRC,PTPRD,PTPRM,PTPRZ1	PTPRC,PTPRD,PTPRM,PTPRO,PTPRZ1	0	5.34765	5.37342	10
10	GO: Molecular Function	GO:0004672	protein kinase activity	CAMK1D,EPHA5,EPHA8,EPHB1,ERBB4,INSR,KALRN,PAK5,PRKCE,PRKG1,ROR2,SYK	CAMK1D,EFNB3,EIF2AK1,EIF2AK4,EPHA5,EPHB1,EPHB2,IGF1R,MAPK10,PRKCD,PRKCE,PRKG1,SYK,TAOK3	ABL1,BMPR1B,CAMK1D,CAMK2B,EGFR,ILK,KALRN,PAK5,PRKCE,ROR1,SYK,WNK1	ALK,CAMK1D,CAMK2B,CSF1R,EGFR,EPHA5,EPHB1,ERBB4,FES,KALRN,MAPK10,MYO3B,PRAG1,PRKCD,PRKCE,PRKCQ,PRKG1,SYK,TAOK3	3.02492	4.07348	3.02492	10
11	GO: Molecular Function	GO:0016301	kinase activity	CAMK1D,DLG2,DOK5,EPHA5,EPHA8,EPHB1,ERBB4,INSR,KALRN,MAPK8IP3,PAK5,PRKCE,PRKG1,ROR2,SYK	CAMK1D,DLG2,EFNB3,EIF2AK1,EIF2AK4,EPHA5,EPHB1,EPHB2,IGF1R,MAPK10,NCK2,PRKCD,PRKCE,PRKG1,SYK,TAOK3	ABL1,BMPR1B,CAMK1D,CAMK2B,EGFR,ILK,KALRN,PAK5,PRKAR2B,PRKCE,ROR1,SYK,WNK1	ALK,CAMK1D,CAMK2B,CSF1R,DOK5,EGFR,EPHA5,EPHB1,ERBB4,FES,KALRN,LPAR1,MAPK10,MYO3B,NCK2,PRAG1,PRKCD,PRKCE,PRKCQ,PRKG1,SYK,TAOK3	3.21937	3.64164	2.3162	10
12	GO: Molecular Function	GO:0008092	cytoskeletal protein binding	ARHGEF10,CFL1,CRMP1,CTNNA2,LGMN,MAP2,MAPK8IP3,MYO16,MYO5A,MYO9A,NAV3,PPP1R9A,PRKCE,PRKN,PSTPIP1,SPTBN1,SYNE2,UNC5C,USH2A,WASF3		ABL1,ADGRV1,CAMK2B,CFL1,CTNNA2,CTTN,DPYSL3,EGFR,HSP90AB1,MAP4,MYO16,MYO7A,MYO9A,PALLD,PHACTR1,PPARG,PPP1R9A,PRKCE,PROM1,PSTPIP1,PTPRC,SPTBN1,SYNE1,WASF3	ADGRV1,CACNA1C,CAMK2B,CTNNA2,EGFR,FES,GAS7,KCNMA1,LGMN,MAP4,MYO3B,NAV3,NCK2,PALLD,PRKCE,PRKN,PROM1,PTPRC,SPTB,SYNE1,TIAM1	4.18915	0	10	4.6419
13	GO: Molecular Function	GO:0030165	PDZ domain binding	CNTNAP2,DLG2,GRM5,GRM7,KIRREL3,PRKN	CNTNAP2,DLG2,EXOC4,GRID2,PRKN,RAPGEF2	CNTNAP2,GRID2,GRIK2,GRM5,KIRREL3,LRP2,RAPGEF2,SDC2	CNTNAP2,EXOC4,GRID2,GRIP1,GRM5,LPAR1,LRP2,PRKN	3.71181	3.67659	5.70821	5.68374
14	GO: Molecular Function	GO:0004713	protein tyrosine kinase activity	EPHA5,EPHA8,EPHB1,ERBB4,INSR,ROR2,SYK	EFNB3,EPHA5,EPHB1,EPHB2,IGF1R,PRKCD,SYK		ALK,CSF1R,EGFR,EPHA5,EPHB1,ERBB4,FES,PRKCD,SYK	4.2082	4.16713	0	10
15	GO: Molecular Function	GO:0016773	phosphotransferase activity, alcohol group as acceptor	CAMK1D,EPHA5,EPHA8,EPHB1,ERBB4,INSR,KALRN,PAK5,PRKCE,PRKG1,ROR2,SYK	CAMK1D,EFNB3,EIF2AK1,EIF2AK4,EPHA5,EPHB1,EPHB2,IGF1R,MAPK10,PRKCD,PRKCE,PRKG1,SYK,TAOK3	ABL1,BMPR1B,CAMK1D,CAMK2B,EGFR,ILK,KALRN,PAK5,PRKCE,ROR1,SYK,WNK1	ALK,CAMK1D,CAMK2B,CSF1R,EGFR,EPHA5,EPHB1,ERBB4,FES,KALRN,MAPK10,MYO3B,PRAG1,PRKCD,PRKCE,PRKCQ,PRKG1,SYK,TAOK3	2.4323	3.34069	2.4323	10
16	GO: Molecular Function	GO:0019902	phosphatase binding	CD300A,CFL1,DLG2,INSR,MYO16,PARD3,PPARA,PPP1R9A,PSTPIP1,SLC6A3,SYK		AP3B1,CFL1,EGFR,GRIN1,MFHAS1,MYO16,PHACTR1,PPARG,PPP1R9A,PSTPIP1,SLC6A3,SYK,WNK1	CACNA1C,CSF1R,DAB2IP,EGFR,SLC6A3,SYK	5.69117	0	10	2.00105
17	GO: Molecular Function	GO:0008046	axon guidance receptor activity	EPHB1,SEMA5A	EPHB1,EPHB2,PALLD,SEMA5A	PALLD,ROBO1,SEMA5A	EPHB1,PALLD,ROBO1	2.48263	5.86077	4.10051	4.09084
18	GO: Molecular Function	GO:0098960	postsynaptic neurotransmitter receptor activity	GABRB1,GLRB,GRID1,GRM5		GABRB1,GRID2,GRIK2,GRIN1,GRIN2B,GRM5,HRH3	GABRB1,GRID2,GRIK1,GRM5	2.90646	0	10	2.89444
19	GO: Molecular Function	GO:0098631	cell adhesion mediator activity	CNTN4,CNTN5,CNTN6,ITGA2,LRRC4C	CNTN6,DSCAM,LRRC4C,NFASC,PALLD	CD47,CNTN5,ITGA2,LRRC4C,PALLD	CNTN2,CNTN4,GLDN,NFASC,PALLD	3.86243	3.83202	3.86243	3.84716
20	GO: Molecular Function	GO:0004714	transmembrane receptor protein tyrosine kinase activity	EPHA5,EPHA8,EPHB1,ERBB4,INSR,ROR2	EFNB3,EPHA5,EPHB1,EPHB2,IGF1R		ALK,CSF1R,EGFR,EPHA5,EPHB1,ERBB4	5.32416	4.10095	0	5.30536
21	GO: Molecular Function	GO:0030296	protein tyrosine kinase activator activity	GRM5,INSR,NRG1,NRG3	IGF1R,IL6ST,NRG1,NRG3	EGFR,GRM5,NRG1,NRG3	ALK,EGFR,GRM5,NRG3	3.67792	3.65308	3.67792	3.66545
22	GO: Molecular Function	GO:0098632	cell-cell adhesion mediator activity	CNTN4,CNTN5,CNTN6,LRRC4C	CNTN6,DSCAM,LRRC4C,NFASC,PALLD	CD47,CNTN5,LRRC4C,PALLD	CNTN2,CNTN4,GLDN,NFASC,PALLD	3.10441	4.19989	3.10441	4.21524
23	GO: Molecular Function	GO:0051015	actin filament binding	CFL1,CTNNA2,MYO16,MYO5A,MYO9A,PPP1R9A,PSTPIP1,SPTBN1,SYNE2		ABL1,CFL1,CTNNA2,CTTN,EGFR,MYO16,MYO7A,MYO9A,PPP1R9A,PSTPIP1,SPTBN1,SYNE1		4.49198	0	10	0
24	GO: Molecular Function	GO:0008013	beta-catenin binding	CTNNA2,KANK1,KDM6B,PRKN,RORA	CTNNA2,KANK1,KDM6B,LEF1,PRKN,TCF4	CTNNA2,CTNND2,ESR1,GRIN2B,RORA,SUFU,TRPC4	CTNNA2,GRIP1,PRKN,TCF4	3.06487	3.98107	5.04123	2.18485
25	GO: Molecular Function	GO:0045499	chemorepellent activity	NRG1,NRG3,SEMA4D,SEMA5A	NRG1,NRG3,SEMA4D,SEMA5A	NRG1,NRG3,SEMA5A,SEMA6A		4.40132	4.37596	4.40132	0
26	GO: Molecular Function	GO:0019199	transmembrane receptor protein kinase activity	EPHA5,EPHA8,EPHB1,ERBB4,INSR,ROR2	EFNB3,EPHA5,EPHB1,EPHB2,IGF1R		ALK,CSF1R,EGFR,EPHA5,EPHB1,ERBB4	4.6771	3.57301	0	4.65867
27	GO: Molecular Function	GO:0005516	calmodulin binding	CAMK1D,GRM5,GRM7,MAP2,MYO5A,PLCB1,SPTBN1,TRPV1		CAMK1D,CAMK2B,EGFR,ESR1,GRIN1,GRM5,MYO7A,PLCB1,RIT2,SPTBN1	CACNA1C,CAMK1D,CAMK2B,EGFR,GRM4,GRM5,NOS1	3.73391	0	5.38589	2.96795
28	GO: Molecular Function	GO:0010857	calcium-dependent protein kinase activity		CAMK1D,PRKCD,PRKCE	CAMK1D,CAMK2B,PRKCE	CAMK1D,CAMK2B,PRKCD,PRKCE,PRKCQ	0	3.0093	3.02805	5.87432
29	GO: Molecular Function	GO:0005005	transmembrane-ephrin receptor activity	EPHA5,EPHA8,EPHB1	EFNB3,EPHA5,EPHB1,EPHB2		EPHA5,EPHB1	3.90312	5.58452	0	2.35099
30	GO: Molecular Function	GO:0099507	ligand-gated monoatomic ion channel activity involved in regulation of presynaptic membrane potential		GABRB1,GRIK1,KCNMA1	GABRB1,GRIK2,GRIN1,GRIN2B	GABRB1,GRIK1,KCNMA1	0	3.25511	4.73939	3.26452
31	GO: Molecular Function	GO:0097110	scaffold protein binding		GRID2,GRIK1,HOMER1,IL6ST,KIF5A,NCK2,SYK	GRID2,GRIK2,GRIN2B,SYK	GRID2,GRIK1,NCK2,NOS1,SYK	0	5.45231	2.43794	3.36131
32	GO: Molecular Function	GO:0016772	transferase activity, transferring phosphorus-containing groups	CAMK1D,DLG2,DOK5,EPHA5,EPHA8,EPHB1,ERBB4,INSR,KALRN,MAPK8IP3,PAK5,PRKCE,PRKG1,ROR2,SYK	CAMK1D,DLG2,EFNB3,EIF2AK1,EIF2AK4,EPHA5,EPHB1,EPHB2,IGF1R,MAPK10,NCK2,PRKCD,PRKCE,PRKG1,SYK,TAOK3		ALK,CAMK1D,CAMK2B,CSF1R,DOK5,EGFR,EPHA5,EPHB1,ERBB4,FES,KALRN,LPAR1,MAPK10,MYO3B,NCK2,PRAG1,PRKCD,PRKCE,PRKCQ,PRKG1,SYK,TAOK3	2.38574	2.72867	0	5.76318
33	GO: Molecular Function	GO:0005003	ephrin receptor activity	EPHA5,EPHA8,EPHB1	EFNB3,EPHA5,EPHB1,EPHB2		EPHA5,EPHB1	3.5833	5.14042	0	2.14682
34	GO: Molecular Function	GO:0005178	integrin binding		ITGA8,LAMB1,NRG1,SYK,TIMP2,TNR	EGFR,ILK,ITGA2,NRG1,PPIA,PTPRZ1,SYK,TNN,TNR	ADAM2,EGFR,PTPRZ1,SYK,TNR	0	2.92967	5.60598	2.19786
35	GO: Molecular Function	GO:0004725	protein tyrosine phosphatase activity		PTPRD,PTPRG,PTPRM,PTPRO,PTPRS	PTPRC,PTPRD,PTPRM,PTPRQ,PTPRZ1	PTPRC,PTPRD,PTPRM,PTPRO,PTPRS,PTPRZ1	0	3.20366	3.2331	4.20534
36	GO: Molecular Function	GO:0030594	neurotransmitter receptor activity	GABRB1,GLRB,GRID1,GRM5,HRH1		GABRB1,GRID2,GRIK2,GRIN1,GRIN2B,GRM5,HRH3	GABRB1,GRID2,GRIK1,GRM5	3.1563	0	5.17477	2.25567
37	GO: Molecular Function	GO:0019903	protein phosphatase binding	CFL1,DLG2,INSR,MYO16,PARD3,PPP1R9A,PSTPIP1,SLC6A3		AP3B1,CFL1,EGFR,MFHAS1,MYO16,PHACTR1,PPARG,PPP1R9A,PSTPIP1,SLC6A3		3.9996	0	5.73127	0
38	GO: Molecular Function	GO:0005042	netrin receptor activity	DCC,UNC5C	DCC,UNC5B		DCC,UNC5B	3.18532	3.17243	0	3.17885
39	GO: Molecular Function	GO:0004674	protein serine/threonine kinase activity		CAMK1D,EIF2AK1,EIF2AK4,MAPK10,PRKCD,PRKCE,PRKG1,SYK,TAOK3	BMPR1B,CAMK1D,CAMK2B,EGFR,ILK,KALRN,PAK5,PRKCE,SYK,WNK1	CAMK1D,CAMK2B,EGFR,KALRN,MAPK10,MYO3B,PRKCD,PRKCE,PRKCQ,PRKG1,SYK,TAOK3	0	2.35485	2.9479	4.14343
40	GO: Molecular Function	GO:0005230	extracellular ligand-gated monoatomic ion channel activity	GABRB1,GLRB,GRID1,TRPV1	GABRB1,GRID2,GRIK1,TRPV1	GABRB1,GRID2,GRIK2,GRIN1,GRIN2B		2.75299	2.72929	3.78069	0
41	GO: Molecular Function	GO:0022839	monoatomic ion gated channel activity	CACNB4,GABRB1,GLRB,GRID1,GRM7,KCNK2,SCN8A,TRPM1,TRPV1	CACNA1E,CACNB4,GABRB1,GRID2,GRIK1,ITPR1,KCNMA1,TRPV1		CACNA1C,CACNA1E,CACNB4,CNGB1,GABRB1,GRID2,GRIK1,KCNMA1,TRPM1	3.29793	2.62287	0	3.27424
42	GO: Molecular Function	GO:1904315	transmitter-gated monoatomic ion channel activity involved in regulation of postsynaptic membrane potential		GABRB1,GRID2,GRIK1	GABRB1,GRID2,GRIK2,GRIN1,GRIN2B	GABRB1,GRID2,GRIK1	0	2.27692	4.6037	2.28588
43	GO: Molecular Function	GO:0022836	gated channel activity	CACNB4,GABRB1,GLRB,GRID1,GRM7,KCNK2,SCN8A,TRPM1,TRPV1	CACNA1E,CACNB4,GABRB1,GRID2,GRIK1,ITPR1,KCNMA1,TRPV1		CACNA1C,CACNA1E,CACNB4,CNGB1,GABRB1,GRID2,GRIK1,KCNMA1,TRPM1	3.23501	2.56901	0	3.21144
44	GO: Molecular Function	GO:0030295	protein kinase activator activity	GRM5,INSR,NRG1,NRG3,PLCB1		ALS2,EGFR,GRM5,NRG1,NRG3,PLCB1,WNK1	ALK,DAB2IP,EGFR,GRM5,NRG3	2.33064	0	3.96146	2.31693
45	GO: Molecular Function	GO:0019887	protein kinase regulator activity			ALS2,EGFR,GRM5,HSP90AB1,NRG1,NRG3,PLCB1,PRKAR1B,PRKAR2B,PTPRC,WNK1	ALK,DAB2IP,EGFR,GRM5,NRG3,PTPRC,TAOK3	0	0	5.70679	2.63364
46	GO: Molecular Function	GO:0005262	calcium channel activity	CACNB4,GRM7,SCN8A,TRPM1,TRPV1	CACNA1E,CACNB4,ITPR1,TRPC6,TRPV1		CACNA1C,CACNA1E,CACNB4,GPM6A,TRPM1	2.69847	2.67016	0	2.68425
47	GO: Molecular Function	GO:0015276	ligand-gated monoatomic ion channel activity		GABRB1,GRID2,GRIK1,ITPR1,KCNMA1,TRPV1	GABRB1,GRID2,GRIK2,GRIN1,GRIN2B	CNGB1,GABRB1,GRID2,GRIK1,KCNMA1	0	3.19223	2.42373	2.40988
48	GO: Molecular Function	GO:0015085	calcium ion transmembrane transporter activity	CACNB4,GRM7,HRH1,SCN8A,TRPM1,TRPV1	CACNA1E,CACNB4,ITPR1,TRPC6,TRPV1		CACNA1C,CACNA1E,CACNB4,GPM6A,TRPM1	3.19691	2.37241	0	2.3861
49	GO: Molecular Function	GO:0022834	ligand-gated channel activity		GABRB1,GRID2,GRIK1,ITPR1,KCNMA1,TRPV1	GABRB1,GRID2,GRIK2,GRIN1,GRIN2B	CNGB1,GABRB1,GRID2,GRIK1,KCNMA1	0	3.13387	2.37647	2.36269
50	GO: Molecular Function	GO:0004699	calcium-independent protein kinase C activity		PRKCD,PRKCE		PRKCD,PRKCE	0	3.86558	0	3.87205
51	GO: Molecular Function	GO:0005216	monoatomic ion channel activity	CACNB4,GABRB1,GLRB,GRID1,GRM7,KCNK2,SCN8A,TRPM1,TRPV1	CACNA1E,CACNB4,GABRB1,GRID2,GRIK1,ITPR1,KCNMA1,TRPC6,TRPV1		CACNA1C,CACNA1E,CACNB4,CNGB1,GABRB1,GPM6A,GRID2,GRIK1,KCNMA1,TRPM1	2.39137	2.34881	0	2.91614
52	GO: Molecular Function	GO:0098988	G protein-coupled glutamate receptor activity	GRM5,GRM7			GRM4,GRM5,GRM6	2.81082	0	0	4.61435
53	GO: Molecular Function	GO:0001640	adenylate cyclase inhibiting G protein-coupled glutamate receptor activity	GRM5,GRM7			GRM4,GRM5,GRM6	2.81082	0	0	4.61435
54	GO: Molecular Function	GO:0004970	ionotropic glutamate receptor activity			GRID2,GRIK2,GRIN1,GRIN2B	GRID2,GRIK1	0	0	5.16612	2.14682
55	GO: Molecular Function	GO:0019207	kinase regulator activity			ALS2,EGFR,GRM5,HSP90AB1,NRG1,NRG3,PLCB1,PRKAR1B,PRKAR2B,PTPRC,WNK1	ALK,DAB2IP,EGFR,GRM5,NRG3,PTPRC,TAOK3	0	0	5.02615	2.24395
56	GO: Molecular Function	GO:0051219	phosphoprotein binding	BBS1,CRMP1,PLCG1,SYK,TRPV1		ABL1,DPYSL3,NEDD4,SYK	GRB10,NCK2,NOS1,SYK	2.94459	0	2.10305	2.09182
57	GO: Molecular Function	GO:0004879	nuclear receptor activity	NR1H4,PPARA,RORA,THRB		ESR1,PPARG,RORA,THRB		3.49578	0	3.49578	0
58	GO: Molecular Function	GO:0098531	ligand-activated transcription factor activity	NR1H4,PPARA,RORA,THRB		ESR1,PPARG,RORA,THRB		3.49578	0	3.49578	0
59	GO: Molecular Function	GO:0099106	ion channel regulator activity	CABP4,GRM7,KCNK2,NRXN1,PLCB1,PRKG1,TRPV1		CABP4,NEDD4,NRXN3,PLCB1,SCLT1,WNK1		3.86319	0	3.02896	0
60	GO: Molecular Function	GO:0099529	neurotransmitter receptor activity involved in regulation of postsynaptic membrane potential			GABRB1,GRID2,GRIK2,GRIN1,GRIN2B	GABRB1,GRID2,GRIK1	0	0	4.52311	2.23999
61	GO: Molecular Function	GO:0016247	channel regulator activity	CABP4,GRM7,KCNK2,NRXN1,PLCB1,PRKG1,TRPV1		CABP4,NEDD4,NRXN3,PLCB1,SCLT1,WNK1		3.67842	0	2.87472	0
62	GO: Molecular Function	GO:0005246	calcium channel regulator activity	CABP4,GRM7,NRXN1,PLCB1,PRKG1		CABP4,NRXN3,PLCB1		4.33522	0	2.142	0
63	GO: Molecular Function	GO:0022824	transmitter-gated monoatomic ion channel activity			GABRB1,GRID2,GRIK2,GRIN1,GRIN2B	GABRB1,GRID2,GRIK1	0	0	4.26492	2.09312
64	GO: Molecular Function	GO:0022835	transmitter-gated channel activity			GABRB1,GRID2,GRIK2,GRIN1,GRIN2B	GABRB1,GRID2,GRIK1	0	0	4.26492	2.09312
65	GO: Molecular Function	GO:0019838	growth factor binding	EPHA5,EPHA8,ERBB4,IL4R,INSR,NLRP2			CSF1R,EGFR,EPHA5,ERBB4,LRP2,PTPRZ1	3.13928	0	0	3.12223
66	GO: Molecular Function	GO:0106310	protein serine kinase activity		CAMK1D,EIF2AK1,EIF2AK4,MAPK10,PRKCD,PRKCE,PRKG1,TAOK3		CAMK1D,CAMK2B,KALRN,MAPK10,MYO3B,PRKCD,PRKCE,PRKCQ,PRKG1,TAOK3	0	2.46546	0	3.74359
67	GO: Molecular Function	GO:0043395	heparan sulfate proteoglycan binding	ITGA2,PTPRS,SEMA5A		ITGA2,PTPRC,SEMA5A		2.9844	0	2.9844	0
68	GO: Molecular Function	GO:0019209	kinase activator activity			ALS2,EGFR,GRM5,NRG1,NRG3,PLCB1,WNK1	ALK,DAB2IP,EGFR,GRM5,NRG3	0	0	3.67842	2.12683
69	GO: Molecular Function	GO:0030234	enzyme regulator activity			ADGRV1,ALS2,ANKRD27,DOCK10,EGFR,ESR1,GM2A,GRM5,HSP90AB1,KALRN,MYO9A,NRG1,NRG3,PHACTR1,PLCB1,PRKAR1B,PRKAR2B,PRKCE,PTPRC,RAPGEF2,RIN1,WNK1	ADGRV1,ALK,ANKRD27,C3,DAB2IP,DOCK10,EGFR,GRM5,KALRN,NRG3,PRKCD,PRKCE,PTPRC,RASGRF1,REN,SERPINB1,TAOK3,TIAM1	0	0	3.6747	2.10558
70	GO: Molecular Function	GO:0046625	sphingolipid binding		LAMB1,S1PR1,TNR	LAMA1,PLA2G4A,TNR		0	2.80581	2.8244	0
71	GO: Molecular Function	GO:0099511	voltage-gated calcium channel activity involved in regulation of cytosolic calcium levels		CACNA1E,CACNB4		CACNA1E,CACNB4	0	2.79801	0	2.80439
72	GO: Molecular Function	GO:0099626	voltage-gated calcium channel activity involved in regulation of presynaptic cytosolic calcium levels		CACNA1E,CACNB4		CACNA1E,CACNB4	0	2.79801	0	2.80439
73	GO: Molecular Function	GO:0030297	transmembrane receptor protein tyrosine kinase activator activity			EGFR,NRG1,NRG3	EGFR,NRG3	0	0	3.45001	2.06141
74	GO: Molecular Function	GO:0005245	voltage-gated calcium channel activity	CACNB4,GRM7,SCN8A,TRPV1			CACNA1C,CACNA1E,CACNB4	3.27251	0	0	2.19594
75	GO: Molecular Function	GO:0042805	actinin binding			PALLD,PPARG,PROM1	CACNA1C,PALLD,PROM1	0	0	2.52903	2.51984
77	GO: Molecular Function	GO:0019213	deacetylase activity	HDAC4,HDAC7,HDAC9		ACER3,HDAC4,HDAC9		2.47261	0	2.47261	0
78	GO: Molecular Function	GO:0004721	phosphoprotein phosphatase activity			PTPRC,PTPRD,PTPRM,PTPRQ,PTPRZ1	PTPRC,PTPRD,PTPRM,PTPRO,PTPRS,PTPRZ1	0	0	2.10109	2.80942
79	GO: Molecular Function	GO:0005041	low-density lipoprotein particle receptor activity			LDLR,LRP2	LRP2,STAB1	0	0	2.35734	2.35099
80	GO: Molecular Function	GO:0016595	glutamate binding		GRIK1,SLC1A3	GRIN1,GRIN2B		0	2.3447	2.35734	0
81	GO: Molecular Function	GO:0030553	cGMP binding		PRKG1,RAPGEF2		CNGB1,PRKG1	0	2.28863	0	2.29491
2778	Mouse Phenotype	MP:0001363	increased anxiety-related response				ALK,CACNA1C,CACNA1E,CSF1R,CSMD1,CSMD3,FSHR,GNAO1,HDAC4,NOS1,OPRD1,PRKN,SLC6A3,TRAPPC9	0	0	0	10
2777	Mouse Phenotype	MP:0001462	abnormal avoidance learning behavior			CD47,ESR1,GM2A,GRIN1,KALRN,NTM,PAK5,RIN1,ST8SIA2		0	0	10	0
84	GO: Molecular Function	GO:0031078	histone H3K14 deacetylase activity			HDAC9	HDAC9	0	0	2.17236	2.16908
85	GO: Molecular Function	GO:0140778	microtubule stabilizing activity			MAP4	MAP4	0	0	2.17236	2.16908
86	GO: Molecular Function	GO:0038006	netrin receptor activity involved in chemoattraction			DCC	DCC	0	0	2.17236	2.16908
87	GO: Molecular Function	GO:0016170	interleukin-15 receptor binding			SYK	SYK	0	0	2.17236	2.16908
2776	Mouse Phenotype	MP:0011083	lethality at weaning, complete penetrance		ATP8A2,BCL11B,DAB1,GRID2,ITPR1,PAX5,RELN,TSHR			0	10	0	0
89	GO: Molecular Function	GO:0030228	lipoprotein particle receptor activity			LDLR,LRP2	LRP2,STAB1	0	0	2.10924	2.10297
2878	Mouse Phenotype	MP:0004748	increased susceptibility to age-related hearing loss			ADGRV1,CDH23,LRP2,MYO7A,PTPRQ		0	0	5.7071	0
3679	Coexpression	M17163	CAIRO_LIVER_DEVELOPMENT_UP		B4GALT2,EFNB2,ITGA8,LXN,NEO1,NPAS2,PTPRS,SH3GL3			0	5.60561	0	0
1065	GO: Biological Process	GO:0050974	detection of mechanical stimulus involved in sensory perception			ADGRV1,CDH23,GRIN2B,ITGA2,MYO7A,PTPRQ		0	0	5.33728	0
3673	Coexpression	M39305	CUI_DEVELOPING_HEART_C8_MACROPHAGE				AOAH,CSF1R,FES,LGMN,LY86,PRKCD,PTPRC,SERPINB1,STAB1,SYK	0	0	0	5.76046
1104	GO: Biological Process	GO:0042311	vasodilation				CALCA,EGFR,KCNMA1,NOS1,PRKG1,PTPRM	0	0	0	5.04646
3699	Coexpression	M16488	DING_LUNG_CANCER_MUTATED_SIGNIFICANTLY				EGFR,EPHA5,ERBB4,PTPRD	0	0	0	5.03251
1132	GO: Biological Process	GO:0008360	regulation of cell shape				CSF1R,FES,GAS7,LPAR1,PLXNC1,PLXND1,PRAG1,SEMA3E	0	0	0	4.84327
3343	Pathway	MM1498	BIOCARTA_SHH_PATHWAY			GLI2,PRKAR1B,PRKAR2B,SUFU		0	0	5.15234	0
3344	Pathway	M6220	BIOCARTA_AGR_PATHWAY			CTTN,EGFR,NRG1,NRG3,PAK5		0	0	5.03767	0
1073	GO: Biological Process	GO:0010970	transport along microtubule	BBS1,DLG2,DYNC2H1,MAP2,MAPK8IP3,MYO5A,SUN1,SYNE2,TMEM108				5.307	0	0	0
3345	Pathway	M11792	BIOCARTA_SHH_PATHWAY			GLI2,PRKAR1B,PRKAR2B,SUFU		0	0	5.03034	0
3690	Coexpression	M38990	MEBARKI_HCC_PROGENITOR_WNT_UP_CTNNB1_DEPENDENT_BLOCKED_BY_FZD8CRD		EPHB2,KANK1,LEF1,PRICKLE2,SLC1A3			0	5.35897	0	0
3702	Coexpression	M2504	PHONG_TNF_RESPONSE_NOT_VIA_P38			CD47,EGFR,ITGA2,KLF7,LDLR,MEIS2,NAV2,PPARG,RAPGEF2,ROBO1		0	0	4.93679	0
2901	Mouse Phenotype	MP:0008874	decreased physiological sensitivity to xenobiotic				CACNA1E,DAB2IP,KALRN,KDM4C,MAPK10,NOS1,OPRD1,PDE8B,PRKCQ,REN,SLC6A3,TIAM1	0	0	0	4.78882
2897	Mouse Phenotype	MP:0002799	abnormal passive avoidance behavior			CD47,ESR1,GM2A,GRIN1,KALRN,ST8SIA2		0	0	4.89684	0
3346	Pathway	MM15109	REACTOME_ACTIVATION_OF_NMDA_RECEPTORS_AND_POSTSYNAPTIC_EVENTS			CAMK2B,GRIN1,LRRC7,PRKAR1B,PRKAR2B		0	0	4.8458	0
3710	Coexpression	M2242	BRUINS_UVC_RESPONSE_VIA_TP53_GROUP_A			APBA2,BCL11B,CD47,CELSR1,CTHRC1,GM2A,ISL2,KIRREL3,LRP2,MAP4,NTM,PLA2G4A,PTPRD,SDC2,SEMA5A,TENM2		0	0	4.77613	0
3696	Coexpression	M38984	MEBARKI_HCC_PROGENITOR_WNT_UP_CTNNB1_DEPENDENT		EPHB2,KANK1,LEF1,NREP,PRICKLE2,SLC1A3			0	5.13284	0	0
1089	GO: Biological Process	GO:0099111	microtubule-based transport	BBS1,DLG2,DNAH11,DYNC2H1,MAP2,MAPK8IP3,MYO5A,SUN1,SYNE2,TMEM108				5.17995	0	0	0
1167	GO: Biological Process	GO:0030705	cytoskeleton-dependent intracellular transport	BBS1,DLG2,DYNC2H1,MAP2,MAPK8IP3,MYO5A,SUN1,SYNE2,TMEM108				4.65754	0	0	0
3718	Coexpression	M45686	HE_LIM_SUN_FETAL_LUNG_C0_VASCULAR_SMC_1_CELL	CNTN4,MAP2,MGLL,RIPOR2,SEMA5A,WFDC1				4.35744	0	0	0
1154	GO: Biological Process	GO:0050982	detection of mechanical stimulus			ADGRV1,CDH23,GRIN2B,ITGA2,MYO7A,PTPRQ		0	0	4.72838	0
3348	Pathway	MM15865	WP_NUCLEAR_RECEPTORS			ESR1,PPARG,ROR1,RORA,THRB		0	0	4.72754	0
3707	Coexpression	M39049	MANNO_MIDBRAIN_NEUROTYPES_HENDO		ATP8B1,EFNB2,ETS1,IL6ST,LAMB1,LEF1,LXN,NPAS2,PLXND1,PRICKLE2,PTPRG,PTPRM,S1PR1,STAB1,TCF4,UNC5B			0	4.84159	0	0
3714	Coexpression	M11011	ASTON_MAJOR_DEPRESSIVE_DISORDER_DN				CNTN2,EPHA5,LPAR1,NFASC,PRKCQ,RASGRF1,TIAM1	0	0	0	4.6956
3349	Pathway	M39657	WP_NUCLEAR_RECEPTORS			ESR1,PPARG,ROR1,RORA,THRB		0	0	4.72754	0
3719	Coexpression	M2382	LIU_TOPBP1_TARGETS	ERBB4,MDM2,PAX5				4.33839	0	0	0
2902	Mouse Phenotype	MP:0003863	decreased aggression towards mice			APBA2,ESR1,GRIN1,HDAC4,KIRREL3		0	0	4.66075	0
1149	GO: Biological Process	GO:0051965	positive regulation of synapse assembly		EPHB1,EPHB2,GRID2,PTPRD,SEMA4D,ST8SIA2			0	4.75824	0	0
3716	Coexpression	M39113	AIZARANI_LIVER_C9_LSECS_1		EFNB2,IL6ST,KDM6B,PRICKLE2,RELN,S1PR1,STAB1,TCF4,TIMP2			0	4.5255	0	0
3720	Coexpression	M3804	TONKS_TARGETS_OF_RUNX1_RUNX1T1_FUSION_HSC_UP	NPTX1,PLCG1,RIPOR2,SLC7A11,SPTBN1,TNFSF4,WFDC1				4.32809	0	0	0
82	GO: Molecular Function	GO:0009931	calcium-dependent protein serine/threonine kinase activity				CAMK2B,PRKCD,PRKCE,PRKCQ	0	0	0	4.51546
2912	Mouse Phenotype	MP:0009142	decreased prepulse inhibition	CRBN,CTNNA2,EPHA5,KALRN,KANK1,LGMN,NRG3,NRXN1,PLCB1,PPARA,SPOCK1,SUN1,TMEM108,ZNF609				4.30966	0	0	0
2903	Mouse Phenotype	MP:0004522	abnormal orientation of cochlear hair cell stereociliary bundles			ADGRV1,CDH23,CELSR1,MYO7A,PTPRQ		0	0	4.66075	0
2904	Mouse Phenotype	MP:0002757	decreased vertical activity			ACER3,CAMK2B,CDH23,ESR1,GRID2,GRIN1,HDAC4,HEXA,SLC6A3,THRB		0	0	4.65159	0
1198	GO: Biological Process	GO:0007193	adenylate cyclase-inhibiting G protein-coupled receptor signaling pathway				FSHR,GRM4,GRM5,GRM6,LPAR1,OPRD1	0	0	0	4.50283
1171	GO: Biological Process	GO:1903979	negative regulation of microglial cell activation			LDLR,PPARG,PTPRC		0	0	4.65158	0
3350	Pathway	M17670	REACTOME_RAS_ACTIVATION_UPON_CA2_INFLUX_THROUGH_NMDA_RECEPTOR			CAMK2B,GRIN1,GRIN2B,LRRC7		0	0	4.61688	0
3351	Pathway	MM1445	BIOCARTA_NOS1_PATHWAY			GRIN1,GRIN2B,PRKAR1B,PRKAR2B		0	0	4.61688	0
1250	GO: Biological Process	GO:0060013	righting reflex	AFG3L2,CDH23,GLRB				4.259	0	0	0
2905	Mouse Phenotype	MP:0006334	abnormal susceptibility to hearing loss			ADGRV1,CDH23,LRP2,MYO7A,PTPRQ		0	0	4.59923	0
1199	GO: Biological Process	GO:0038095	Fc-epsilon receptor signaling pathway				MAPK10,NR4A3,PRKCQ,SYK	0	0	0	4.49932
3485	Pathway	MM1360	BIOCARTA_CBL_PATHWAY				CSF1R,EGFR	0	0	0	2.38159
3722	Coexpression	M39160	GAO_LARGE_INTESTINE_24W_C11_PANETH_LIKE_CELL				AOAH,CSF1R,FES,LGMN,LY86,NR4A3,PLXNC1,PTPRC,STAB1	0	0	0	4.3108
3724	Coexpression	M2255	MIYAGAWA_TARGETS_OF_EWSR1_ETS_FUSIONS_UP	ANKH,CDH11,KALRN,PPARA,SLC7A11,SPTBN1,SYNE2,TCF12				4.16022	0	0	0
3717	Coexpression	M42505	FOROUTAN_INTEGRATED_TGFB_EMT_UP		EPHB2,KCNMA1,NREP,SPOCK1,TCF4,TIMP2			0	4.41931	0	0
3725	Coexpression	M13008	DACOSTA_UV_RESPONSE_VIA_ERCC3_TTD_DN	ARHGEF10,NAV3,PTPRM,UST,ZFHX3				4.13684	0	0	0
3352	Pathway	M838	REACTOME_UNBLOCKING_OF_NMDA_RECEPTORS_GLUTAMATE_BINDING_AND_ACTIVATION			CAMK2B,GRIN1,GRIN2B,LRRC7		0	0	4.52804	0
2913	Mouse Phenotype	MP:0001993	abnormal blinking				HDAC4,KCNMA1,NRTN	0	0	0	4.29897
1278	GO: Biological Process	GO:0007017	microtubule-based process	ARHGEF10,BBS1,CFL1,CRMP1,DLG2,DNAH11,DYNC2H1,MAP2,MAPK8IP3,MYO5A,NAV1,NAV3,PARD3,RIPOR2,SUN1,SYNE2,TACC2,TMEM108,TRPV1				4.03876	0	0	0
3723	Coexpression	M10952	KAAB_HEART_ATRIUM_VS_VENTRICLE_UP				ERBB4,GNAO1,NRTN,PDE8B,PRKCD,SLIT3,UNC5B,ZNF365	0	0	0	4.24235
2916	Mouse Phenotype	MP:0001441	increased grooming behavior				CNTNAP2,CSMD3,HDAC4,HOXB8,NOS1,TCF4	0	0	0	4.23482
1265	GO: Biological Process	GO:0007188	adenylate cyclase-modulating G protein-coupled receptor signaling pathway				CALCA,FSHR,GNAO1,GRM4,GRM5,GRM6,LPAR1,NOS1,OPRD1	0	0	0	4.13777
3353	Pathway	M27944	REACTOME_NEGATIVE_REGULATION_OF_NMDA_RECEPTOR_MEDIATED_NEURONAL_TRANSMISSION			CAMK2B,GRIN1,GRIN2B,LRRC7		0	0	4.52804	0
1266	GO: Biological Process	GO:0071868	cellular response to monoamine stimulus				ALK,GNAO1,NOS1,NR4A3,OPRD1,PRKN	0	0	0	4.13369
3354	Pathway	M11650	BIOCARTA_NOS1_PATHWAY			GRIN1,GRIN2B,PRKAR1B,PRKAR2B		0	0	4.52804	0
1267	GO: Biological Process	GO:0071870	cellular response to catecholamine stimulus				ALK,GNAO1,NOS1,NR4A3,OPRD1,PRKN	0	0	0	4.13369
1230	GO: Biological Process	GO:0021812	neuronal-glial interaction involved in cerebral cortex radial glia guided migration		DAB1,LAMB1			0	4.36951	0	0
2910	Mouse Phenotype	MP:0008960	abnormal axon pruning		EFNB3,EPHB1,EPHB2			0	4.32925	0	0
3721	Coexpression	M1987	GYORFFY_DOXORUBICIN_RESISTANCE		FAT4,MCPH1,NAV2,TIMP2			0	4.31459	0	0
3359	Pathway	MM14919	REACTOME_SUMOYLATION	HDAC4,HDAC7,MDM2,NR1H4,PPARA,RORA,THRB,XRCC4				3.98319	0	0	0
2906	Mouse Phenotype	MP:0001438	aphagia			BCL11B,GRID2,GRIN1,GRIN2B,ILK,KLF7,ROBO1,SYNE1		0	0	4.49915	0
2907	Mouse Phenotype	MP:0002133	abnormal respiratory system physiology			ABL1,ADA,AP3B1,CD47,CLEC7A,CTTN,DCC,DNAH11,EFNB2,EGFR,GRIN1,ISL2,KLF7,LRP2,NRG1,PLA2G4A,PTPRC,ROBO1,ROR1,RORA,RSPO2,THRB		0	0	4.49686	0
83	GO: Molecular Function	GO:0030235	nitric-oxide synthase regulator activity			EGFR,ESR1,HSP90AB1		0	0	4.47131	0
2563	GO: Cellular Component	GO:0060187	cell pole				CACNA1C,GRM6,TRPM1	0	0	0	4.04156
88	GO: Molecular Function	GO:0001221	transcription coregulator binding		ETS1,FOXP1,FOXP2,GATA3,LEF1,PAX3,THRB			0	4.30055	0	0
2908	Mouse Phenotype	MP:0002270	abnormal pulmonary alveolus morphology			ADA,AP3B1,EGFR,GLI2,GRIN1,LRP2,ROBO1,ROR1,RSPO2,SYK,SYNE1		0	0	4.44804	0
2909	Mouse Phenotype	MP:0020167	abnormal vertical activity			ACER3,BCL11B,CAMK2B,CDH23,CHAT,ESR1,GRID2,GRIN1,HDAC4,HEXA,ILK,PAK5,SLC6A3,THRB		0	0	4.42364	0
3355	Pathway	MM14501	REACTOME_NEUROTRANSMITTER_RECEPTORS_AND_POSTSYNAPTIC_SIGNAL_TRANSMISSION			CAMK2B,GABRB1,GRIK2,GRIN1,LRRC7,PLCB1,PRKAR1B,PRKAR2B		0	0	4.40138	0
3728	Coexpression	M39077	ZHONG_PFC_MAJOR_TYPES_MICROGLIA				AOAH,C3,CSF1R,FES,LGMN,LY86,PTPRC,STAB1,SYK,TMIGD3	0	0	0	4.01963
2919	Mouse Phenotype	MP:0002401	abnormal lymphopoiesis		BCL11B,CACNB4,DNMT3B,ETS1,FOXP1,GATA3,IFNG,IL6ST,PAX5,PRKCD,S1PR1,SYK,TCF4,TSHR,XRCC5			0	4.17792	0	0
1241	GO: Biological Process	GO:0007617	mating behavior			ADA,GRIN1,HDAC4,NCOA2,THRB		0	0	4.34313	0
2911	Mouse Phenotype	MP:0012312	impaired avoidance learning behavior			ESR1,GM2A,GRIN1,KALRN,NTM		0	0	4.31794	0
2914	Mouse Phenotype	MP:0012315	impaired learning			CRBN,ESR1,GM2A,GRIN1,GRM5,KALRN,NTM,THRB		0	0	4.28283	0
2917	Mouse Phenotype	MP:0001431	abnormal eating behavior			APBA2,BCL11B,DCC,GRID2,GRIN1,GRIN2B,HDAC4,HRH3,ILK,KLF7,MYO7A,PPARG,PRKAR2B,PTPRD,ROBO1,SYNE1,TNN		0	0	4.19324	0
2931	Mouse Phenotype	MP:0010781	pyloric sphincter hypertrophy				NOS1,PRKG1	0	0	0	4.01337
1286	GO: Biological Process	GO:0051491	positive regulation of filopodium assembly				GPM6A,MYO3B,PRKCQ,TENM2	0	0	0	4.0105
2918	Mouse Phenotype	MP:0005388	respiratory system phenotype			ABL1,ADA,AP3B1,CD47,CELSR1,CLEC7A,CTTN,DCC,DNAH11,EFNB2,EGFR,ESR1,GLI2,GRIN1,ISL2,KIRREL3,KLF7,LRP2,NRG1,PLA2G4A,PTPRC,ROBO1,ROR1,RORA,RSPO2,SPTBN1,SUFU,SYK,SYNE1,THRB		0	0	4.17828	0
2920	Mouse Phenotype	MP:0001575	cyanosis			ADA,CHAT,EGFR,GRIN1,KLF7,LRP2,NRG1,ROR1,RSPO2,SYNE1		0	0	4.17289	0
1261	GO: Biological Process	GO:0050766	positive regulation of phagocytosis			CAMK1D,CD47,CLEC7A,ITGA2,PPARG,PTPRC		0	0	4.15643	0
2921	Mouse Phenotype	MP:0002189	abnormal myocardial trabeculae morphology			ABL1,DNAH11,EFNB2,NRG1,PPARG,SPTBN1,UBE4B,WNK1		0	0	4.14796	0
2922	Mouse Phenotype	MP:0021115	abnormal aggression towards conspecific			APBA2,ESR1,GRIN1,HDAC4,KIRREL3,LRRC7		0	0	4.13022	0
2924	Mouse Phenotype	MP:0004577	abnormal cochlear hair cell inter-stereocilial links morphology			ADGRV1,CDH23,MYO7A		0	0	4.12601	0
2925	Mouse Phenotype	MP:0003460	decreased fear-related response			ESR1,GM2A,GRIK2,GRIN1,KALRN		0	0	4.11933	0
1292	GO: Biological Process	GO:0007631	feeding behavior				CALCA,CNTN2,GLS,NR4A3,OPRD1,PHF21A,REN	0	0	0	3.98461
1294	GO: Biological Process	GO:0071867	response to monoamine				ALK,GNAO1,NOS1,NR4A3,OPRD1,PRKN	0	0	0	3.98089
2926	Mouse Phenotype	MP:0004087	abnormal muscle fiber morphology			ABL1,ALS2,CD47,CHAT,EGFR,KALRN,NEDD4,NRG1,PLA2G4A,PPARG,SPTBN1,SYNE1,UBE4B		0	0	4.07543	0
1276	GO: Biological Process	GO:0006929	substrate-dependent cell migration			CTTN,ITGA2,PTPRC,ROBO1		0	0	4.05799	0
1297	GO: Biological Process	GO:0106030	neuron projection fasciculation				CNTN2,CNTN4,CRTAC1,PTPRZ1	0	0	0	3.96439
3357	Pathway	M7098	KEGG_ECM_RECEPTOR_INTERACTION			CD47,ITGA2,LAMA1,SDC2,TNN,TNR		0	0	4.0368	0
1298	GO: Biological Process	GO:0045124	regulation of bone resorption				CALCA,CSF1R,EGFR,FSHR,SYK	0	0	0	3.96181
1305	GO: Biological Process	GO:0031279	regulation of cyclase activity				ADGRV1,CACNA1C,CALCA,NOS1,TMIGD3	0	0	0	3.93326
2927	Mouse Phenotype	MP:0010911	abnormal pulmonary acinus morphology			ADA,AP3B1,EGFR,GLI2,GRIN1,LRP2,ROBO1,ROR1,RSPO2,SYK,SYNE1		0	0	4.03188	0
2565	GO: Cellular Component	GO:0035838	growing cell tip				GRM6,TRPM1	0	0	0	3.90817
1284	GO: Biological Process	GO:1900272	negative regulation of long-term synaptic potentiation			ABL1,CX3CR1,PPP1R9A		0	0	4.02517	0
3358	Pathway	M837	REACTOME_CREB1_PHOSPHORYLATION_THROUGH_NMDA_RECEPTOR_MEDIATED_ACTIVATION_OF_RAS_SIGNALING			CAMK2B,GRIN1,GRIN2B,LRRC7		0	0	4.01442	0
3735	Coexpression	M39022	FAN_EMBRYONIC_CTX_BIG_GROUPS_MICROGLIA				AOAH,C3,CSF1R,LGMN,LY86,PTPRC,STAB1,SYK,TMIGD3	0	0	0	3.86334
3737	Coexpression	M9128	KIM_WT1_TARGETS_UP				DOK5,GLS,GRB10,LPAR1,PRKCD,TIAM1,ZNF365	0	0	0	3.85934
3738	Coexpression	M40187	DESCARTES_FETAL_EYE_MICROGLIA				AOAH,CSF1R,LGMN,LY86,PTPRC,STAB1	0	0	0	3.84999
197	GO: Biological Process	GO:0099177	regulation of trans-synaptic signaling	CACNB4,CDH11,CFL1,CHAT,CNTN4,CNTNAP2,DCC,EPHB1,ERBB4,GRID1,GRM5,GRM7,HRH1,KALRN,LGMN,LRRC4C,MGLL,MYO5A,NPTX1,NRG3,NRXN1,PLCB1,PLCG1,PPP1R9A,PRKCE,PRKN,PTPRS,ROR2,SLC7A11,TMEM108	BAIAP3,CACNA1E,CACNB4,CNTNAP2,DCC,EFNB3,EIF2AK4,EPHB1,EPHB2,GRID2,GRIK1,GRIP2,HOMER1,IFNG,IGF1R,LRRC4C,NRG3,NRXN3,PPFIA2,PRKCE,PRKN,PTPRD,PTPRS,RAPGEF2,RELN,SLC1A3,SORCS3,TNR	ABL1,APBA2,CAMK2B,CFL1,CHAT,CNTNAP2,CTNND2,CX3CR1,DCC,EGFR,GRID2,GRIK2,GRIN1,GRIN2B,GRM5,KALRN,LRRC4C,NEDD4,NRG3,NRXN3,PLCB1,PPP1R9A,PRKAR1B,PRKAR2B,PRKCE,PTPRD,RAPGEF2,RIN1,TNR,WNK1	BTBD9,CACNA1E,CACNB4,CAMK2B,CNTN2,CNTN4,CNTNAP2,DCC,EGFR,EPHB1,ERBB4,GRID2,GRIK1,GRIP1,GRM4,GRM5,GRM6,KALRN,LGMN,NOS1,NRG3,NRXN3,PPFIA2,PRKCE,PRKN,PTPRD,PTPRS,RASGRF1,TMIGD3,TNR	10	10	10	10
198	GO: Biological Process	GO:0050905	neuromuscular process	ATP8A2,CDH23,CNTNAP2,CSMD1,CTNNA2,FBXO7,GLRB,MYO5A,NPAS3,NRG1,NRXN1,PRKN,SLC6A3	ATP8A2,CNTNAP2,CSMD1,CTNNA2,GRID2,HOMER1,ITPR1,KCNMA1,NRG1,PRKN,SLC1A3,SLC6A3,TNR	ABL1,CAMK2B,CDH23,CNTNAP2,CSMD1,CTNNA2,GM2A,GRID2,GRIN1,GRIN2B,HEXA,MYO7A,NRG1,PTPRQ,SLC6A3,TNR	CAMK2B,CNTNAP2,CSMD1,CTNNA2,GRID2,KCNMA1,NR4A3,PDE8B,PRKN,SLC6A3,TNR	10	10	10	10
199	GO: Biological Process	GO:0040012	regulation of locomotion	BBS1,CAMK1D,CD300A,CDH11,CFL1,CTNNA2,ERBB4,FBXO7,FUT9,GRM5,HDAC4,HDAC7,HDAC9,INSR,ITGA2,KANK1,LGMN,MAPK8IP3,MDGA2,MDM2,MYO5A,NAV3,NRG1,NRG3,PLCB1,PLCG1,PRKCE,PRKG1,PTPRM,RIPOR2,ROR2,SEMA4D,SEMA5A,SYK,SYNE2,TFF2,TNFSF4,UNC5C,ZNF609	ARTN,ATOH8,CAMK1D,CTNNA2,DSCAM,EFNB2,EPHB2,ETS1,FOXP1,GATA3,IFNG,IGF1R,IL6ST,KANK1,LAMB1,LEF1,MIR129-1,NRG1,NRG3,PLD2,PLXND1,PRKCE,PRKG1,PTPRG,PTPRM,PTPRO,RAPGEF2,RELN,S1PR1,SEMA4D,SEMA5A,SYK,TNR,TSHR,WDPCP	ABL1,ADA,ARTN,CAMK1D,CAMK2B,CD47,CFL1,CLEC7A,CTNNA2,CTTN,CX3CR1,DOCK10,DPYSL3,EFNB2,EGFR,FUT9,GRIN1,GRM5,HDAC4,HDAC9,ILK,ITGA2,LAMA1,MDGA2,NRG1,NRG3,PHACTR1,PLCB1,PLXNA4,PPARG,PRKCE,PTPRC,PTPRM,PTPRZ1,RAPGEF2,ROBO1,SEMA5A,SEMA6A,SYK,TNN,TNR,WNK1	CAMK1D,CAMK2B,CSF1R,CTNNA2,DAB2IP,DOCK10,EFNB2,EGFR,ERBB4,FES,FOXP1,GRM5,HDAC4,HDAC9,LAMA1,LGMN,LPAR1,NAV3,NR4A3,NRG3,PLXNC1,PLXND1,PRAG1,PRKCE,PRKG1,PTPRC,PTPRM,PTPRO,PTPRZ1,ROBO1,SEMA3E,SYK,TAC4,TIAM1,TMIGD3,TNR	10	10	10	10
200	GO: Biological Process	GO:0048813	dendrite morphogenesis	CFL1,CNTNAP2,CTNNA2,EPHA5,EPHB1,KALRN,MAP2,PPP1R9A,SEMA4D,SH3GLB1	CNTNAP2,CTNNA2,DSCAM,EPHA5,EPHB1,EPHB2,NGEF,PPFIA2,PTPRD,RAPGEF2,RELN,SEMA4D,TRPC6	ANKRD27,CAMK2B,CFL1,CNTNAP2,CTNNA2,CTNND2,DOCK10,GRIN1,ILK,KALRN,KLF7,NEDD4,PHACTR1,PPP1R9A,PTPRD,PTPRZ1,RAPGEF2,ROBO1,SDC2	ANKRD27,CAMK2B,CNTNAP2,CTNNA2,DOCK10,EPHA5,EPHB1,GRIP1,HECW1,KALRN,PPFIA2,PTPRD,PTPRZ1,ROBO1,TIAM1,ZNF365	10	10	10	10
202	GO: Biological Process	GO:0032989	cellular component morphogenesis	AFG3L2,ATP8A2,CDH11,CFL1,CNTN4,CNTN5,CNTN6,CNTNAP2,CRMP1,CTNNA2,DCC,EPHA5,EPHA8,EPHB1,ISL2,KALRN,KANK1,KIRREL3,LRRC4C,MAP2,MAPK8IP3,MGLL,MYO16,MYO9A,NEO1,NPTX1,NRXN1,PARD3,PPP1R9A,PRKG1,PRKN,PTPRM,PTPRS,SCN8A,SEMA4D,SEMA5A,SH3GL2,SH3GLB1,SLIT3,TMEM108,UNC5C,UST	APBB2,ARTN,ATP8A2,BCL11B,CNTN6,CNTNAP2,COL25A1,CRB1,CTNNA2,DAB1,DCC,DSCAM,EFNB2,EFNB3,EIF2AK4,EPHA5,EPHB1,EPHB2,FOXP1,GATA3,IGF1R,ISL2,KANK1,KIAA0319L,KIF5A,LAMB1,LRRC4C,MYO16,NEO1,NFASC,NGEF,NRXN3,PALLD,PLXND1,PPFIA2,PRKG1,PRKN,PTPRD,PTPRM,PTPRO,PTPRS,RAPGEF2,RELN,SEMA4D,SEMA5A,SH3GL2,ST8SIA2,TAOK3,TNR,TRPC6,UNC5B,UST	ABL1,ALS2,ANKRD27,ARTN,BCL11B,BMPR1B,CAMK2B,CFL1,CNTN5,CNTNAP2,CTNNA2,CTNND2,CTTN,DCC,DOCK10,DPYSL3,EFNB2,EGFR,FSTL4,GLI2,GRIN1,HSP90AB1,ILK,ISL2,JADE2,KALRN,KIAA0319L,KIRREL3,KLF7,LAMA1,LRP2,LRRC4C,MYO16,MYO9A,NEDD4,NRXN3,PALLD,PHACTR1,PLXNA4,PPP1R9A,PTPRD,PTPRM,PTPRZ1,RAPGEF2,ROBO1,SDC2,SEMA5A,SEMA6A,SH3GL2,ST8SIA2,TENM2,TNN,TNR	ANKRD27,BCL11B,CAMK2B,CNTN2,CNTN4,CNTNAP2,CSF1R,CTNNA2,DAB1,DAB2IP,DCC,DOCK10,EFNB2,EGFR,EPHA5,EPHB1,FOXP1,GAS7,GPM6A,GRIP1,HECW1,KALRN,LAMA1,LRP2,NFASC,NOS1,NR4A3,NRXN3,PALLD,PLXNC1,PLXND1,PPFIA2,PRKCQ,PRKG1,PRKN,PTPRD,PTPRM,PTPRO,PTPRS,PTPRZ1,RND2,ROBO1,SEMA3E,SH3GL2,SLIT3,TAOK3,TENM2,TIAM1,TNR,UNC5B,ZNF365	10	10	10	10
203	GO: Biological Process	GO:0000902	cell morphogenesis	AFG3L2,ATP8A2,BBS1,CABP4,CDH11,CDH23,CFL1,CNTN4,CNTN5,CNTN6,CNTNAP2,CRMP1,CTNNA2,DCC,EPHA5,EPHA8,EPHB1,ISL2,KALRN,KANK1,KIRREL3,LRRC4C,MAP2,MAPK8IP3,MGLL,MYO16,MYO9A,NEO1,NPTX1,NRG1,NRXN1,PARD3,PPP1R9A,PRKG1,PRKN,PTPRM,PTPRS,RIPOR2,SCN8A,SEMA4D,SEMA5A,SH3GL2,SH3GLB1,SLIT3,TMEM108,UNC5C,UST,WASF3	APBB2,ARTN,ATP8A2,BCL11B,CNTN6,CNTNAP2,COL25A1,CRB1,CTNNA2,DAB1,DCC,DSCAM,EFNB2,EFNB3,EIF2AK4,EPHA5,EPHB1,EPHB2,FOXP1,GATA3,IFNG,IGF1R,ISL2,ITPR1,KANK1,KIF5A,LAMB1,LEF1,LRRC4C,MYO16,NEO1,NFASC,NGEF,NRG1,NRXN3,PALLD,PLXND1,PPFIA2,PRKG1,PRKN,PTPRD,PTPRM,PTPRO,PTPRS,RAPGEF2,RELN,SEMA4D,SEMA5A,SH3GL2,SLC1A3,ST8SIA2,TAOK3,TNR,TRPC6,UNC5B,UST,WDPCP	ABL1,ALS2,ANKRD27,AP3B1,ARTN,BCL11B,BMPR1B,CABP4,CAMK2B,CDH23,CFL1,CNTN5,CNTNAP2,CTNNA2,CTNND2,CTTN,DCC,DOCK10,DPYSL3,EFNB2,EGFR,FSTL4,GLI2,GRIN1,HEXA,HSP90AB1,ILK,ISL2,JADE2,KALRN,KIRREL3,KLF7,LAMA1,LRP2,LRRC4C,MYO16,MYO7A,MYO9A,NEDD4,NRG1,NRXN3,PALLD,PHACTR1,PLXNA4,PPP1R9A,PTPRD,PTPRM,PTPRQ,PTPRZ1,RAPGEF2,ROBO1,SDC2,SEMA5A,SEMA6A,SH3GL2,ST8SIA2,TENM2,TNN,TNR,WASF3	ANKRD27,BCL11B,CAMK2B,CNTN2,CNTN4,CNTNAP2,CSF1R,CTNNA2,DAB1,DAB2IP,DCC,DOCK10,EFNB2,EGFR,EPHA5,EPHB1,FES,FOXP1,GAS7,GPM6A,GRIP1,HECW1,KALRN,LAMA1,LPAR1,LRP2,MYO3B,NFASC,NOS1,NR4A3,NRXN3,PALLD,PLXNC1,PLXND1,PPFIA2,PRAG1,PRKCQ,PRKG1,PRKN,PTPRD,PTPRM,PTPRO,PTPRS,PTPRZ1,RND2,ROBO1,SEMA3E,SH3GL2,SLIT3,TAOK3,TENM2,TIAM1,TNR,UNC5B,ZNF365	10	10	10	10
204	GO: Biological Process	GO:0048588	developmental cell growth	DCC,ISL2,MAP2,MAPK8IP3,MGLL,MYO9A,PARD3,PPARA,PRKG1,PRKN,PTPRS,SEMA4D,SEMA5A,SH3GL2,SH3GLB1,SLIT3,TMEM108	DCC,DSCAM,EIF2AK4,FOXP1,ISL2,PRKG1,PRKN,PTPRS,SEMA4D,SEMA5A,SH3GL2,ST8SIA2,TNR	ABL1,CTTN,DCC,FSTL4,HSP90AB1,ILK,ISL2,JADE2,MYO9A,PLXNA4,SEMA5A,SEMA6A,SH3GL2,ST8SIA2,TNN,TNR	CNTN2,CSF1R,DCC,FOXP1,NOS1,PRKG1,PRKN,PTPRS,RND2,SEMA3E,SH3GL2,SLIT3,TIAM1,TNR	10	10	10	10
205	GO: Biological Process	GO:0010977	negative regulation of neuron projection development	CRMP1,DCC,KANK1,KREMEN1,MAP2,MDM2,NEO1,PTPRS,SEMA4D,SEMA5A,SLIT3,SPOCK1	DAB1,DCC,EFNB2,EFNB3,EPHB2,KANK1,NEO1,NGEF,PTPRG,PTPRO,PTPRS,SEMA4D,SEMA5A,SPOCK1,TNR	DCC,DPYSL3,EFNB2,FSTL4,NTM,PTPRZ1,RIT2,SEMA5A,SEMA6A,TNR	DAB1,DCC,EFNB2,LPAR1,PRAG1,PTPRO,PTPRS,PTPRZ1,SEMA3E,SLIT3,TNR,ZNF365	10	10	10	10
206	GO: Biological Process	GO:0021537	telencephalon development	BBS1,DCC,EPHA5,ERBB4,KDM6B,KIRREL3,NRG1,NRG3,PAX5,PLCB1,PTPRS,SLC7A11,SLIT3,SUN1,SYNE2,TACC2,TMEM108	BCL11B,DAB1,DCC,EPHA5,EPHB2,FAT4,FOXP1,FOXP2,IGF1R,KDM6B,LAMB1,LEF1,MCPH1,NRG1,NRG3,PAX5,PTPRS,RELN,TACC2,TNR,TRAPPC9	BCL11B,CX3CR1,DCC,EGFR,GRIN1,KIRREL3,NRG1,NRG3,PHACTR1,PLCB1,PLXNA4,ROBO1,TNR	ALK,BCL11B,CNTN2,CRTAC1,CSF1R,DAB1,DAB2IP,DCC,EGFR,EPHA5,ERBB4,FOXP1,LPAR1,NEUROD6,NR4A3,NRG3,PTPRS,ROBO1,SLIT3,TACC2,TNR,TRAPPC9	10	10	10	10
207	GO: Biological Process	GO:0040017	positive regulation of locomotion	CAMK1D,CFL1,ERBB4,HDAC4,HDAC7,HDAC9,INSR,ITGA2,LGMN,MAPK8IP3,MDM2,MYO5A,PLCG1,PRKCE,RIPOR2,ROR2,SEMA4D,SEMA5A,SYK,SYNE2,TNFSF4,ZNF609	ARTN,ATOH8,CAMK1D,DSCAM,EPHB2,ETS1,FOXP1,GATA3,IFNG,IGF1R,IL6ST,LAMB1,LEF1,PLD2,PRKCE,RAPGEF2,RELN,S1PR1,SEMA4D,SEMA5A,SYK	ABL1,ARTN,CAMK1D,CD47,CFL1,CLEC7A,CTTN,CX3CR1,EGFR,GRIN1,HDAC4,HDAC9,ILK,ITGA2,PRKCE,PTPRC,PTPRZ1,RAPGEF2,SEMA5A,SEMA6A,SYK,WNK1	CAMK1D,CSF1R,DAB2IP,EGFR,ERBB4,FOXP1,HDAC4,HDAC9,LGMN,LPAR1,NR4A3,PRKCE,PTPRC,PTPRZ1,SEMA3E,SYK,TAC4,TIAM1,TMIGD3	10	10	10	10
208	GO: Biological Process	GO:0050803	regulation of synapse structure or activity	CFL1,CTNNA2,EPHB1,GRID1,KALRN,MDGA2,NRG1,NRXN1,PPP1R9A,PTPRS,ROR2,SEMA4D,SLC7A11	CTNNA2,EFNB3,EPHB1,EPHB2,GRID2,HOMER1,LRFN5,NGEF,NRG1,PPFIA2,PTPRD,PTPRO,PTPRS,RELN,SEMA4D,ST8SIA2	ABL1,CAMK2B,CFL1,CTNNA2,GRID2,GRIN1,GRIN2B,KALRN,MDGA2,NEDD4,NRG1,PPP1R9A,PTPRD,ST8SIA2	CAMK2B,CTNNA2,DAB2IP,EPHB1,GPM6A,GRID2,KALRN,LRFN5,PLXNC1,PPFIA2,PTPRD,PTPRO,PTPRS,TIAM1	10	10	10	10
209	GO: Biological Process	GO:0120035	regulation of plasma membrane bounded cell projection organization	ATP8A2,CAMK1D,CFL1,CRMP1,CTNNA2,DCC,FBXO7,FUT9,HDAC4,KALRN,KANK1,KREMEN1,LRRC4C,MAP2,MDM2,NEO1,NRG1,NRXN1,PARD3,PPP1R9A,PTPRS,RIPOR2,ROR2,RTN4IP1,SEMA4D,SEMA5A,SH3GLB1,SLIT3,SPOCK1,SYNE2,UST	ATP8A2,ATP8B1,CAMK1D,CSMD3,CTNNA2,DAB1,DCC,DSCAM,EFNB2,EFNB3,EPHB2,GATA3,GRID2,HOMER1,IGF1R,IL6ST,ITPR1,KANK1,LAMB1,LRRC4C,MAP4,NEO1,NGEF,NRG1,PLXND1,PPFIA2,PPP2R5B,PRKCD,PTPRD,PTPRG,PTPRO,PTPRS,RAPGEF2,RELN,SDCCAG8,SEMA4D,SEMA5A,SPOCK1,TNR,TRPC6,UST,WDPCP	ABL1,ANKRD27,CAMK1D,CAMK2B,CFL1,CTNNA2,DCC,DPYSL3,EFNB2,FSTL4,FUT9,GRID2,GRIN1,GRIN2B,HDAC4,IL31RA,ILK,KALRN,LRRC4C,LRRC7,MAP4,NEDD4,NRG1,NTM,PLXNA4,PPP1R9A,PTPRD,PTPRZ1,RAPGEF2,RIT2,ROBO1,ROR1,SDC2,SEMA5A,SEMA6A,SYNE1,TENM2,TNN,TNR	ALK,ANKRD27,CAMK1D,CAMK2B,CNTN2,CRP,CSMD3,CTNNA2,DAB1,DAB2IP,DCC,EFNB2,FES,GPM6A,GRID2,GRIP1,HDAC4,HECW1,KALRN,LPAR1,MAP4,MYO3B,PLXNC1,PLXND1,PPFIA2,PRAG1,PRKCD,PRKCQ,PTPRD,PTPRO,PTPRS,PTPRZ1,RND2,ROBO1,SEMA3E,SLIT3,SYNE1,TENM2,TIAM1,TNR,ZNF365	10	10	10	10
210	GO: Biological Process	GO:2000145	regulation of cell motility	BBS1,CAMK1D,CD300A,CDH11,CFL1,CTNNA2,ERBB4,FUT9,HDAC4,HDAC7,HDAC9,INSR,ITGA2,KANK1,LGMN,MAPK8IP3,MDGA2,MDM2,MYO5A,NAV3,NRG1,NRG3,PLCB1,PLCG1,PRKCE,PRKG1,PTPRM,RIPOR2,ROR2,SEMA4D,SEMA5A,SYK,SYNE2,TFF2,TNFSF4,UNC5C,ZNF609	ATOH8,CAMK1D,CTNNA2,EPHB2,ETS1,FOXP1,GATA3,IFNG,IGF1R,IL6ST,KANK1,LAMB1,LEF1,MIR129-1,NRG1,NRG3,PLD2,PLXND1,PRKCE,PRKG1,PTPRG,PTPRM,RAPGEF2,RELN,S1PR1,SEMA4D,SEMA5A,SYK,TNR,WDPCP	ABL1,ADA,CAMK1D,CAMK2B,CD47,CFL1,CLEC7A,CTNNA2,CX3CR1,DOCK10,DPYSL3,EGFR,FUT9,GRIN1,HDAC4,HDAC9,ILK,ITGA2,LAMA1,MDGA2,NRG1,NRG3,PHACTR1,PLCB1,PLXNA4,PPARG,PRKCE,PTPRC,PTPRM,PTPRZ1,RAPGEF2,ROBO1,SEMA5A,SEMA6A,SYK,TNN,TNR,WNK1	CAMK1D,CAMK2B,CSF1R,CTNNA2,DAB2IP,DOCK10,EGFR,ERBB4,FES,FOXP1,HDAC4,HDAC9,LAMA1,LGMN,LPAR1,NAV3,NR4A3,NRG3,PLXNC1,PLXND1,PRAG1,PRKCE,PRKG1,PTPRC,PTPRM,PTPRZ1,ROBO1,SEMA3E,SYK,TAC4,TIAM1,TMIGD3,TNR	10	10	10	10
212	GO: Biological Process	GO:0099173	postsynapse organization	CFL1,CNTNAP2,EPHA5,EPHB1,GLRB,GRID1,INSR,KALRN,LGMN,MYO9A,NPTX1,NRXN1,PPP1R9A,PTPRS,ROR2,SH3GL2,SLC7A11,TMEM108	CNTNAP2,EPHA5,EPHB1,EPHB2,GRID2,GRIP2,HOMER1,IGF1R,NGEF,NRXN3,PPFIA2,PTPRD,PTPRS,RELN,SH3GL2	CAMK2B,CFL1,CNTNAP2,CTNND2,CTTN,DOCK10,GRID2,GRIN1,GRIN2B,KALRN,MYO9A,NRXN3,PPP1R9A,PTPRD,SH3GL2	CAMK2B,CNTNAP2,DOCK10,EPHA5,EPHB1,GRID2,KALRN,LGMN,NRXN3,PPFIA2,PTPRD,PTPRS,SH3GL2,TIAM1,ZNF365	10	10	10	10
213	GO: Biological Process	GO:0097485	neuron projection guidance	CDH11,CNTN4,CNTN5,CNTN6,CRMP1,DCC,EPHA5,EPHA8,EPHB1,ISL2,KALRN,MAPK8IP3,NEO1,NRXN1,PTPRM,SCN8A,SEMA4D,SEMA5A,SLIT3,UNC5C	APBB2,ARTN,BCL11B,CNTN6,DCC,DSCAM,EFNB2,EFNB3,EPHA5,EPHB1,EPHB2,FOXP1,GATA3,ISL2,KIF5A,LAMB1,NEO1,NFASC,NRXN3,PALLD,PLXND1,PTPRM,PTPRO,RELN,SEMA4D,SEMA5A,TNR,UNC5B	ARTN,BCL11B,BMPR1B,CNTN5,DCC,DPYSL3,EFNB2,GLI2,ISL2,KALRN,KLF7,LAMA1,LRP2,NRXN3,PALLD,PLXNA4,PTPRM,ROBO1,SEMA5A,SEMA6A,TENM2,TNR	BCL11B,CNTN2,CNTN4,CSF1R,DCC,EFNB2,EPHA5,EPHB1,FOXP1,KALRN,LAMA1,LRP2,NFASC,NR4A3,NRXN3,PALLD,PLXNC1,PLXND1,PRKCQ,PTPRM,PTPRO,ROBO1,SEMA3E,SLIT3,TENM2,TNR,UNC5B	10	10	10	10
215	GO: Biological Process	GO:0016358	dendrite development	BBS1,CAMK1D,CFL1,CHAT,CNTNAP2,CTNNA2,DCC,EPHA5,EPHB1,KALRN,MAP2,NRG1,PPP1R9A,PRKG1,PTPRS,RTN4IP1,SEMA4D,SH3GLB1	CAMK1D,CNTNAP2,CSMD3,CTNNA2,DAB1,DCC,DSCAM,EPHA5,EPHB1,EPHB2,NCK2,NGEF,NRG1,PPFIA2,PRKG1,PTPRD,PTPRS,RAPGEF2,RELN,SDK1,SEMA4D,TRPC6	ABL1,ANKRD27,CAMK1D,CAMK2B,CFL1,CHAT,CNTNAP2,CTNNA2,CTNND2,DCC,DOCK10,FSTL4,GRIN1,ILK,KALRN,KLF7,NEDD4,NRG1,PHACTR1,PPP1R9A,PTPRD,PTPRZ1,RAPGEF2,ROBO1,SDC2,SDK1	ALK,ANKRD27,CAMK1D,CAMK2B,CNTNAP2,CRP,CSMD3,CTNNA2,DAB1,DAB2IP,DCC,DOCK10,EPHA5,EPHB1,GRIP1,HECW1,KALRN,LPAR1,NCK2,PPFIA2,PRKG1,PTPRD,PTPRS,PTPRZ1,ROBO1,TIAM1,ZNF365	10	10	10	10
216	GO: Biological Process	GO:0030334	regulation of cell migration	CAMK1D,CD300A,CDH11,CTNNA2,ERBB4,FUT9,HDAC4,HDAC7,HDAC9,INSR,ITGA2,KANK1,LGMN,MAPK8IP3,MDGA2,MDM2,MYO5A,NAV3,NRG1,NRG3,PLCB1,PLCG1,PRKCE,PRKG1,PTPRM,RIPOR2,ROR2,SEMA4D,SEMA5A,SYK,SYNE2,TFF2,TNFSF4,UNC5C,ZNF609	ATOH8,CAMK1D,CTNNA2,EPHB2,ETS1,FOXP1,GATA3,IFNG,IGF1R,IL6ST,KANK1,LAMB1,LEF1,MIR129-1,NRG1,NRG3,PLD2,PLXND1,PRKCE,PRKG1,PTPRG,PTPRM,RAPGEF2,RELN,S1PR1,SEMA4D,SEMA5A,SYK,TNR,WDPCP	ABL1,ADA,CAMK1D,CAMK2B,CD47,CLEC7A,CTNNA2,CX3CR1,DOCK10,DPYSL3,EGFR,FUT9,GRIN1,HDAC4,HDAC9,ILK,ITGA2,LAMA1,MDGA2,NRG1,NRG3,PHACTR1,PLCB1,PLXNA4,PPARG,PRKCE,PTPRC,PTPRM,PTPRZ1,RAPGEF2,ROBO1,SEMA5A,SEMA6A,SYK,TNN,TNR,WNK1	CAMK1D,CAMK2B,CSF1R,CTNNA2,DAB2IP,DOCK10,EGFR,ERBB4,FOXP1,HDAC4,HDAC9,LAMA1,LGMN,LPAR1,NAV3,NR4A3,NRG3,PLXNC1,PLXND1,PRKCE,PRKG1,PTPRC,PTPRM,PTPRZ1,ROBO1,SEMA3E,SYK,TIAM1,TMIGD3,TNR	10	10	10	10
217	GO: Biological Process	GO:0030335	positive regulation of cell migration	CAMK1D,ERBB4,HDAC4,HDAC7,HDAC9,INSR,ITGA2,LGMN,MAPK8IP3,MDM2,MYO5A,PLCG1,PRKCE,RIPOR2,ROR2,SEMA4D,SEMA5A,SYK,SYNE2,TNFSF4,ZNF609	ATOH8,CAMK1D,EPHB2,ETS1,FOXP1,GATA3,IFNG,IGF1R,IL6ST,LAMB1,LEF1,PLD2,PRKCE,RAPGEF2,RELN,S1PR1,SEMA4D,SEMA5A,SYK	ABL1,CAMK1D,CD47,CLEC7A,CX3CR1,EGFR,GRIN1,HDAC4,HDAC9,ILK,ITGA2,PRKCE,PTPRC,PTPRZ1,RAPGEF2,SEMA5A,SEMA6A,SYK,WNK1	CAMK1D,CSF1R,DAB2IP,EGFR,ERBB4,FOXP1,HDAC4,HDAC9,LGMN,LPAR1,NR4A3,PRKCE,PTPRC,PTPRZ1,SEMA3E,SYK,TIAM1,TMIGD3	10	10	10	10
218	GO: Biological Process	GO:0099537	trans-synaptic signaling	CACNB4,CDH11,CFL1,CHAT,CNTN4,CNTNAP2,DCC,DLG2,EPHB1,ERBB4,GABRB1,GLRB,GRID1,GRM5,GRM7,HRH1,KALRN,LGMN,LRRC4C,MGLL,MYO5A,NPTX1,NRG3,NRXN1,PLCB1,PLCG1,PPP1R9A,PRKCE,PRKN,PTPRS,ROR2,SLC6A3,SLC7A11,TMEM108,TRPV1	BAIAP3,CACNA1E,CACNB4,CNTNAP2,DCC,DLG2,EFNB3,EIF2AK4,EPHB1,EPHB2,EXOC4,GABRB1,GRID2,GRIK1,GRIP2,HOMER1,IFNG,IGF1R,KCNMA1,KIF5A,LRRC4C,NRG3,NRXN3,PPFIA2,PRKCE,PRKN,PTPRD,PTPRS,RAPGEF2,RELN,SLC1A3,SLC6A3,SORCS3,TNR,TRPV1	ABL1,ALS2,APBA2,ATXN1,CAMK2B,CFL1,CHAT,CNTNAP2,CTNND2,CX3CR1,DCC,EGFR,GABRB1,GRID2,GRIK2,GRIN1,GRIN2B,GRM5,HRH3,KALRN,LRRC4C,NEDD4,NRG3,NRXN3,PLCB1,PPP1R9A,PRKAR1B,PRKAR2B,PRKCE,PTPRD,RAPGEF2,RIN1,RIT2,SLC6A3,TENM2,TNR,WNK1	BTBD9,CACNA1C,CACNA1E,CACNB4,CAMK2B,CNTN2,CNTN4,CNTNAP2,DCC,EGFR,EPHB1,ERBB4,EXOC4,GABRB1,GLS,GRID2,GRIK1,GRIP1,GRM4,GRM5,GRM6,KALRN,KCNMA1,LGMN,NOS1,NRG3,NRXN3,PPFIA2,PRKCE,PRKN,PTPRD,PTPRS,RASGRF1,SLC6A3,TENM2,TMIGD3,TNR	10	10	10	10
219	GO: Biological Process	GO:0007416	synapse assembly	CNTN5,CNTNAP2,EPHB1,ERBB4,KIRREL3,MDGA2,NPTX1,NRG1,NRG3,NRXN1,PPP1R9A,PTPRS,SEMA4D	CNTNAP2,DNER,DSCAM,EFNB2,EFNB3,EPHB1,EPHB2,GRID2,LRFN5,NRG1,NRG3,NRXN3,PLXND1,PTPRD,PTPRS,RELN,SDK1,SEMA4D,ST8SIA2	CNTN5,CNTNAP2,EFNB2,GRID2,GRIN1,KIRREL3,MDGA2,NRG1,NRG3,NRXN3,PPP1R9A,PTPRD,SDK1,SDK2,ST8SIA2	CNTNAP2,DNER,EFNB2,EPHB1,ERBB4,GPM6A,GRID2,LRFN5,NRG3,NRXN3,PLXND1,PTPRD,PTPRS	10	10	10	10
220	GO: Biological Process	GO:0000904	cell morphogenesis involved in differentiation	AFG3L2,ATP8A2,BBS1,CABP4,CDH11,CDH23,CFL1,CNTN4,CNTN5,CNTN6,CNTNAP2,CRMP1,CTNNA2,DCC,EPHA5,EPHA8,EPHB1,ISL2,KALRN,LRRC4C,MAP2,MAPK8IP3,MGLL,MYO9A,NEO1,NPTX1,NRXN1,PARD3,PPP1R9A,PRKG1,PTPRM,PTPRS,RIPOR2,SCN8A,SEMA4D,SEMA5A,SH3GLB1,SLIT3,UNC5C,UST	APBB2,ARTN,ATP8A2,BCL11B,CNTN6,CNTNAP2,COL25A1,CTNNA2,DAB1,DCC,DSCAM,EFNB2,EFNB3,EPHA5,EPHB1,EPHB2,FOXP1,GATA3,IFNG,IGF1R,ISL2,KIF5A,LAMB1,LEF1,LRRC4C,NEO1,NFASC,NGEF,NRXN3,PALLD,PLXND1,PPFIA2,PRKG1,PTPRD,PTPRM,PTPRO,PTPRS,RAPGEF2,RELN,SEMA4D,SEMA5A,SLC1A3,TNR,TRPC6,UNC5B,UST,WDPCP	ABL1,ALS2,ANKRD27,ARTN,BCL11B,BMPR1B,CABP4,CAMK2B,CDH23,CFL1,CNTN5,CNTNAP2,CTNNA2,CTNND2,CTTN,DCC,DOCK10,DPYSL3,EFNB2,FSTL4,GLI2,GRIN1,HEXA,HSP90AB1,ILK,ISL2,KALRN,KLF7,LAMA1,LRP2,LRRC4C,MYO7A,MYO9A,NEDD4,NRXN3,PALLD,PHACTR1,PLXNA4,PPP1R9A,PTPRD,PTPRM,PTPRQ,PTPRZ1,RAPGEF2,ROBO1,SDC2,SEMA5A,SEMA6A,TENM2,TNN,TNR	ANKRD27,BCL11B,CAMK2B,CNTN2,CNTN4,CNTNAP2,CSF1R,CTNNA2,DAB1,DCC,DOCK10,EFNB2,EPHA5,EPHB1,FOXP1,GRIP1,HECW1,KALRN,LAMA1,LRP2,MYO3B,NFASC,NOS1,NR4A3,NRXN3,PALLD,PLXNC1,PLXND1,PPFIA2,PRKCQ,PRKG1,PTPRD,PTPRM,PTPRO,PTPRS,PTPRZ1,RND2,ROBO1,SEMA3E,SLIT3,TENM2,TIAM1,TNR,UNC5B,ZNF365	10	10	10	10
221	GO: Biological Process	GO:0120039	plasma membrane bounded cell projection morphogenesis	AFG3L2,ATP8A2,CDH11,CFL1,CNTN4,CNTN5,CNTN6,CNTNAP2,CRMP1,CTNNA2,DCC,EPHA5,EPHA8,EPHB1,ISL2,KALRN,KANK1,KIRREL3,LRRC4C,MAP2,MAPK8IP3,MGLL,MYO16,MYO9A,NEO1,NPTX1,NRXN1,PARD3,PPP1R9A,PRKG1,PRKN,PTPRM,PTPRS,SCN8A,SEMA4D,SEMA5A,SH3GL2,SH3GLB1,SLIT3,TMEM108,UNC5C,UST	APBB2,ARTN,ATP8A2,BCL11B,CNTN6,CNTNAP2,COL25A1,CTNNA2,DAB1,DCC,DSCAM,EFNB2,EFNB3,EIF2AK4,EPHA5,EPHB1,EPHB2,FOXP1,GATA3,IGF1R,ISL2,KANK1,KIF5A,LAMB1,LRRC4C,MYO16,NEO1,NFASC,NGEF,NRXN3,PALLD,PLXND1,PPFIA2,PRKG1,PRKN,PTPRD,PTPRM,PTPRO,PTPRS,RAPGEF2,RELN,SEMA4D,SEMA5A,SH3GL2,ST8SIA2,TAOK3,TNR,TRPC6,UNC5B,UST	ABL1,ALS2,ANKRD27,ARTN,BCL11B,BMPR1B,CAMK2B,CFL1,CNTN5,CNTNAP2,CTNNA2,CTNND2,CTTN,DCC,DOCK10,DPYSL3,EFNB2,EGFR,FSTL4,GLI2,GRIN1,HSP90AB1,ILK,ISL2,JADE2,KALRN,KIRREL3,KLF7,LAMA1,LRP2,LRRC4C,MYO16,MYO9A,NEDD4,NRXN3,PALLD,PHACTR1,PLXNA4,PPP1R9A,PTPRD,PTPRM,PTPRZ1,RAPGEF2,ROBO1,SDC2,SEMA5A,SEMA6A,SH3GL2,ST8SIA2,TENM2,TNN,TNR	ANKRD27,BCL11B,CAMK2B,CNTN2,CNTN4,CNTNAP2,CSF1R,CTNNA2,DAB1,DAB2IP,DCC,DOCK10,EFNB2,EGFR,EPHA5,EPHB1,FOXP1,GAS7,GPM6A,GRIP1,HECW1,KALRN,LAMA1,LRP2,NFASC,NOS1,NR4A3,NRXN3,PALLD,PLXNC1,PLXND1,PPFIA2,PRKCQ,PRKG1,PRKN,PTPRD,PTPRM,PTPRO,PTPRS,PTPRZ1,RND2,ROBO1,SEMA3E,SH3GL2,SLIT3,TAOK3,TENM2,TIAM1,TNR,UNC5B,ZNF365	10	10	10	10
222	GO: Biological Process	GO:0042330	taxis	ALOX5,CAMK1D,CDH11,CNTN4,CNTN5,CNTN6,CRMP1,CYP7B1,DCC,EPHA5,EPHA8,EPHB1,HRH1,ISL2,ITGA2,KALRN,LGMN,MAPK8IP3,NEO1,NRG1,NRG3,NRXN1,PTPRM,RIPOR2,SCN8A,SEMA4D,SEMA5A,SLIT3,SYK,UNC5C	APBB2,ARTN,BCL11B,CAMK1D,CNTN6,DCC,DSCAM,EFNB2,EFNB3,EPHA5,EPHB1,EPHB2,FOXP1,GATA3,IFNG,ISL2,KIF5A,LAMB1,LEF1,NEO1,NFASC,NRG1,NRG3,NRXN3,PALLD,PLXND1,PRKCD,PTPRM,PTPRO,RELN,S1PR1,SEMA4D,SEMA5A,SYK,TNR,UNC5B	ARTN,BCL11B,BMPR1B,CAMK1D,CNTN5,CTTN,CX3CR1,DCC,DPYSL3,EFNB2,GLI2,ISL2,ITGA2,KALRN,KLF7,LAMA1,LRP2,NRG1,NRG3,NRXN3,PALLD,PLXNA4,PPIA,PTPRM,ROBO1,SEMA5A,SEMA6A,SYK,TENM2,TNR,WNK1	BCL11B,C3,CALCA,CAMK1D,CNTN2,CNTN4,CSF1R,DCC,EFNB2,EPHA5,EPHB1,FES,FOXP1,KALRN,LAMA1,LGMN,LPAR1,LRP2,NFASC,NR4A3,NRG3,NRXN3,PALLD,PLXNC1,PLXND1,PRKCD,PRKCQ,PTPRM,PTPRO,ROBO1,SEMA3E,SLIT3,SYK,TENM2,TIAM1,TNR,UNC5B	10	10	10	10
223	GO: Biological Process	GO:0051129	negative regulation of cellular component organization	CD300A,CFL1,CRBN,CRMP1,CTNNA2,DCC,KANK1,KREMEN1,MAP2,MDM2,NAV3,NEO1,NR1H4,NRXN1,PLSCR1,PPP1R9A,PRKN,PTPRS,SEMA4D,SEMA5A,SLIT3,SPOCK1,SPTBN1,XRCC4	CTNNA2,DAB1,DCC,EFNB2,EFNB3,EPHB2,KANK1,MAP4,NCK2,NEO1,NGEF,PRKCD,PRKN,PTPRG,PTPRO,PTPRS,RAPGEF2,S1PR1,SEMA4D,SEMA5A,SH3GL3,SPOCK1,SPTB,TNR,TRPC6,XRCC5	ANKRD27,CD47,CFL1,CRBN,CTNNA2,DCC,DPYSL3,EFNB2,ESR1,FSTL4,GRIN2B,LDLR,MAP4,NTM,PPARG,PPP1R9A,PTPRZ1,RAPGEF2,RIT2,SEMA5A,SEMA6A,SPTBN1,TNR	ANKRD27,CTNNA2,DAB1,DCC,EFNB2,LPAR1,MAP4,NAV3,NCK2,NLRC3,OPRD1,PRAG1,PRKCD,PRKN,PTPRO,PTPRS,PTPRZ1,SEMA3E,SLIT3,SPTB,TNR,ZNF365	10	10	10	10
224	GO: Biological Process	GO:0050807	regulation of synapse organization	CFL1,CTNNA2,EPHB1,GRID1,KALRN,MDGA2,NRG1,NRXN1,PPP1R9A,PTPRS,ROR2,SEMA4D,SLC7A11	CTNNA2,EFNB3,EPHB1,EPHB2,GRID2,HOMER1,LRFN5,NGEF,NRG1,PPFIA2,PTPRD,PTPRO,PTPRS,RELN,SEMA4D,ST8SIA2	ABL1,CAMK2B,CFL1,CTNNA2,GRID2,GRIN1,GRIN2B,KALRN,MDGA2,NEDD4,NRG1,PPP1R9A,PTPRD,ST8SIA2	CAMK2B,CTNNA2,DAB2IP,EPHB1,GPM6A,GRID2,KALRN,LRFN5,PLXNC1,PPFIA2,PTPRD,PTPRO,PTPRS,TIAM1	10	10	10	10
225	GO: Biological Process	GO:0032990	cell part morphogenesis	AFG3L2,ATP8A2,CDH11,CFL1,CNTN4,CNTN5,CNTN6,CNTNAP2,CRMP1,CTNNA2,DCC,EPHA5,EPHA8,EPHB1,ISL2,KALRN,KANK1,KIRREL3,LRRC4C,MAP2,MAPK8IP3,MGLL,MYO16,MYO9A,NEO1,NPTX1,NRXN1,PARD3,PPP1R9A,PRKG1,PRKN,PTPRM,PTPRS,SCN8A,SEMA4D,SEMA5A,SH3GL2,SH3GLB1,SLIT3,TMEM108,UNC5C,UST	APBB2,ARTN,ATP8A2,BCL11B,CNTN6,CNTNAP2,COL25A1,CRB1,CTNNA2,DAB1,DCC,DSCAM,EFNB2,EFNB3,EIF2AK4,EPHA5,EPHB1,EPHB2,FOXP1,GATA3,IGF1R,ISL2,KANK1,KIF5A,LAMB1,LRRC4C,MYO16,NEO1,NFASC,NGEF,NRXN3,PALLD,PLXND1,PPFIA2,PRKG1,PRKN,PTPRD,PTPRM,PTPRO,PTPRS,RAPGEF2,RELN,SEMA4D,SEMA5A,SH3GL2,ST8SIA2,TAOK3,TNR,TRPC6,UNC5B,UST	ABL1,ALS2,ANKRD27,ARTN,BCL11B,BMPR1B,CAMK2B,CFL1,CNTN5,CNTNAP2,CTNNA2,CTNND2,CTTN,DCC,DOCK10,DPYSL3,EFNB2,EGFR,FSTL4,GLI2,GRIN1,HSP90AB1,ILK,ISL2,JADE2,KALRN,KIRREL3,KLF7,LAMA1,LRP2,LRRC4C,MYO16,MYO9A,NEDD4,NRXN3,PALLD,PHACTR1,PLXNA4,PPP1R9A,PTPRD,PTPRM,PTPRZ1,RAPGEF2,ROBO1,SDC2,SEMA5A,SEMA6A,SH3GL2,ST8SIA2,TENM2,TNN,TNR	ANKRD27,BCL11B,CAMK2B,CNTN2,CNTN4,CNTNAP2,CSF1R,CTNNA2,DAB1,DAB2IP,DCC,DOCK10,EFNB2,EGFR,EPHA5,EPHB1,FOXP1,GAS7,GPM6A,GRIP1,HECW1,KALRN,LAMA1,LRP2,NFASC,NOS1,NR4A3,NRXN3,PALLD,PLXNC1,PLXND1,PPFIA2,PRKCQ,PRKG1,PRKN,PTPRD,PTPRM,PTPRO,PTPRS,PTPRZ1,RND2,ROBO1,SEMA3E,SH3GL2,SLIT3,TAOK3,TENM2,TIAM1,TNR,UNC5B,ZNF365	10	10	10	10
226	GO: Biological Process	GO:0007612	learning	CNTNAP2,CSMD1,GRM5,GRM7,HRH1,INSR,KALRN,LGMN,NRXN1,PAK5,PLCB1,PRKN,SLC7A11	B4GALT2,CACNA1E,CNTNAP2,CSMD1,CTNS,EIF2AK4,EPHB2,FOXP2,NRXN3,PRKN,RELN,SORCS3,TNR	ABL1,ATXN1,CNTNAP2,CSMD1,CTNND2,GRIN1,GRIN2B,GRM5,HRH3,KALRN,MEIS2,NRXN3,PAK5,PLCB1,PRKAR2B,RIN1,TNR	ADAM2,CACNA1C,CACNA1E,CNTN2,CNTNAP2,CSMD1,GRM4,GRM5,KALRN,LGMN,NRXN3,PDE8B,PRKN,TNR	10	10	10	10
227	GO: Biological Process	GO:0007411	axon guidance	CDH11,CNTN4,CNTN5,CNTN6,CRMP1,DCC,EPHA5,EPHA8,EPHB1,ISL2,KALRN,MAPK8IP3,NEO1,NRXN1,PTPRM,SCN8A,SEMA4D,SEMA5A,SLIT3,UNC5C	APBB2,ARTN,BCL11B,CNTN6,DCC,DSCAM,EFNB2,EFNB3,EPHA5,EPHB1,EPHB2,FOXP1,GATA3,ISL2,KIF5A,LAMB1,NEO1,NFASC,NRXN3,PALLD,PLXND1,PTPRM,PTPRO,RELN,SEMA4D,SEMA5A,TNR,UNC5B	ARTN,BCL11B,BMPR1B,CNTN5,DCC,DPYSL3,EFNB2,GLI2,ISL2,KALRN,KLF7,LAMA1,LRP2,NRXN3,PALLD,PLXNA4,PTPRM,ROBO1,SEMA5A,SEMA6A,TENM2,TNR	BCL11B,CNTN2,CNTN4,CSF1R,DCC,EFNB2,EPHA5,EPHB1,FOXP1,KALRN,LAMA1,LRP2,NFASC,NR4A3,NRXN3,PALLD,PLXNC1,PLXND1,PRKCQ,PTPRM,PTPRO,ROBO1,SEMA3E,SLIT3,TENM2,TNR,UNC5B	10	10	10	10
229	GO: Biological Process	GO:0050804	modulation of chemical synaptic transmission	CACNB4,CDH11,CFL1,CHAT,CNTN4,CNTNAP2,DCC,EPHB1,ERBB4,GRID1,GRM5,GRM7,HRH1,KALRN,LGMN,LRRC4C,MGLL,MYO5A,NPTX1,NRG3,NRXN1,PLCB1,PLCG1,PPP1R9A,PRKCE,PRKN,PTPRS,ROR2,SLC7A11,TMEM108	BAIAP3,CACNA1E,CACNB4,CNTNAP2,DCC,EFNB3,EIF2AK4,EPHB1,EPHB2,GRID2,GRIK1,GRIP2,HOMER1,IFNG,IGF1R,LRRC4C,NRG3,NRXN3,PPFIA2,PRKCE,PRKN,PTPRD,PTPRS,RAPGEF2,RELN,SLC1A3,SORCS3,TNR	ABL1,APBA2,CAMK2B,CFL1,CHAT,CNTNAP2,CTNND2,CX3CR1,DCC,EGFR,GRID2,GRIK2,GRIN1,GRIN2B,GRM5,KALRN,LRRC4C,NEDD4,NRG3,NRXN3,PLCB1,PPP1R9A,PRKAR1B,PRKAR2B,PRKCE,PTPRD,RAPGEF2,RIN1,TNR,WNK1	BTBD9,CACNA1E,CACNB4,CAMK2B,CNTN2,CNTN4,CNTNAP2,DCC,EGFR,EPHB1,ERBB4,GRID2,GRIK1,GRIP1,GRM4,GRM5,GRM6,KALRN,LGMN,NOS1,NRG3,NRXN3,PPFIA2,PRKCE,PRKN,PTPRD,PTPRS,RASGRF1,TMIGD3,TNR	10	10	10	10
230	GO: Biological Process	GO:2000147	positive regulation of cell motility	CAMK1D,CFL1,ERBB4,HDAC4,HDAC7,HDAC9,INSR,ITGA2,LGMN,MAPK8IP3,MDM2,MYO5A,PLCG1,PRKCE,RIPOR2,ROR2,SEMA4D,SEMA5A,SYK,SYNE2,TNFSF4,ZNF609	ATOH8,CAMK1D,EPHB2,ETS1,FOXP1,GATA3,IFNG,IGF1R,IL6ST,LAMB1,LEF1,PLD2,PRKCE,RAPGEF2,RELN,S1PR1,SEMA4D,SEMA5A,SYK	ABL1,CAMK1D,CD47,CFL1,CLEC7A,CX3CR1,EGFR,GRIN1,HDAC4,HDAC9,ILK,ITGA2,PRKCE,PTPRC,PTPRZ1,RAPGEF2,SEMA5A,SEMA6A,SYK,WNK1	CAMK1D,CSF1R,DAB2IP,EGFR,ERBB4,FOXP1,HDAC4,HDAC9,LGMN,LPAR1,NR4A3,PRKCE,PTPRC,PTPRZ1,SEMA3E,SYK,TAC4,TIAM1,TMIGD3	10	10	10	10
231	GO: Biological Process	GO:0098916	anterograde trans-synaptic signaling	CACNB4,CDH11,CFL1,CHAT,CNTN4,CNTNAP2,DCC,DLG2,EPHB1,ERBB4,GABRB1,GLRB,GRID1,GRM5,GRM7,HRH1,KALRN,LGMN,LRRC4C,MGLL,MYO5A,NPTX1,NRG3,NRXN1,PLCB1,PLCG1,PPP1R9A,PRKCE,PRKN,PTPRS,ROR2,SLC6A3,SLC7A11,TMEM108,TRPV1	BAIAP3,CACNA1E,CACNB4,CNTNAP2,DCC,DLG2,EFNB3,EIF2AK4,EPHB1,EPHB2,EXOC4,GABRB1,GRID2,GRIK1,GRIP2,HOMER1,IFNG,IGF1R,KCNMA1,KIF5A,LRRC4C,NRG3,NRXN3,PPFIA2,PRKCE,PRKN,PTPRD,PTPRS,RAPGEF2,RELN,SLC1A3,SLC6A3,SORCS3,TNR,TRPV1	ABL1,ALS2,APBA2,ATXN1,CAMK2B,CFL1,CHAT,CNTNAP2,CTNND2,CX3CR1,DCC,EGFR,GABRB1,GRID2,GRIK2,GRIN1,GRIN2B,GRM5,HRH3,KALRN,LRRC4C,NEDD4,NRG3,NRXN3,PLCB1,PPP1R9A,PRKAR1B,PRKAR2B,PRKCE,PTPRD,RAPGEF2,RIN1,RIT2,SLC6A3,TNR,WNK1	BTBD9,CACNA1C,CACNA1E,CACNB4,CAMK2B,CNTN2,CNTN4,CNTNAP2,DCC,EGFR,EPHB1,ERBB4,EXOC4,GABRB1,GLS,GRID2,GRIK1,GRIP1,GRM4,GRM5,GRM6,KALRN,KCNMA1,LGMN,NOS1,NRG3,NRXN3,PPFIA2,PRKCE,PRKN,PTPRD,PTPRS,RASGRF1,SLC6A3,TMIGD3,TNR	10	10	10	10
233	GO: Biological Process	GO:0031345	negative regulation of cell projection organization	CFL1,CRMP1,DCC,KANK1,KREMEN1,MAP2,MDM2,NEO1,NRXN1,PTPRS,SEMA4D,SEMA5A,SLIT3,SPOCK1	DAB1,DCC,EFNB2,EFNB3,EPHB2,KANK1,MAP4,NEO1,NGEF,PRKCD,PTPRG,PTPRO,PTPRS,RAPGEF2,SEMA4D,SEMA5A,SPOCK1,TNR,TRPC6	CFL1,DCC,DPYSL3,EFNB2,FSTL4,GRIN2B,MAP4,NTM,PTPRZ1,RAPGEF2,RIT2,SEMA5A,SEMA6A,TNR	DAB1,DCC,EFNB2,LPAR1,MAP4,PRAG1,PRKCD,PTPRO,PTPRS,PTPRZ1,SEMA3E,SLIT3,TNR,ZNF365	10	10	10	10
234	GO: Biological Process	GO:0010975	regulation of neuron projection development	ATP8A2,CAMK1D,CFL1,CRMP1,CTNNA2,DCC,FBXO7,FUT9,KALRN,KANK1,KREMEN1,LRRC4C,MAP2,MDM2,NEO1,NRG1,NRXN1,PARD3,PPP1R9A,PTPRS,ROR2,RTN4IP1,SEMA4D,SEMA5A,SH3GLB1,SLIT3,SPOCK1,UST	ATP8A2,CAMK1D,CSMD3,CTNNA2,DAB1,DCC,DSCAM,EFNB2,EFNB3,EPHB2,GATA3,GRID2,IGF1R,IL6ST,ITPR1,KANK1,LRRC4C,NEO1,NGEF,NRG1,PLXND1,PPFIA2,PPP2R5B,PTPRD,PTPRG,PTPRO,PTPRS,RAPGEF2,RELN,SEMA4D,SEMA5A,SPOCK1,TNR,TRPC6,UST	ABL1,ANKRD27,CAMK1D,CAMK2B,CFL1,CTNNA2,DCC,DPYSL3,EFNB2,FSTL4,FUT9,GRID2,GRIN1,IL31RA,ILK,KALRN,LRRC4C,LRRC7,NEDD4,NRG1,NTM,PLXNA4,PPP1R9A,PTPRD,PTPRZ1,RAPGEF2,RIT2,ROBO1,ROR1,SDC2,SEMA5A,SEMA6A,TNN,TNR	ALK,ANKRD27,CAMK1D,CAMK2B,CNTN2,CRP,CSMD3,CTNNA2,DAB1,DAB2IP,DCC,EFNB2,FES,GRID2,GRIP1,HECW1,KALRN,LPAR1,PLXNC1,PLXND1,PPFIA2,PRAG1,PTPRD,PTPRO,PTPRS,PTPRZ1,RND2,ROBO1,SEMA3E,SLIT3,TIAM1,TNR,ZNF365	10	10	10	10
235	GO: Biological Process	GO:0051130	positive regulation of cellular component organization	ARHGEF10,ATP8A2,CAMK1D,CFL1,CNTNAP2,CRBN,DCC,EPHB1,FBXO7,FUT9,HDAC4,IL4R,INSR,ITGA2,KALRN,NAV3,NRG1,NRXN1,PARD3,PLCB1,PPP1R9A,PRKCE,PRKN,RIPOR2,ROR2,SEMA4D,SEMA5A,SH3GL2,SH3GLB1,SYK,WASF3,XRCC4	ATP8A2,CAMK1D,CNTNAP2,DCC,DSCAM,EFNB3,EPHB1,EPHB2,FMN1,GRID2,GRIP2,IFNG,IGF1R,IL6ST,ITPR1,NCK2,NRG1,PLD2,PLXND1,PPP2R5B,PRKCE,PRKN,PTPRD,RAPGEF2,RELN,SEMA4D,SEMA5A,SH3GL2,ST8SIA2,SYK,XRCC5	ABL1,ANKRD27,CAMK1D,CAMK2B,CD47,CFL1,CLEC7A,CNTNAP2,CRBN,CTTN,DCC,DPYSL3,ESR1,FUT9,GRID2,GRIN1,HDAC4,IL31RA,ILK,ITGA2,KALRN,LRP2,LRRC7,NRG1,PLA2G4A,PLCB1,PLXNA4,PPARG,PPP1R9A,PRKCE,PTPRC,PTPRD,PTPRZ1,RAPGEF2,RIT2,ROBO1,ROR1,SEMA5A,SH3GL2,ST8SIA2,SYK,TENM2,TNN,WASF3	ALK,ANKRD27,C3,CAMK1D,CAMK2B,CNTN2,CNTNAP2,CRP,DAB2IP,DCC,EPHB1,FES,GPM6A,GRID2,GRIP1,HDAC4,KALRN,LPAR1,LRP2,MYO3B,NAV3,NCK2,PLXNC1,PLXND1,PRKCE,PRKCQ,PRKN,PTPRC,PTPRD,PTPRZ1,RND2,ROBO1,SH3GL2,SYK,TENM2,TIAM1	10	10	10	10
236	GO: Biological Process	GO:0061564	axon development	AFG3L2,ATP8A2,CDH11,CNTN4,CNTN5,CNTN6,CNTNAP2,CRMP1,CTNNA2,DCC,EPHA5,EPHA8,EPHB1,GRM7,ISL2,KALRN,KREMEN1,LGMN,LINGO1,LRRC4C,MAP2,MAPK8IP3,MGLL,MYO9A,NEO1,NPTX1,NRG1,NRXN1,PARD3,PRKG1,PTPRM,PTPRS,SCN8A,SEMA4D,SEMA5A,SLIT3,UNC5C,UST	APBB2,ARTN,ATP8A2,BCL11B,CNTN6,CNTNAP2,COL25A1,CTNNA2,DAB1,DCC,DSCAM,EFNB2,EFNB3,EPHA5,EPHB1,EPHB2,FOXP1,GATA3,IGF1R,IL6ST,ISL2,KIF5A,LAMB1,LRRC4C,NEO1,NFASC,NREP,NRG1,NRXN3,PALLD,PLXND1,PRKG1,PTPRM,PTPRO,PTPRS,RELN,SEMA4D,SEMA5A,TNR,UNC5B,UST	ABL1,ALS2,ARTN,BCL11B,BMPR1B,CNTN5,CNTNAP2,CTNNA2,CTTN,DCC,DPYSL3,EFNB2,FSTL4,GLI2,GRIN1,HSP90AB1,IL31RA,ILK,ISL2,KALRN,KLF7,LAMA1,LINGO1,LRP2,LRRC4C,MYO9A,NRG1,NRXN3,PALLD,PLXNA4,PTPRM,PTPRZ1,ROBO1,SEMA5A,SEMA6A,TENM2,TNN,TNR	BCL11B,CNTN2,CNTN4,CNTNAP2,CRTAC1,CSF1R,CTNNA2,DAB1,DCC,EFNB2,EPHA5,EPHB1,FOXP1,KALRN,LAMA1,LGMN,LRP2,NEUROD6,NFASC,NOS1,NR4A3,NRXN3,PALLD,PLXNC1,PLXND1,PRKCQ,PRKG1,PTPRM,PTPRO,PTPRS,PTPRZ1,RND2,ROBO1,SEMA3E,SLIT3,TENM2,TIAM1,TNR,UNC5B	10	10	10	10
237	GO: Biological Process	GO:0060322	head development	BBS1,CNTN4,CNTN5,CNTN6,CNTNAP2,CTNNA2,DCC,DYNC2H1,EPHA5,EPHB1,ERBB4,KDM6B,KIRREL3,MAPK8IP3,MDGA2,MYO16,NAV2,NRG1,NRG3,NRXN1,PARD3,PAX5,PLCB1,PRKG1,PTPRS,RORA,SEMA4D,SEMA5A,SLC6A3,SLC7A11,SLIT3,SUN1,SYNE2,TACC2,TMEM108,UNC5C,ZFHX3	B4GALT2,BCL11B,CHD5,CNTN6,CNTNAP2,CTNNA2,CTNS,DAB1,DCC,EFNB2,EFNB3,EPHA5,EPHB1,EPHB2,FAT4,FOXP1,FOXP2,GNAQ,GRID2,IGF1R,ITGA8,KDM6B,LAMB1,LEF1,MCPH1,MYO16,NAV2,NFASC,NRG1,NRG3,PAX5,PRKG1,PTPRG,PTPRO,PTPRS,RAPGEF2,RELN,S1PR1,SEMA4D,SEMA5A,SLC6A3,TACC2,TCF4,TNR,TRAPPC9,XRCC5,ZFHX3	ABL1,ATXN1,BCL11B,CNTN5,CNTNAP2,CTNNA2,CX3CR1,DCC,EFNB2,EGFR,GLI2,GRID2,GRIN1,GRIN2B,KIRREL3,LAMA1,LRP2,MDGA2,MEIS2,MYO16,NAV2,NRG1,NRG3,PHACTR1,PLCB1,PLXNA4,RAPGEF2,ROBO1,RORA,SEMA5A,SLC6A3,TNR	ALK,BCL11B,BTBD9,CNTN2,CNTN4,CNTNAP2,CRTAC1,CSF1R,CTNNA2,DAB1,DAB2IP,DCC,EFNB2,EGFR,EPHA5,EPHB1,ERBB4,FOXP1,GRID2,LAMA1,LPAR1,LRP2,NEUROD6,NFASC,NR4A3,NRG3,PHF21A,PRKG1,PTPRO,PTPRS,ROBO1,SEMA3E,SLC6A3,SLIT3,TACC2,TCF4,TNR,TRAPPC9,ZNF365	10	10	10	10
239	GO: Biological Process	GO:0007268	chemical synaptic transmission	CACNB4,CDH11,CFL1,CHAT,CNTN4,CNTNAP2,DCC,DLG2,EPHB1,ERBB4,GABRB1,GLRB,GRID1,GRM5,GRM7,HRH1,KALRN,LGMN,LRRC4C,MGLL,MYO5A,NPTX1,NRG3,NRXN1,PLCB1,PLCG1,PPP1R9A,PRKCE,PRKN,PTPRS,ROR2,SLC6A3,SLC7A11,TMEM108,TRPV1	BAIAP3,CACNA1E,CACNB4,CNTNAP2,DCC,DLG2,EFNB3,EIF2AK4,EPHB1,EPHB2,EXOC4,GABRB1,GRID2,GRIK1,GRIP2,HOMER1,IFNG,IGF1R,KCNMA1,KIF5A,LRRC4C,NRG3,NRXN3,PPFIA2,PRKCE,PRKN,PTPRD,PTPRS,RAPGEF2,RELN,SLC1A3,SLC6A3,SORCS3,TNR,TRPV1	ABL1,ALS2,APBA2,ATXN1,CAMK2B,CFL1,CHAT,CNTNAP2,CTNND2,CX3CR1,DCC,EGFR,GABRB1,GRID2,GRIK2,GRIN1,GRIN2B,GRM5,HRH3,KALRN,LRRC4C,NEDD4,NRG3,NRXN3,PLCB1,PPP1R9A,PRKAR1B,PRKAR2B,PRKCE,PTPRD,RAPGEF2,RIN1,RIT2,SLC6A3,TNR,WNK1	BTBD9,CACNA1C,CACNA1E,CACNB4,CAMK2B,CNTN2,CNTN4,CNTNAP2,DCC,EGFR,EPHB1,ERBB4,EXOC4,GABRB1,GLS,GRID2,GRIK1,GRIP1,GRM4,GRM5,GRM6,KALRN,KCNMA1,LGMN,NOS1,NRG3,NRXN3,PPFIA2,PRKCE,PRKN,PTPRD,PTPRS,RASGRF1,SLC6A3,TMIGD3,TNR	10	10	10	10
240	GO: Biological Process	GO:0007420	brain development	BBS1,CNTN4,CNTN5,CNTN6,CNTNAP2,CTNNA2,DCC,DYNC2H1,EPHA5,EPHB1,ERBB4,KDM6B,KIRREL3,MAPK8IP3,MDGA2,MYO16,NAV2,NRG1,NRG3,NRXN1,PARD3,PAX5,PLCB1,PRKG1,PTPRS,RORA,SEMA4D,SEMA5A,SLC6A3,SLC7A11,SLIT3,SUN1,SYNE2,TACC2,TMEM108,UNC5C,ZFHX3	B4GALT2,BCL11B,CHD5,CNTN6,CNTNAP2,CTNNA2,CTNS,DAB1,DCC,EFNB2,EFNB3,EPHA5,EPHB1,EPHB2,FAT4,FOXP1,FOXP2,GNAQ,GRID2,IGF1R,ITGA8,KDM6B,LAMB1,LEF1,MCPH1,MYO16,NAV2,NFASC,NRG1,NRG3,PAX5,PRKG1,PTPRG,PTPRO,PTPRS,RAPGEF2,RELN,S1PR1,SEMA4D,SEMA5A,SLC6A3,TACC2,TCF4,TNR,TRAPPC9,XRCC5,ZFHX3	ABL1,ATXN1,BCL11B,CNTN5,CNTNAP2,CTNNA2,CX3CR1,DCC,EFNB2,EGFR,GLI2,GRID2,GRIN1,GRIN2B,KIRREL3,LAMA1,LRP2,MDGA2,MEIS2,MYO16,NAV2,NRG1,NRG3,PHACTR1,PLCB1,PLXNA4,RAPGEF2,ROBO1,RORA,SEMA5A,SLC6A3,TNR	ALK,BCL11B,BTBD9,CNTN2,CNTN4,CNTNAP2,CRTAC1,CSF1R,CTNNA2,DAB1,DAB2IP,DCC,EFNB2,EGFR,EPHA5,EPHB1,ERBB4,FOXP1,GRID2,LAMA1,LPAR1,LRP2,NEUROD6,NFASC,NR4A3,NRG3,PRKG1,PTPRO,PTPRS,ROBO1,SEMA3E,SLC6A3,SLIT3,TACC2,TCF4,TNR,TRAPPC9,ZNF365	10	10	10	10
241	GO: Biological Process	GO:0001764	neuron migration	BBS1,CTNNA2,DCC,ERBB4,KIRREL3,MAPK8IP3,MDGA2,NAV1,NEO1,NRG1,NRG3,PRKG1,SPOCK1,UNC5C,ZNF609	APBB2,CTNNA2,DAB1,DCC,DNER,GATA3,KIAA0319L,NEO1,NRG1,NRG3,PRKG1,RAPGEF2,RELN,SDCCAG8,SPOCK1	CAMK2B,CELSR1,CTNNA2,CTNND2,DCC,KIAA0319L,KIRREL3,LAMA1,MDGA2,NAV1,NRG1,NRG3,PHACTR1,PTPRZ1,RAPGEF2,SEMA6A,TNN	ASTN1,CAMK2B,CNTN2,CTNNA2,DAB1,DAB2IP,DCC,DNER,ERBB4,GPM6A,LAMA1,NRG3,PRKG1,PTPRZ1,SEMA3E	10	10	10	10
242	GO: Biological Process	GO:0007626	locomotory behavior	ANKH,CACNB4,CDH23,CHAT,CNTNAP2,CRBN,GLRB,GRM5,KALRN,MYO5A,MYO9A,NAV2,NPAS3,NRG1,PAK5,PRKCE,PRKN,SCN8A,SLC6A3,ZFHX3	B4GALT2,CACNA1E,CACNB4,CNTNAP2,CTNS,DAB1,DSCAM,EFNB3,KCNMA1,MAPK10,NAV2,NPAS2,NRG1,PRKCE,PRKN,RELN,SLC6A3,TNR,TSHR,ZFHX3	ALS2,APBA2,ATXN1,CDH23,CELSR1,CHAT,CNTNAP2,CRBN,GRIN1,GRM5,HEXA,KALRN,MYO9A,NAV2,NCOA2,NPAS2,NRG1,PAK5,PRKCE,SLC6A3,TNR	ALK,ASTN1,BTBD9,CACNA1C,CACNA1E,CACNB4,CNTN2,CNTNAP2,CSF1R,DAB1,FSHR,GNAO1,GRM5,GRM6,HOXB8,KALRN,KCNMA1,MAPK10,NPAS2,OPRD1,PRKCE,PRKN,SLC6A3,TNR	10	10	10	10
243	GO: Biological Process	GO:0031344	regulation of cell projection organization	ATP8A2,CAMK1D,CFL1,CRMP1,CTNNA2,DCC,FBXO7,FUT9,HDAC4,ITGA2,KALRN,KANK1,KREMEN1,LRRC4C,MAP2,MDM2,MYO9A,NEO1,NRG1,NRXN1,PARD3,PPP1R9A,PTPRS,RIPOR2,ROR2,RTN4IP1,SEMA4D,SEMA5A,SH3GLB1,SLIT3,SPOCK1,SYNE2,UST	ATP8A2,ATP8B1,CAMK1D,CSMD3,CTNNA2,DAB1,DCC,DSCAM,EFNB2,EFNB3,EPHB2,GATA3,GRID2,HOMER1,IGF1R,IL6ST,ITPR1,KANK1,LAMB1,LRRC4C,MAP4,NEO1,NGEF,NRG1,PLXND1,PPFIA2,PPP2R5B,PRKCD,PTPRD,PTPRG,PTPRO,PTPRS,RAPGEF2,RELN,SDCCAG8,SEMA4D,SEMA5A,SPOCK1,TNR,TRPC6,UST,WDPCP	ABL1,ANKRD27,CAMK1D,CAMK2B,CFL1,CTNNA2,CTTN,DCC,DPYSL3,EFNB2,FSTL4,FUT9,GRID2,GRIN1,GRIN2B,HDAC4,IL31RA,ILK,ITGA2,KALRN,LRRC4C,LRRC7,MAP4,MYO9A,NEDD4,NRG1,NTM,PLXNA4,PPP1R9A,PTPRD,PTPRZ1,RAPGEF2,RIT2,ROBO1,ROR1,SDC2,SEMA5A,SEMA6A,SYNE1,TENM2,TNN,TNR	ALK,ANKRD27,CAMK1D,CAMK2B,CNTN2,CRP,CSMD3,CTNNA2,DAB1,DAB2IP,DCC,EFNB2,FES,GPM6A,GRID2,GRIP1,HDAC4,HECW1,KALRN,LPAR1,MAP4,MYO3B,PLXNC1,PLXND1,PPFIA2,PRAG1,PRKCD,PRKCQ,PTPRD,PTPRO,PTPRS,PTPRZ1,RND2,ROBO1,SEMA3E,SLIT3,SYNE1,TENM2,TIAM1,TNR,ZNF365	10	10	10	10
244	GO: Biological Process	GO:0030900	forebrain development	BBS1,DCC,DYNC2H1,EPHA5,ERBB4,KDM6B,KIRREL3,MAPK8IP3,NRG1,NRG3,PAX5,PLCB1,PRKG1,PTPRS,SEMA5A,SLC6A3,SLC7A11,SLIT3,SUN1,SYNE2,TACC2,TMEM108	BCL11B,CHD5,DAB1,DCC,EPHA5,EPHB2,FAT4,FOXP1,FOXP2,GNAQ,IGF1R,KDM6B,LAMB1,LEF1,MCPH1,NRG1,NRG3,PAX5,PRKG1,PTPRS,RAPGEF2,RELN,SEMA5A,SLC6A3,TACC2,TNR,TRAPPC9	BCL11B,CX3CR1,DCC,EGFR,GLI2,GRIN1,KIRREL3,LRP2,NRG1,NRG3,PHACTR1,PLCB1,PLXNA4,RAPGEF2,ROBO1,SEMA5A,SLC6A3,TNR	ALK,BCL11B,CNTN2,CRTAC1,CSF1R,DAB1,DAB2IP,DCC,EGFR,EPHA5,ERBB4,FOXP1,LPAR1,LRP2,NEUROD6,NR4A3,NRG3,PRKG1,PTPRS,ROBO1,SEMA3E,SLC6A3,SLIT3,TACC2,TNR,TRAPPC9	10	10	10	10
245	GO: Biological Process	GO:0031346	positive regulation of cell projection organization	ATP8A2,CAMK1D,CFL1,DCC,FUT9,HDAC4,ITGA2,KALRN,NRG1,NRXN1,PPP1R9A,RIPOR2,ROR2,SEMA4D,SEMA5A,SH3GLB1	ATP8A2,CAMK1D,DCC,DSCAM,EPHB2,IGF1R,IL6ST,ITPR1,NRG1,PLXND1,PPP2R5B,PTPRD,RAPGEF2,RELN,SEMA4D,SEMA5A	ABL1,ANKRD27,CAMK1D,CAMK2B,CFL1,DCC,DPYSL3,FUT9,GRIN1,HDAC4,IL31RA,ILK,ITGA2,KALRN,LRRC7,NRG1,PLXNA4,PPP1R9A,PTPRD,PTPRZ1,RAPGEF2,RIT2,ROBO1,ROR1,SEMA5A,TENM2,TNN	ALK,ANKRD27,CAMK1D,CAMK2B,CNTN2,CRP,DAB2IP,DCC,FES,GPM6A,GRIP1,HDAC4,KALRN,MYO3B,PLXNC1,PLXND1,PRKCQ,PTPRD,PTPRZ1,RND2,ROBO1,TENM2,TIAM1	10	10	10	10
246	GO: Biological Process	GO:0097061	dendritic spine organization	CFL1,CNTNAP2,EPHA5,EPHB1,INSR,KALRN,LGMN,PPP1R9A	CNTNAP2,EPHA5,EPHB1,EPHB2,HOMER1,IGF1R,NGEF,PPFIA2,RELN	CAMK2B,CFL1,CNTNAP2,CTNND2,CTTN,DOCK10,GRIN1,GRIN2B,KALRN,PPP1R9A	CAMK2B,CNTNAP2,DOCK10,EPHA5,EPHB1,KALRN,LGMN,PPFIA2,TIAM1,ZNF365	10	10	10	10
247	GO: Biological Process	GO:0006935	chemotaxis	ALOX5,CAMK1D,CDH11,CNTN4,CNTN5,CNTN6,CRMP1,CYP7B1,DCC,EPHA5,EPHA8,EPHB1,HRH1,ISL2,ITGA2,KALRN,LGMN,MAPK8IP3,NEO1,NRG1,NRG3,NRXN1,PTPRM,RIPOR2,SCN8A,SEMA4D,SEMA5A,SLIT3,SYK,UNC5C	APBB2,ARTN,BCL11B,CAMK1D,CNTN6,DCC,DSCAM,EFNB2,EFNB3,EPHA5,EPHB1,EPHB2,FOXP1,GATA3,IFNG,ISL2,KIF5A,LAMB1,LEF1,NEO1,NFASC,NRG1,NRG3,NRXN3,PALLD,PLXND1,PRKCD,PTPRM,PTPRO,RELN,S1PR1,SEMA4D,SEMA5A,SYK,TNR,UNC5B	ARTN,BCL11B,BMPR1B,CAMK1D,CNTN5,CTTN,CX3CR1,DCC,DPYSL3,EFNB2,GLI2,ISL2,ITGA2,KALRN,KLF7,LAMA1,LRP2,NRG1,NRG3,NRXN3,PALLD,PLXNA4,PPIA,PTPRM,ROBO1,SEMA5A,SEMA6A,SYK,TENM2,TNR,WNK1	BCL11B,C3,CALCA,CAMK1D,CNTN2,CNTN4,CSF1R,DCC,EFNB2,EPHA5,EPHB1,FES,FOXP1,KALRN,LAMA1,LGMN,LPAR1,LRP2,NFASC,NR4A3,NRG3,NRXN3,PALLD,PLXNC1,PLXND1,PRKCD,PRKCQ,PTPRM,PTPRO,ROBO1,SEMA3E,SLIT3,SYK,TENM2,TIAM1,TNR,UNC5B	10	10	10	10
248	GO: Biological Process	GO:0099536	synaptic signaling	CACNB4,CDH11,CFL1,CHAT,CNTN4,CNTNAP2,DCC,DLG2,EPHB1,ERBB4,GABRB1,GLRB,GRID1,GRM5,GRM7,HRH1,KALRN,LGMN,LRRC4C,MGLL,MYO5A,NPTX1,NRG1,NRG3,NRXN1,PLCB1,PLCG1,PPP1R9A,PRKCE,PRKN,PTPRS,ROR2,SLC6A3,SLC7A11,TMEM108,TRPV1	BAIAP3,CACNA1E,CACNB4,CNTNAP2,DCC,DLG2,EFNB3,EIF2AK4,EPHB1,EPHB2,EXOC4,GABRB1,GNAQ,GRID2,GRIK1,GRIP2,HOMER1,IFNG,IGF1R,ITPR1,KCNMA1,KIF5A,LRRC4C,NRG1,NRG3,NRXN3,PPFIA2,PRKCE,PRKN,PTPRD,PTPRS,RAPGEF2,RELN,SLC1A3,SLC6A3,SORCS3,TNR,TRPV1	ABL1,ALS2,APBA2,ATXN1,CAMK2B,CFL1,CHAT,CNTNAP2,CTNND2,CX3CR1,DCC,EGFR,GABRB1,GRID2,GRIK2,GRIN1,GRIN2B,GRM5,HRH3,KALRN,LRRC4C,NEDD4,NRG1,NRG3,NRXN3,PLCB1,PPP1R9A,PRKAR1B,PRKAR2B,PRKCE,PTPRD,RAPGEF2,RIN1,RIT2,SLC6A3,TENM2,TNR,WNK1	BTBD9,CACNA1C,CACNA1E,CACNB4,CAMK2B,CNTN2,CNTN4,CNTNAP2,DCC,EGFR,EPHB1,ERBB4,EXOC4,GABRB1,GLS,GRID2,GRIK1,GRIP1,GRM4,GRM5,GRM6,KALRN,KCNMA1,LGMN,NOS1,NRG3,NRXN3,PPFIA2,PRKCE,PRKN,PTPRD,PTPRS,RASGRF1,SLC6A3,TENM2,TMIGD3,TNR	10	10	10	10
249	GO: Biological Process	GO:0040007	growth	AFG3L2,ATP8A2,CFL1,CNTNAP2,DCC,ERBB4,INSR,ISL2,KCNK2,KDM6B,LGMN,MAP2,MAPK8IP3,MGLL,MRAP2,MYO9A,NRG1,NRG3,PAK5,PARD3,PLCB1,PLCG1,PPARA,PRDM16,PRKG1,PRKN,PTPRS,SEMA4D,SEMA5A,SH3GL2,SH3GLB1,SLC6A3,SLIT3,SPOCK1,TMEM108,WFDC1	ATP8A2,CNTNAP2,DCC,DSCAM,EIF2AK4,FMN1,FOXP1,FOXP2,GATA3,IGF1R,ISL2,KDM6B,LAMB1,LEF1,NRG1,NRG3,PRKG1,PRKN,PTPRS,S1PR1,SEMA4D,SEMA5A,SH3GL2,SLC6A3,SPOCK1,ST8SIA2,TNR,TSHR	ABL1,APBA2,BMPR1B,CFL1,CNTNAP2,CTHRC1,CTTN,DCC,EGFR,ESR1,FSTL4,GLI2,HSP90AB1,ILK,ISL2,JADE2,MYO9A,NRG1,NRG3,PAK5,PLCB1,PLXNA4,PPARG,ROBO1,RSPO2,SEMA5A,SEMA6A,SH3GL2,SLC6A3,ST8SIA2,TNN,TNR	C3,CACNA1C,CNTN2,CNTNAP2,CSF1R,DAB2IP,DCC,EGFR,ERBB4,FES,FOXP1,FSHR,LGMN,NOS1,NRG3,PRKCQ,PRKG1,PRKN,PTPRS,RND2,ROBO1,SEMA3E,SH3GL2,SLC6A3,SLIT3,TIAM1,TNR	10	10	10	10
250	GO: Biological Process	GO:0048812	neuron projection morphogenesis	AFG3L2,ATP8A2,CDH11,CFL1,CNTN4,CNTN5,CNTN6,CNTNAP2,CRMP1,CTNNA2,DCC,EPHA5,EPHA8,EPHB1,ISL2,KALRN,KIRREL3,LRRC4C,MAP2,MAPK8IP3,MGLL,MYO16,MYO9A,NEO1,NPTX1,NRXN1,PARD3,PPP1R9A,PRKG1,PRKN,PTPRM,PTPRS,SCN8A,SEMA4D,SEMA5A,SH3GL2,SH3GLB1,SLIT3,TMEM108,UNC5C,UST	APBB2,ARTN,ATP8A2,BCL11B,CNTN6,CNTNAP2,COL25A1,CTNNA2,DAB1,DCC,DSCAM,EFNB2,EFNB3,EIF2AK4,EPHA5,EPHB1,EPHB2,FOXP1,GATA3,IGF1R,ISL2,KIF5A,LAMB1,LRRC4C,MYO16,NEO1,NFASC,NGEF,NRXN3,PALLD,PLXND1,PPFIA2,PRKG1,PRKN,PTPRD,PTPRM,PTPRO,PTPRS,RAPGEF2,RELN,SEMA4D,SEMA5A,SH3GL2,ST8SIA2,TAOK3,TNR,TRPC6,UNC5B,UST	ABL1,ALS2,ANKRD27,ARTN,BCL11B,BMPR1B,CAMK2B,CFL1,CNTN5,CNTNAP2,CTNNA2,CTNND2,CTTN,DCC,DOCK10,DPYSL3,EFNB2,EGFR,FSTL4,GLI2,GRIN1,HSP90AB1,ILK,ISL2,JADE2,KALRN,KIRREL3,KLF7,LAMA1,LRP2,LRRC4C,MYO16,MYO9A,NEDD4,NRXN3,PALLD,PHACTR1,PLXNA4,PPP1R9A,PTPRD,PTPRM,PTPRZ1,RAPGEF2,ROBO1,SDC2,SEMA5A,SEMA6A,SH3GL2,ST8SIA2,TENM2,TNN,TNR	ANKRD27,BCL11B,CAMK2B,CNTN2,CNTN4,CNTNAP2,CSF1R,CTNNA2,DAB1,DAB2IP,DCC,DOCK10,EFNB2,EGFR,EPHA5,EPHB1,FOXP1,GAS7,GPM6A,GRIP1,HECW1,KALRN,LAMA1,LRP2,NFASC,NOS1,NR4A3,NRXN3,PALLD,PLXNC1,PLXND1,PPFIA2,PRKCQ,PRKG1,PRKN,PTPRD,PTPRM,PTPRO,PTPRS,PTPRZ1,RND2,ROBO1,SEMA3E,SH3GL2,SLIT3,TAOK3,TENM2,TIAM1,TNR,UNC5B,ZNF365	10	10	10	10
251	GO: Biological Process	GO:0048858	cell projection morphogenesis	AFG3L2,ATP8A2,CDH11,CFL1,CNTN4,CNTN5,CNTN6,CNTNAP2,CRMP1,CTNNA2,DCC,EPHA5,EPHA8,EPHB1,ISL2,KALRN,KANK1,KIRREL3,LRRC4C,MAP2,MAPK8IP3,MGLL,MYO16,MYO9A,NEO1,NPTX1,NRXN1,PARD3,PPP1R9A,PRKG1,PRKN,PTPRM,PTPRS,SCN8A,SEMA4D,SEMA5A,SH3GL2,SH3GLB1,SLIT3,TMEM108,UNC5C,UST	APBB2,ARTN,ATP8A2,BCL11B,CNTN6,CNTNAP2,COL25A1,CRB1,CTNNA2,DAB1,DCC,DSCAM,EFNB2,EFNB3,EIF2AK4,EPHA5,EPHB1,EPHB2,FOXP1,GATA3,IGF1R,ISL2,KANK1,KIF5A,LAMB1,LRRC4C,MYO16,NEO1,NFASC,NGEF,NRXN3,PALLD,PLXND1,PPFIA2,PRKG1,PRKN,PTPRD,PTPRM,PTPRO,PTPRS,RAPGEF2,RELN,SEMA4D,SEMA5A,SH3GL2,ST8SIA2,TAOK3,TNR,TRPC6,UNC5B,UST	ABL1,ALS2,ANKRD27,ARTN,BCL11B,BMPR1B,CAMK2B,CFL1,CNTN5,CNTNAP2,CTNNA2,CTNND2,CTTN,DCC,DOCK10,DPYSL3,EFNB2,EGFR,FSTL4,GLI2,GRIN1,HSP90AB1,ILK,ISL2,JADE2,KALRN,KIRREL3,KLF7,LAMA1,LRP2,LRRC4C,MYO16,MYO9A,NEDD4,NRXN3,PALLD,PHACTR1,PLXNA4,PPP1R9A,PTPRD,PTPRM,PTPRZ1,RAPGEF2,ROBO1,SDC2,SEMA5A,SEMA6A,SH3GL2,ST8SIA2,TENM2,TNN,TNR	ANKRD27,BCL11B,CAMK2B,CNTN2,CNTN4,CNTNAP2,CSF1R,CTNNA2,DAB1,DAB2IP,DCC,DOCK10,EFNB2,EGFR,EPHA5,EPHB1,FOXP1,GAS7,GPM6A,GRIP1,HECW1,KALRN,LAMA1,LRP2,NFASC,NOS1,NR4A3,NRXN3,PALLD,PLXNC1,PLXND1,PPFIA2,PRKCQ,PRKG1,PRKN,PTPRD,PTPRM,PTPRO,PTPRS,PTPRZ1,RND2,ROBO1,SEMA3E,SH3GL2,SLIT3,TAOK3,TENM2,TIAM1,TNR,UNC5B,ZNF365	10	10	10	10
252	GO: Biological Process	GO:0060560	developmental growth involved in morphogenesis	CFL1,DCC,ISL2,MAP2,MAPK8IP3,MGLL,MYO9A,PARD3,PRKG1,PRKN,PTPRS,SEMA4D,SEMA5A,SH3GL2,SH3GLB1,SLIT3,TMEM108	DCC,DSCAM,EIF2AK4,FMN1,ISL2,PRKG1,PRKN,PTPRS,S1PR1,SEMA4D,SEMA5A,SH3GL2,ST8SIA2,TNR	ABL1,CFL1,CTHRC1,CTTN,DCC,ESR1,FSTL4,HSP90AB1,ILK,ISL2,JADE2,MYO9A,PLXNA4,ROBO1,SEMA5A,SEMA6A,SH3GL2,ST8SIA2,TNN,TNR	CNTN2,CSF1R,DCC,NOS1,PRKG1,PRKN,PTPRS,RND2,ROBO1,SEMA3E,SH3GL2,SLIT3,TIAM1,TNR	10	10	10	10
253	GO: Biological Process	GO:0048667	cell morphogenesis involved in neuron differentiation	AFG3L2,ATP8A2,BBS1,CABP4,CDH11,CDH23,CFL1,CNTN4,CNTN5,CNTN6,CNTNAP2,CRMP1,CTNNA2,DCC,EPHA5,EPHA8,EPHB1,ISL2,KALRN,LRRC4C,MAP2,MAPK8IP3,MGLL,MYO9A,NEO1,NPTX1,NRXN1,PARD3,PPP1R9A,PRKG1,PTPRM,PTPRS,RIPOR2,SCN8A,SEMA4D,SEMA5A,SH3GLB1,SLIT3,UNC5C,UST	APBB2,ARTN,ATP8A2,BCL11B,CNTN6,CNTNAP2,COL25A1,CTNNA2,DAB1,DCC,DSCAM,EFNB2,EFNB3,EPHA5,EPHB1,EPHB2,FOXP1,GATA3,IGF1R,ISL2,KIF5A,LAMB1,LRRC4C,NEO1,NFASC,NGEF,NRXN3,PALLD,PLXND1,PPFIA2,PRKG1,PTPRD,PTPRM,PTPRO,PTPRS,RAPGEF2,RELN,SEMA4D,SEMA5A,SLC1A3,TNR,TRPC6,UNC5B,UST,WDPCP	ABL1,ALS2,ANKRD27,ARTN,BCL11B,BMPR1B,CABP4,CAMK2B,CDH23,CFL1,CNTN5,CNTNAP2,CTNNA2,CTNND2,CTTN,DCC,DOCK10,DPYSL3,EFNB2,FSTL4,GLI2,GRIN1,HEXA,HSP90AB1,ILK,ISL2,KALRN,KLF7,LAMA1,LRP2,LRRC4C,MYO7A,MYO9A,NEDD4,NRXN3,PALLD,PHACTR1,PLXNA4,PPP1R9A,PTPRD,PTPRM,PTPRQ,PTPRZ1,RAPGEF2,ROBO1,SDC2,SEMA5A,SEMA6A,TENM2,TNN,TNR	ANKRD27,BCL11B,CAMK2B,CNTN2,CNTN4,CNTNAP2,CSF1R,CTNNA2,DAB1,DCC,DOCK10,EFNB2,EPHA5,EPHB1,FOXP1,GRIP1,HECW1,KALRN,LAMA1,LRP2,MYO3B,NFASC,NOS1,NR4A3,NRXN3,PALLD,PLXNC1,PLXND1,PPFIA2,PRKCQ,PRKG1,PTPRD,PTPRM,PTPRO,PTPRS,PTPRZ1,RND2,ROBO1,SEMA3E,SLIT3,TENM2,TIAM1,TNR,UNC5B,ZNF365	10	10	10	10
254	GO: Biological Process	GO:0048589	developmental growth	AFG3L2,ATP8A2,CFL1,CNTNAP2,DCC,ERBB4,INSR,ISL2,KCNK2,KDM6B,LGMN,MAP2,MAPK8IP3,MGLL,MRAP2,MYO9A,NRG1,PARD3,PLCB1,PLCG1,PPARA,PRDM16,PRKG1,PRKN,PTPRS,SEMA4D,SEMA5A,SH3GL2,SH3GLB1,SLC6A3,SLIT3,TMEM108	ATP8A2,CNTNAP2,DCC,DSCAM,EIF2AK4,FMN1,FOXP1,GATA3,IGF1R,ISL2,KDM6B,LAMB1,LEF1,NRG1,PRKG1,PRKN,PTPRS,S1PR1,SEMA4D,SEMA5A,SH3GL2,SLC6A3,ST8SIA2,TNR,TSHR	ABL1,APBA2,BMPR1B,CFL1,CNTNAP2,CTHRC1,CTTN,DCC,ESR1,FSTL4,GLI2,HSP90AB1,ILK,ISL2,JADE2,MYO9A,NRG1,PLCB1,PLXNA4,ROBO1,RSPO2,SEMA5A,SEMA6A,SH3GL2,SLC6A3,ST8SIA2,TNN,TNR	C3,CACNA1C,CNTN2,CNTNAP2,CSF1R,DCC,ERBB4,FES,FOXP1,FSHR,LGMN,NOS1,PRKG1,PRKN,PTPRS,RND2,ROBO1,SEMA3E,SH3GL2,SLC6A3,SLIT3,TIAM1,TNR	10	10	10	10
255	GO: Biological Process	GO:0031175	neuron projection development	AFG3L2,ATP8A2,BBS1,CAMK1D,CDH11,CDH23,CFL1,CHAT,CNTN4,CNTN5,CNTN6,CNTNAP2,CRMP1,CTNNA2,DCC,EPHA5,EPHA8,EPHB1,FBXO7,FUT9,GRM7,ISL2,KALRN,KANK1,KIRREL3,KREMEN1,LGMN,LINGO1,LRRC4C,MAP2,MAPK8IP3,MDM2,MGLL,MYO16,MYO9A,NEO1,NPTX1,NRG1,NRXN1,PARD3,PPP1R9A,PRKG1,PRKN,PTPRM,PTPRS,RIPOR2,ROR2,RTN4IP1,SCN8A,SEMA4D,SEMA5A,SH3GL2,SH3GLB1,SLIT3,SPOCK1,TCF12,TMEM108,UNC5C,UST	APBB2,ARTN,ATP8A2,BCL11B,CAMK1D,CNTN6,CNTNAP2,COL25A1,CSMD3,CTNNA2,DAB1,DCC,DSCAM,EFNB2,EFNB3,EIF2AK4,EPHA5,EPHB1,EPHB2,FAT4,FOXP1,GATA3,GRID2,IGF1R,IL6ST,ISL2,ITPR1,KANK1,KIF5A,LAMB1,LRRC4C,MAP4,MYO16,NCK2,NEO1,NFASC,NGEF,NREP,NRG1,NRXN3,PALLD,PLD2,PLXND1,PPFIA2,PPP2R5B,PRICKLE2,PRKG1,PRKN,PTPRD,PTPRG,PTPRM,PTPRO,PTPRS,RAPGEF2,RELN,SDK1,SEMA4D,SEMA5A,SH3GL2,SPOCK1,ST8SIA2,TAOK3,TNR,TRPC6,TSHR,UN…	ABL1,ADGRV1,ALS2,ANKRD27,ARTN,BCL11B,BMPR1B,CAMK1D,CAMK2B,CDH23,CFL1,CHAT,CNTN5,CNTNAP2,CTHRC1,CTNNA2,CTNND2,CTTN,DCC,DOCK10,DPYSL3,EFNB2,EGFR,FSTL4,FUT9,GLI2,GRID2,GRIN1,HSP90AB1,IL31RA,ILK,ISL2,JADE2,KALRN,KIRREL3,KLF7,LAMA1,LINGO1,LRP2,LRRC4C,LRRC7,MAP4,MYO16,MYO7A,MYO9A,NEDD4,NRG1,NRXN3,NTM,PALLD,PHACTR1,PLXNA4,PPP1R9A,PTPRD,PTPRM,PTPRZ1,RAPGEF2,RIT2,ROBO1,ROR1,SDC2,SDK1,SEMA5A,SEMA6A,SH3GL2,…	ADGRV1,ALK,ANKRD27,BCL11B,CAMK1D,CAMK2B,CNTN2,CNTN4,CNTNAP2,CRP,CRTAC1,CSF1R,CSMD3,CTNNA2,DAB1,DAB2IP,DCC,DOCK10,EFNB2,EGFR,EPHA5,EPHB1,FES,FOXP1,FSHR,GAS7,GPM6A,GRID2,GRIP1,GRM4,HECW1,KALRN,LAMA1,LGMN,LPAR1,LRP2,MAP4,MYO3B,NCK2,NEUROD6,NFASC,NOS1,NR4A3,NRTN,NRXN3,PALLD,PLXNC1,PLXND1,PPFIA2,PRAG1,PRKCQ,PRKG1,PRKN,PTPRD,PTPRM,PTPRO,PTPRS,PTPRZ1,RASGRF1,RND2,ROBO1,SEMA3E,SH3GL2,SLIT3,TAOK3,TCF12,TE…	10	10	10	10
256	GO: Biological Process	GO:0032101	regulation of response to external stimulus	ALOX5,CAMK1D,CD300A,CTNNA2,ITGA2,KREMEN1,LGMN,LPCAT3,MGLL,NCR3,NEO1,NLRP2,NR1H4,NRG1,NRXN1,PLCG1,PLSCR1,PPARA,PRKCE,PRKG1,PTGES,PTPRS,RIPOR2,RORA,SEMA4D,SEMA5A,SLC6A3,SYK,TFF2,TNFSF4,TNIP1,WFDC1	ARTN,CAMK1D,CTNNA2,DSCAM,EFNB2,EIF2AK4,EPHB2,ETS1,FOXP1,GATA3,GRID2,IFNG,IGF1R,IL6ST,LRFN5,LY86,MCPH1,NEO1,NRG1,PRKCD,PRKCE,PRKG1,PTPRO,PTPRS,S1PR1,SEMA4D,SEMA5A,SLC6A3,SYK,TLR9,TNR,XRCC5	ADA,AP3B1,ARTN,C2CD4B,CAMK1D,CD47,CLEC7A,CTNNA2,CTTN,CX3CR1,EFNB2,EGFR,ESR1,GRID2,GRIN1,HSP90AB1,IL31RA,ITGA2,LDLR,LPCAT3,MFHAS1,NRG1,PLA2G4A,PLXNA4,PPARG,PRKCE,PTPRC,ROBO1,RORA,SEMA5A,SEMA6A,SLC6A3,SYK,TNR,WNK1	AOAH,C3,CAMK1D,CSF1R,CTNNA2,DAB2IP,EFNB2,EGFR,FOXP1,GRID2,LGMN,LPAR1,LRFN5,LY86,NLRC3,PRKCD,PRKCE,PRKG1,PTPRC,PTPRO,PTPRS,ROBO1,SEMA3E,SERPINB1,SLC6A3,SYK,TIAM1,TMIGD3,TNR	10	10	10	10
257	GO: Biological Process	GO:0098609	cell-cell adhesion	ALOX5,CD300A,CDH11,CDH23,CFL1,CNTN4,CNTN5,CNTN6,CTNNA2,DCC,FUT9,IL4R,ITGA2,KIRREL3,LRRC4C,MDGA2,NEO1,NRG1,NRXN1,PARD3,PPARA,PRKG1,PTPRM,PTPRS,RIPOR2,SEMA4D,SLC7A11,SYK,TNFSF4,TNIP1,ZNF609	ASS1,CNTN6,CRB1,CTNNA2,DAB1,DCC,DSCAM,EFNB2,EFNB3,ETS1,FAT4,GATA3,GRID2,IFNG,IL6ST,ITGA8,KIAA0319L,LAMB1,LEF1,LRFN5,LRRC4C,NCK2,NEO1,NFASC,NRG1,NRXN3,PALLD,PRKCD,PRKG1,PTPRD,PTPRG,PTPRM,PTPRS,SDK1,SEMA4D,SYK,TNR	ABL1,ADA,ADGRV1,AP3B1,CD47,CDH23,CELSR1,CFL1,CLEC7A,CNTN5,CTNNA2,CTNND2,CX3CR1,DCC,EFNB2,EGFR,FUT9,GLI2,GRID2,ILK,ITGA2,KIAA0319L,KIRREL3,LRRC4C,MDGA2,NEDD4,NRG1,NRXN3,PALLD,PPIA,PTPRC,PTPRD,PTPRM,ROBO1,SDK1,SDK2,SYK,TENM2,TNR,WNK1	ADGRV1,ASTN1,CALCA,CNTN2,CNTN4,CTNNA2,DAB1,DCC,EFNB2,EGFR,GLDN,GRID2,LRFN5,NCK2,NFASC,NR4A3,NRXN3,PALLD,PRKCD,PRKCQ,PRKG1,PTPRC,PTPRD,PTPRM,PTPRS,ROBO1,SYK,TENM2,TNR	10	10	10	10
258	GO: Biological Process	GO:0034330	cell junction organization	AFG3L2,C1QA,CACNB4,CDH11,CFL1,CHAT,CNTN5,CNTNAP2,CTNNA2,EPHA5,EPHB1,ERBB4,GLRB,GRID1,GRM5,HDAC7,INSR,ITGA2,KALRN,KIRREL3,LGMN,LRRC4C,MDGA2,MYO5A,MYO9A,NPTX1,NR1H4,NRG1,NRG3,NRXN1,PARD3,PPP1R9A,PTPRS,ROR2,SEMA4D,SH3GL2,SLC7A11,TMEM108,WASF3	APBB2,CACNB4,CNTNAP2,CTNNA2,DNER,DSCAM,EFNB2,EFNB3,EPHA5,EPHB1,EPHB2,FMN1,GRID2,GRIP2,HOMER1,IGF1R,LRFN5,LRRC4C,NFASC,NGEF,NRG1,NRG3,NRXN3,PALLD,PLXND1,PPFIA2,PTPRD,PTPRO,PTPRS,RAPGEF2,RELN,SDK1,SEMA4D,SH3GL2,SPTB,ST8SIA2,TNR,WDPCP	ABL1,ALS2,C1QA,CAMK2B,CFL1,CHAT,CNTN5,CNTNAP2,CTNNA2,CTNND2,CTTN,CX3CR1,DOCK10,EFNB2,GRID2,GRIN1,GRIN2B,GRM5,ITGA2,KALRN,KIRREL3,LRRC4C,MDGA2,MYO9A,NEDD4,NRG1,NRG3,NRXN3,PALLD,PLXNA4,PPP1R9A,PTPRD,RAPGEF2,ROBO1,SDK1,SDK2,SH3GL2,ST8SIA2,TNR,WASF3	C3,CACNB4,CALCA,CAMK2B,CNTN2,CNTNAP2,CSF1R,CTNNA2,DAB2IP,DNER,DOCK10,EFNB2,EPHA5,EPHB1,ERBB4,GPM6A,GRID2,GRM5,KALRN,LGMN,LRFN5,NFASC,NRG3,NRXN3,PALLD,PLXNC1,PLXND1,PPFIA2,PTPRD,PTPRO,PTPRS,ROBO1,SEMA3E,SH3GL2,SPTB,TIAM1,TNR,ZNF365	10	10	10	10
259	GO: Biological Process	GO:0051093	negative regulation of developmental process	ALOX5,CFL1,CNTN4,DCC,EPHB1,FBXO7,HDAC4,HDAC7,HDAC9,IL4R,ISL2,KANK1,KCNK2,KREMEN1,LGMN,LINGO1,MAP2,NEO1,PPARA,PRDM16,PRKN,PTPRM,PTPRS,RORA,SEMA4D,SEMA5A,SLIT3,TNFSF4,TRPV1,USH2A,ZFHX3	DAB1,DCC,DNER,EFNB3,EIF2AK4,EPHB1,EPHB2,FOXP1,GATA3,HYAL3,IFNG,ISL2,KANK1,LEF1,NEO1,NGEF,PRKN,PTPRM,PTPRS,RAPGEF2,S1PR1,SEMA4D,SEMA5A,STAB1,TCF4,TNR,TRPC6,TRPV1,UNC5B,USH2A,ZFHX3	ADGRV1,CFL1,CX3CR1,DCC,EGFR,FSTL4,GLI2,HDAC4,HDAC9,ISL2,KLF7,LDLR,LINGO1,MEIS2,PPARG,PTPRM,PTPRZ1,RAPGEF2,RORA,RSPO2,SEMA5A,SEMA6A,SUFU,TNN,TNR	ADGRV1,CALCA,CNTN2,CNTN4,CRP,CSF1R,DAB1,DAB2IP,DCC,DNER,EGFR,EPHB1,FOXP1,HDAC4,HDAC9,HOXB8,LGMN,PRKN,PTPRM,PTPRS,PTPRZ1,SEMA3E,SLIT3,STAB1,TCF4,TNR,UNC5B	10	10	5.99098	10
260	GO: Biological Process	GO:0106027	neuron projection organization	CFL1,CNTNAP2,EPHA5,EPHB1,INSR,KALRN,LGMN,PPP1R9A	CNTNAP2,EPHA5,EPHB1,EPHB2,HOMER1,IGF1R,KIF5A,NGEF,PPFIA2,RELN	CAMK2B,CFL1,CNTNAP2,CTNND2,CTTN,DOCK10,GRIN1,GRIN2B,KALRN,PPP1R9A	CAMK2B,CNTNAP2,DOCK10,EPHA5,EPHB1,KALRN,LGMN,PPFIA2,TIAM1,ZNF365	5.7982	10	10	10
261	GO: Biological Process	GO:0060284	regulation of cell development	DCC,FBXO7,GRM5,HDAC4,HDAC9,IL4R,KALRN,LINGO1,MAP2,NRG1,PLCB1,PRDM16,PTPRS,ROR2,SEMA4D,SEMA5A,SH3GLB1,SLIT3,SYK,TNFSF4,TRPV1,XRCC4,ZNF609	DAB1,DCC,DNER,DSCAM,EFNB3,EPHB2,ETS1,FOXP1,GATA3,GRIP2,IFNG,IL6ST,LEF1,NRG1,PLXND1,PTPRD,PTPRS,RAPGEF2,RELN,SEMA4D,SEMA5A,SYK,TLR9,TNR,TRPC6,TRPV1,XRCC5	ABL1,ADA,ANKRD27,AP3B1,ATXN1,CAMK2B,CLEC7A,CX3CR1,DCC,EGFR,FSTL4,GLI2,GRM5,HDAC4,HDAC9,ILK,JADE2,KALRN,LAMA1,LDLR,LINGO1,LRP2,MEIS2,NRG1,PLCB1,PLXNA4,PPARG,PTPRC,PTPRD,PTPRZ1,RAPGEF2,ROBO1,SEMA5A,SEMA6A,SYK,TNR	ANKRD27,CALCA,CAMK2B,CNTN2,CSF1R,DAB1,DCC,DNER,EGFR,FES,FOXP1,FSHR,GRIP1,GRM5,HDAC4,HDAC9,HOXB8,KALRN,LAMA1,LRP2,NEUROD6,NOS1,PLXNC1,PLXND1,PTPRC,PTPRD,PTPRS,PTPRZ1,RND2,ROBO1,SEMA3E,SLIT3,SYK,TIAM1,TNR,ZNF365	5.74179	10	10	10
262	GO: Biological Process	GO:0034329	cell junction assembly	CDH11,CFL1,CNTN5,CNTNAP2,EPHB1,ERBB4,HDAC7,ITGA2,KIRREL3,MDGA2,MYO9A,NPTX1,NR1H4,NRG1,NRG3,NRXN1,PARD3,PPP1R9A,PTPRS,SEMA4D	CNTNAP2,DNER,DSCAM,EFNB2,EFNB3,EPHB1,EPHB2,FMN1,GRID2,LRFN5,NFASC,NRG1,NRG3,NRXN3,PLXND1,PTPRD,PTPRO,PTPRS,RAPGEF2,RELN,SDK1,SEMA4D,ST8SIA2,WDPCP	ABL1,CFL1,CNTN5,CNTNAP2,CTNND2,CTTN,EFNB2,GRID2,GRIN1,ITGA2,KIRREL3,MDGA2,MYO9A,NRG1,NRG3,NRXN3,PPP1R9A,PTPRD,RAPGEF2,SDK1,SDK2,ST8SIA2	CNTNAP2,DNER,EFNB2,EPHB1,ERBB4,GPM6A,GRID2,LRFN5,NFASC,NRG3,NRXN3,PLXND1,PTPRD,PTPRO,PTPRS	10	10	10	5.54704
263	GO: Biological Process	GO:0060996	dendritic spine development	CFL1,CNTNAP2,EPHA5,EPHB1,KALRN,NRG1,PPP1R9A,PTPRS	CNTNAP2,EPHA5,EPHB1,EPHB2,NCK2,NGEF,NRG1,PPFIA2,PTPRS,RELN,SDK1	CAMK2B,CFL1,CNTNAP2,CTNND2,DOCK10,FSTL4,KALRN,NRG1,PPP1R9A,SDK1	CAMK2B,CNTNAP2,DOCK10,EPHA5,EPHB1,KALRN,LPAR1,NCK2,PPFIA2,PTPRS,TIAM1,ZNF365	5.50144	10	10	10
264	GO: Biological Process	GO:0022603	regulation of anatomical structure morphogenesis	ALOX5,CFL1,CHI3L1,DCC,HDAC4,KALRN,KANK1,LRRC4C,MAP2,MYO9A,PARD3,PLCG1,PPP1R9A,PRKN,PTPRM,PTPRS,ROR2,SEMA4D,SEMA5A,SH3GLB1,SLIT3,UST,WASF3	DAB1,DCC,DSCAM,EFNB2,EFNB3,EPHB2,ETS1,FOXP1,GATA3,KANK1,LRRC4C,NGEF,PAX3,PLXND1,PPFIA2,PRICKLE2,PRKN,PTPRD,PTPRM,PTPRS,RAPGEF2,RELN,S1PR1,SEMA4D,SEMA5A,STAB1,TCF4,TNR,TRPC6,UNC5B,UST,WDPCP	ABL1,ADA,ANKRD27,CAMK2B,CELSR1,CFL1,CTHRC1,CX3CR1,DCC,EFNB2,ESR1,FSTL4,GRIN1,HDAC4,ILK,KALRN,LRRC4C,MYO9A,NEDD4,PLXNA4,PPARG,PPP1R9A,PTPRD,PTPRM,PTPRZ1,RAPGEF2,ROBO1,ROR1,RSPO2,SDC2,SEMA5A,SEMA6A,TNN,TNR,WASF3	ANKRD27,C3,CAMK2B,CNTN2,CSF1R,DAB1,DAB2IP,DCC,EFNB2,FES,FOXP1,GAS7,GRIP1,HDAC4,HECW1,KALRN,LPAR1,PAX3,PLXNC1,PLXND1,PPFIA2,PRAG1,PRKN,PTPRD,PTPRM,PTPRS,PTPRZ1,RND2,ROBO1,SEMA3E,SLIT3,STAB1,TCF4,TIAM1,TNR,UNC5B	5.34674	10	10	10
265	GO: Biological Process	GO:0030155	regulation of cell adhesion	ALOX5,CD300A,CFL1,EPHA5,EPHA8,FUT9,IL4R,ITGA2,KANK1,MDGA2,NRG1,PARD3,PPARA,PRKCE,PRKG1,RIPOR2,SEMA4D,SEMA5A,SPOCK1,SYK,TNFSF4,ZFHX3,ZNF609	ASS1,DAB1,DSCAM,EFNB2,EFNB3,EPHA5,EPHB2,ETS1,FMN1,GATA3,IFNG,IL6ST,KANK1,LAMB1,LEF1,NCK2,NRG1,PLD2,PLXND1,PRKCD,PRKCE,PRKG1,PTPRG,PTPRO,S1PR1,SEMA4D,SEMA5A,SPOCK1,SYK,TNR,WDPCP,ZFHX3	ABL1,ADA,AP3B1,C2CD4B,CD47,CFL1,EFNB2,FUT9,GLI2,ILK,ITGA2,LAMA1,MDGA2,NEDD4,NRG1,PLXNA4,PRKCE,PTPRC,PTPRZ1,SEMA5A,SEMA6A,SYK,TNN,TNR,WNK1	CALCA,DAB1,EFNB2,EPHA5,FES,LAMA1,NCK2,NR4A3,PLXNC1,PLXND1,PRKCD,PRKCE,PRKCQ,PRKG1,PTPRC,PTPRO,PTPRZ1,SEMA3E,SYK,TNR	10	10	10	5.28329
266	GO: Biological Process	GO:0007167	enzyme-linked receptor protein signaling pathway	DOK5,EPHA5,EPHA8,EPHB1,ERBB4,INSR,KALRN,KANK1,LGMN,NEO1,NR1H4,NRG1,NRG3,NRXN1,PLCB1,PLCG1,PPARA,PRDM16,ROR2,SH3GLB1,SPTBN1,SYK,TMEM108	ATOH8,EFNB2,EFNB3,EPHA5,EPHB1,EPHB2,FAT4,GATA3,IGF1R,IL6ST,ITGA8,KANK1,LEF1,NCK2,NEO1,NGEF,NREP,NRG1,NRG3,PPP2R5B,PRKCD,PTPRD,PTPRG,PTPRO,RAPGEF2,SYK,TCF4	ABL1,ATXN1,BMPR1B,EFNB2,EGFR,ESR1,FSTL4,HEXA,HSP90AB1,IL31RA,ILK,JADE2,KALRN,LRP2,NEDD4,NRG1,NRG3,PLCB1,PPARG,PTPRD,RAPGEF2,ROBO1,ROR1,SEMA6A,SPTBN1,SYK	ALK,CSF1R,DAB2IP,DOK5,DOK6,EFNB2,EGFR,EPHA5,EPHB1,ERBB4,FSHR,GRB10,KALRN,LGMN,LRP2,NCK2,NR4A3,NRG3,NRTN,PRKCD,PRKCQ,PTPRD,PTPRO,ROBO1,SYK,TCF4,TIAM1,VWC2L	5.25542	10	10	10
267	GO: Biological Process	GO:0051960	regulation of nervous system development	DCC,EPHB1,GRM5,KALRN,LINGO1,MAP2,NRG1,NRXN1,PARD3,PTPRS,SEMA4D,SEMA5A,SH3GLB1,SLIT3,WASF3,XRCC4	DAB1,DCC,DNER,DSCAM,EFNB3,EPHB1,EPHB2,GATA3,GRID2,IFNG,IL6ST,LEF1,NRG1,PLXND1,PTPRD,PTPRS,RAPGEF2,RELN,SEMA4D,SEMA5A,ST8SIA2,TNR,TRPC6,XRCC5	ANKRD27,ATXN1,CAMK2B,CX3CR1,DCC,EGFR,FSTL4,GLI2,GRID2,GRM5,ILK,JADE2,KALRN,LDLR,LINGO1,LRP2,NRG1,PLXNA4,PPARG,PTPRD,PTPRZ1,RAPGEF2,ROBO1,SEMA5A,SEMA6A,ST8SIA2,TNR,WASF3	ANKRD27,CAMK2B,CNTN2,CSF1R,DAB1,DCC,DNER,EGFR,EPHB1,GRID2,GRIP1,GRM5,KALRN,LRP2,NEUROD6,NOS1,PLXNC1,PLXND1,PTPRD,PTPRS,PTPRZ1,RND2,ROBO1,SEMA3E,SLIT3,TIAM1,TNR,ZNF365	5.20055	10	10	10
268	GO: Biological Process	GO:0044087	regulation of cellular component biogenesis	ARHGEF10,CFL1,CNTNAP2,CRBN,EPHB1,HDAC4,KANK1,MAP2,MDGA2,NAV3,NRG1,NRXN1,PPP1R9A,PRKCE,PRKN,PTPRS,RIPOR2,SEMA4D,SH3GLB1,SPTBN1,SYK,SYNE2	ATP8B1,CNTNAP2,EFNB3,EPHB1,EPHB2,FMN1,GRID2,IFNG,KANK1,LAMB1,LRFN5,MAP4,NCK2,NRG1,PPP2R5B,PRKCD,PRKCE,PRKN,PTPRD,PTPRS,RAPGEF2,S1PR1,SDCCAG8,SEMA4D,SPTB,ST8SIA2,SYK,TIMP2,WDPCP,XRCC5	ABL1,ANKRD27,CD47,CFL1,CLEC7A,CNTNAP2,CRBN,CTTN,DPYSL3,ESR1,GRID2,GRIN1,HDAC4,MAP4,MDGA2,NRG1,PPP1R9A,PRKCE,PTPRD,RAPGEF2,SPTBN1,ST8SIA2,SYK,SYNE1,TENM2	ANKRD27,CNTNAP2,DAB2IP,EPHB1,FES,GPM6A,GRID2,HDAC4,LPAR1,LRFN5,MAP4,MYO3B,NAV3,NCK2,NLRC3,OPRD1,PRKCD,PRKCE,PRKCQ,PRKN,PTPRD,PTPRS,SPTB,SYK,SYNE1,TENM2	5.14776	10	10	10
269	GO: Biological Process	GO:0030534	adult behavior	BBS1,CACNB4,CDH23,CHAT,CNTNAP2,GLRB,GRM7,KALRN,NRXN1,PAX5,PPARA,PRKN,SCN8A,SLC7A11	CACNB4,CNTNAP2,CTNS,DAB1,EFNB3,GRIK1,HOMER1,KCNMA1,NRXN3,PAX5,PRKN,SDK1,TSHR	ATXN1,CDH23,CHAT,CNTNAP2,GRIN1,HEXA,KALRN,NRXN3,SDK1	ADAM2,ALK,BTBD9,CACNA1C,CACNB4,CNTN2,CNTNAP2,DAB1,GRIK1,HOXB8,KALRN,KCNMA1,NOS1,NR4A3,NRXN3,OPRD1,PRKN	10	10	5.09534	10
270	GO: Biological Process	GO:0098742	cell-cell adhesion via plasma-membrane adhesion molecules	CDH11,CDH23,CFL1,CNTN4,CNTN5,CNTN6,KIRREL3,LRRC4C,MDGA2,NRG1,NRXN1,PTPRM,PTPRS	CNTN6,CRB1,DAB1,DSCAM,FAT4,GRID2,KIAA0319L,LRFN5,LRRC4C,NRG1,PALLD,PTPRD,PTPRG,PTPRM,PTPRS,SDK1	CDH23,CELSR1,CFL1,CNTN5,GRID2,KIAA0319L,KIRREL3,LRRC4C,MDGA2,NRG1,PALLD,PTPRD,PTPRM,ROBO1,SDK1,SDK2,TENM2,WNK1	CNTN2,CNTN4,DAB1,GRID2,LRFN5,PALLD,PTPRD,PTPRM,PTPRS,ROBO1,TENM2	10	10	10	5.05941
271	GO: Biological Process	GO:0001964	startle response	CSMD1,CTNNA2,GLRB,NPAS3,NRG1,NRXN1,PRKN,SLC6A3	CSMD1,CTNNA2,GRID2,NRG1,PRKN,SLC6A3	CSMD1,CTNNA2,GRID2,GRIN1,GRIN2B,NRG1,SLC6A3	CSMD1,CTNNA2,GRID2,PRKN,SLC6A3	10	10	10	4.86509
272	GO: Biological Process	GO:0007169	transmembrane receptor protein tyrosine kinase signaling pathway	DOK5,EPHA5,EPHA8,EPHB1,ERBB4,INSR,KALRN,KANK1,LGMN,NR1H4,NRG1,NRG3,NRXN1,PLCB1,PLCG1,ROR2,SH3GLB1,SYK,TMEM108	EFNB2,EFNB3,EPHA5,EPHB1,EPHB2,FAT4,GATA3,IGF1R,KANK1,NCK2,NGEF,NRG1,NRG3,PPP2R5B,PRKCD,PTPRG,PTPRO,RAPGEF2,SYK,TCF4	ABL1,ATXN1,EFNB2,EGFR,ESR1,FSTL4,IL31RA,KALRN,NEDD4,NRG1,NRG3,PLCB1,RAPGEF2,ROBO1,ROR1,SEMA6A,SYK	ALK,CSF1R,DAB2IP,DOK5,DOK6,EFNB2,EGFR,EPHA5,EPHB1,ERBB4,FSHR,GRB10,KALRN,LGMN,NCK2,NR4A3,NRG3,NRTN,PRKCD,PRKCQ,PTPRO,ROBO1,SYK,TCF4,TIAM1	10	10	4.80878	10
273	GO: Biological Process	GO:0016049	cell growth	CFL1,DCC,ISL2,MAP2,MAPK8IP3,MGLL,MYO9A,NRG1,NRG3,PAK5,PARD3,PPARA,PRKG1,PRKN,PTPRS,SEMA4D,SEMA5A,SH3GL2,SH3GLB1,SLIT3,SPOCK1,TMEM108,WFDC1	DCC,DSCAM,EIF2AK4,FOXP1,ISL2,NRG1,NRG3,PRKG1,PRKN,PTPRS,SEMA4D,SEMA5A,SH3GL2,SPOCK1,ST8SIA2,TNR	ABL1,CFL1,CTTN,DCC,EGFR,FSTL4,HSP90AB1,ILK,ISL2,JADE2,MYO9A,NRG1,NRG3,PAK5,PLXNA4,PPARG,SEMA5A,SEMA6A,SH3GL2,ST8SIA2,TNN,TNR	CNTN2,CSF1R,DAB2IP,DCC,EGFR,FOXP1,NOS1,NRG3,PRKCQ,PRKG1,PRKN,PTPRS,RND2,SEMA3E,SH3GL2,SLIT3,TIAM1,TNR	10	4.75827	10	10
274	GO: Biological Process	GO:0021953	central nervous system neuron differentiation	CDH11,DCC,DYNC2H1,EPHB1,GABRB1,ISL2,LINGO1,MAP2,MDGA2,NRG1,NRXN1,RORA,SLIT3,SPOCK1	BCL11B,CHD5,DCC,EPHB1,EPHB2,FOXP2,GABRB1,GATA3,GNAQ,GRID2,IGF1R,ISL2,LEF1,NRG1,PAX3,RAPGEF2,SPOCK1	BCL11B,BMPR1B,DCC,GABRB1,GLI2,GRID2,HSP90AB1,ISL2,LINGO1,MDGA2,NRG1,PLXNA4,RAPGEF2,RORA,SUFU	BCL11B,CNTN2,CSF1R,DCC,EPHB1,GABRB1,GRID2,PAX3,SEMA3E,SLIT3	10	10	10	4.66773
275	GO: Biological Process	GO:0044057	regulation of system process	ALOX5,CNTNAP2,HDAC4,HRH1,ITGA2,LPCAT3,MDM2,MGLL,NPTX1,NRG1,NRXN1,PARD3,PLCG1,PPARA,PRDM16,PRKG1,PRKN,TFF2,THRB,TMEM108,TRPV1,WASF3	CACNA1E,CNTNAP2,FOXP1,GRIK1,GRIP2,HOMER1,IFNG,IL6ST,KCNMA1,NRG1,PRKG1,PRKN,PTPRO,RELN,THRB,TNR,TRPV1	ABL1,ADA,CAMK2B,CNTNAP2,CTTN,EGFR,GRIK2,GRIN1,GRIN2B,HDAC4,ILK,ITGA2,LPCAT3,NRG1,PPARG,PRKAR1B,THRB,TNR,WASF3,WNK1	CACNA1C,CACNA1E,CALCA,CAMK2B,CNTNAP2,EGFR,FOXP1,GLS,GNAO1,GRIK1,HDAC4,KCNMA1,NOS1,NR4A3,OPRD1,PRKG1,PRKN,PTPRO,REN,TAC4,TMIGD3,TNR	10	4.63577	10	10
276	GO: Biological Process	GO:0035249	synaptic transmission, glutamatergic	CACNB4,GRID1,GRM5,GRM7,KALRN,MYO5A,NRXN1,PRKN,ROR2	CACNB4,GRID2,GRIK1,HOMER1,PRKN,RELN,TNR	ALS2,EGFR,GRID2,GRIK2,GRIN1,GRIN2B,GRM5,KALRN,TNR	CACNB4,EGFR,GRID2,GRIK1,GRM4,GRM5,GRM6,KALRN,PRKN,TNR	10	4.52047	10	10
277	GO: Biological Process	GO:0009581	detection of external stimulus	ATP8A2,CABP4,CACNB4,CDH23,EPHB1,ITGA2,SEMA5A,TRPM1,TRPV1,USH2A	ATP8A2,CACNB4,CRB1,EPHB1,GNAQ,LAMB1,LXN,SEMA5A,TRPV1,USH2A	ADGRV1,CABP4,CDH23,GRIK2,GRIN2B,ITGA2,MYO7A,PTPRQ,SEMA5A,TRPM1	ADGRV1,CACNB4,CALCA,CNGB1,EPHB1,GRM6,TAC4,TRPM1	10	10	10	4.39203
278	GO: Biological Process	GO:0010976	positive regulation of neuron projection development	ATP8A2,CAMK1D,DCC,FUT9,KALRN,NRG1,NRXN1,PPP1R9A,ROR2	ATP8A2,CAMK1D,DCC,EPHB2,IGF1R,IL6ST,ITPR1,NRG1,PPP2R5B,RAPGEF2,RELN	ABL1,ANKRD27,CAMK1D,CAMK2B,DCC,DPYSL3,FUT9,IL31RA,KALRN,LRRC7,NRG1,PPP1R9A,PTPRZ1,RAPGEF2,RIT2,ROR1,TNN	ALK,ANKRD27,CAMK1D,CAMK2B,CRP,DAB2IP,DCC,FES,KALRN,PTPRZ1,TIAM1	4.37984	10	10	10
279	GO: Biological Process	GO:0009582	detection of abiotic stimulus	ATP8A2,CABP4,CACNB4,CDH23,EPHB1,ITGA2,SEMA5A,TRPM1,TRPV1,USH2A	ATP8A2,CACNB4,CRB1,EPHB1,GNAQ,LAMB1,LXN,SEMA5A,TRPV1,USH2A	ADGRV1,CABP4,CDH23,GRIK2,GRIN2B,ITGA2,MYO7A,PTPRQ,SEMA5A,TRPM1	ADGRV1,CACNB4,CALCA,CNGB1,EPHB1,GRM6,TAC4,TRPM1	10	10	10	4.36029
280	GO: Biological Process	GO:0045597	positive regulation of cell differentiation	GRM5,IL4R,KALRN,MAPK8IP3,MDM2,NRG1,PLCB1,PRDM16,RIPOR2,ROR2,SEMA4D,SEMA5A,SH3GLB1,SYK,TCF12,THRB,TNFSF4,XRCC4,ZFHX3,ZNF609	ATOH8,DAB1,DNMT3B,DSCAM,EFNB2,EPHB2,ETS1,GATA3,GRIP2,IFNG,IL6ST,LAMB1,LEF1,NRG1,PLXND1,PTPRD,RAPGEF2,RELN,SEMA4D,SEMA5A,SH3GL3,SYK,TCF4,THRB,TIMP2,TRPC6,XRCC5,ZFHX3	ADA,ANKRD27,AP3B1,ATXN1,BMPR1B,CAMK2B,CLEC7A,CTHRC1,CX3CR1,EFNB2,EGFR,GLI2,GRM5,HSP90AB1,ILK,JADE2,KALRN,LAMA1,LRP2,NRG1,PLCB1,PLXNA4,PPARG,PROM1,PTPRC,PTPRD,PTPRZ1,RAPGEF2,ROBO1,SEMA5A,SYK,TCF12,THRB	ANKRD27,CALCA,CAMK2B,CNTN2,CSF1R,DAB1,EFNB2,EGFR,FES,GRIP1,GRM5,KALRN,LAMA1,LRP2,NEUROD6,PLXNC1,PLXND1,PROM1,PTPRC,PTPRD,PTPRZ1,RND2,ROBO1,SYK,TCF12,TCF4,TIAM1,VWC2L,ZNF365	4.1577	10	10	10
281	GO: Biological Process	GO:0008038	neuron recognition	CNTN4,CNTN5,CNTN6,CNTNAP2,SEMA5A	CNTN6,CNTNAP2,DSCAM,EFNB3,EPHB2,OPCML,PALLD,PLXND1,SEMA5A	CNTN5,CNTNAP2,NTM,PALLD,PLXNA4,PTPRZ1,ROBO1,SEMA5A,TNN	CNTN2,CNTN4,CNTNAP2,CRTAC1,OPCML,PALLD,PLXND1,PTPRZ1,ROBO1	4.0214	10	10	10
282	GO: Biological Process	GO:0050767	regulation of neurogenesis	DCC,GRM5,KALRN,LINGO1,MAP2,NRG1,PTPRS,SEMA4D,SEMA5A,SH3GLB1,SLIT3,XRCC4	DAB1,DCC,DNER,DSCAM,EFNB3,EPHB2,GATA3,IFNG,IL6ST,LEF1,NRG1,PLXND1,PTPRD,PTPRS,RAPGEF2,RELN,SEMA4D,SEMA5A,TNR,TRPC6,XRCC5	ANKRD27,ATXN1,CAMK2B,CX3CR1,DCC,EGFR,FSTL4,GLI2,GRM5,ILK,JADE2,KALRN,LDLR,LINGO1,LRP2,NRG1,PLXNA4,PPARG,PTPRD,PTPRZ1,RAPGEF2,ROBO1,SEMA5A,SEMA6A,TNR	ANKRD27,CAMK2B,CNTN2,CSF1R,DAB1,DCC,DNER,EGFR,GRIP1,GRM5,KALRN,LRP2,NEUROD6,NOS1,PLXNC1,PLXND1,PTPRD,PTPRS,PTPRZ1,RND2,ROBO1,SEMA3E,SLIT3,TIAM1,TNR,ZNF365	3.58918	10	10	10
283	GO: Biological Process	GO:0042325	regulation of phosphorylation	CAMK1D,CD300A,CHI3L1,EPHA5,EPHA8,ERBB4,FBXO7,GRM5,INSR,MAPK8IP3,NRG1,NRXN1,PARD3,PPP1R9A,PRKCE,PRKN,ROR2,SEMA4D,SH3GL2,SH3GLB1,SYK	CAMK1D,DAB1,DSCAM,EIF2AK1,EIF2AK4,EPHA5,EPHB2,GNAQ,IFNG,IGF1R,IL6ST,MCPH1,NCK2,NRG1,PPP2R5B,PRKCD,PRKCE,PRKN,PTPRO,RAPGEF2,RELN,SEMA4D,SH3GL2,SYK,TAOK3,TLR9,TRPC6,XRCC5	ABL1,ALS2,ATXN1,CAMK1D,CX3CR1,EGFR,GRM5,HSP90AB1,IL31RA,ILK,NRG1,PHACTR1,PPARG,PPIA,PPP1R9A,PRKAR1B,PRKAR2B,PRKCE,PTPRC,PTPRQ,PTPRZ1,RAPGEF2,RIT2,ROBO1,ROR1,SH3GL2,SYK,WNK1	ALK,C3,CALCA,CAMK1D,CSF1R,DAB1,DAB2IP,EGFR,EPHA5,ERBB4,FSHR,GRB10,GRM5,NCK2,NOS1,OPRD1,PRKCD,PRKCE,PRKN,PTPRC,PTPRO,PTPRZ1,ROBO1,SH3GL2,SYK,TAOK3,TIAM1	3.55311	10	10	10
284	GO: Biological Process	GO:0050773	regulation of dendrite development	CAMK1D,DCC,KALRN,RTN4IP1,SEMA4D,SH3GLB1	CAMK1D,CSMD3,DCC,EPHB2,PTPRD,RAPGEF2,RELN,SEMA4D,TRPC6	ABL1,ANKRD27,CAMK1D,CAMK2B,DCC,GRIN1,ILK,KALRN,NEDD4,PTPRD,PTPRZ1,RAPGEF2,ROBO1,SDC2	ALK,ANKRD27,CAMK1D,CAMK2B,CRP,CSMD3,DAB2IP,DCC,GRIP1,HECW1,KALRN,PTPRD,PTPRZ1,ROBO1,TIAM1	3.35395	10	10	10
285	GO: Biological Process	GO:0008037	cell recognition	CNTN4,CNTN5,CNTN6,CNTNAP2,EPHB1,NCR3,SEMA5A	CNTN6,CNTNAP2,DSCAM,EFNB3,EPHB1,EPHB2,NCK2,OPCML,PALLD,PLXND1,SEMA5A	CD47,CLEC7A,CNTN5,CNTNAP2,NTM,PALLD,PLXNA4,PTPRZ1,ROBO1,SEMA5A,TNN	ADAM2,C3,CNTN2,CNTN4,CNTNAP2,CRP,CRTAC1,EPHB1,NCK2,OPCML,PALLD,PLXND1,PTPRZ1,ROBO1	3.2703	10	10	10
286	GO: Biological Process	GO:0021543	pallium development	BBS1,EPHA5,KDM6B,KIRREL3,PAX5,PLCB1,PTPRS,SUN1,SYNE2,TACC2,TMEM108	DAB1,EPHA5,FAT4,FOXP2,IGF1R,KDM6B,LAMB1,LEF1,MCPH1,PAX5,PTPRS,RELN,TACC2,TRAPPC9	CX3CR1,EGFR,GRIN1,KIRREL3,PHACTR1,PLCB1,ROBO1	ALK,CSF1R,DAB1,DAB2IP,EGFR,EPHA5,NEUROD6,NR4A3,PTPRS,ROBO1,TACC2,TRAPPC9	10	10	3.19644	10
287	GO: Biological Process	GO:0043085	positive regulation of catalytic activity	ALOX5,ARHGEF10,CAMK1D,CD300A,CHI3L1,EPHA5,EPHA8,ERBB4,GRM5,INSR,ITGA2,KALRN,LGMN,MAPK8IP3,MYO5A,MYO9A,NLRP2,NRG1,NRXN1,PLSCR1,PPP1R9A,ROR2,SEMA4D,SH3GLB1,SYK,XRCC4	CAMK1D,DAB1,EPHA5,EPHB2,GNAQ,IFNG,IGF1R,NGEF,NRG1,PRKCD,RAPGEF2,RELN,S1PR1,SEMA4D,SYK,TAOK3,TIMP2,TLR9,XRCC5	ABL1,ALS2,CAMK1D,CAMK2B,CLEC7A,DOCK10,EGFR,ESR1,GM2A,GRIN1,GRIN2B,GRM5,HSP90AB1,ILK,ITGA2,KALRN,MYO9A,NRG1,PPARG,PPIA,PPP1R9A,PTPRC,RAPGEF2,ROBO1,ROR1,SYK	ALK,CACNA1C,CALCA,CAMK1D,CAMK2B,CSF1R,DAB1,DAB2IP,DOCK10,EGFR,EPHA5,ERBB4,GNAO1,GRM5,KALRN,LGMN,LPAR1,NOS1,PRKCD,PRKCQ,PTPRC,RASGRF1,ROBO1,SYK,TAOK3,TIAM1,TMIGD3	10	3.02986	10	10
288	GO: Biological Process	GO:0051962	positive regulation of nervous system development	EPHB1,GRM5,KALRN,NRG1,NRXN1,SEMA4D,SEMA5A,SH3GLB1,XRCC4	DSCAM,EPHB1,EPHB2,GATA3,GRID2,IFNG,IL6ST,LEF1,NRG1,PLXND1,PTPRD,RELN,SEMA4D,SEMA5A,ST8SIA2,XRCC5	ANKRD27,ATXN1,CAMK2B,CX3CR1,EGFR,GRID2,GRM5,ILK,JADE2,KALRN,LRP2,NRG1,PLXNA4,PPARG,PTPRD,PTPRZ1,ROBO1,SEMA5A,ST8SIA2	ANKRD27,CAMK2B,CNTN2,CSF1R,EGFR,EPHB1,GRID2,GRIP1,GRM5,KALRN,LRP2,NEUROD6,PLXNC1,PLXND1,PTPRD,PTPRZ1,RND2,ROBO1,TIAM1,ZNF365	2.72119	10	10	10
289	GO: Biological Process	GO:0043408	regulation of MAPK cascade	CD300A,CHI3L1,DCC,DOK5,EPHA8,EPHB1,ERBB4,GRM5,INSR,MAPK8IP3,NRG1,NRXN1,PAK5,PLCB1,PRKCE,PRKN,ROR2,SYK,TFF2,TNIP1	DCC,EPHB1,EPHB2,IGF1R,NRG1,PRKCD,PRKCE,PRKN,RAPGEF2,SYK,TAOK3,TIMP2,TLR9	ABL1,DCC,EGFR,ESR1,GRIK2,GRIN2B,GRM5,ILK,MFHAS1,NRG1,PAK5,PLCB1,PPARG,PPIA,PRKCE,PTPRC,RAPGEF2,RIT2,ROBO1,ROR1,SEMA6A,SYK	C3,CSF1R,DAB2IP,DCC,DOK5,DOK6,EGFR,EPHB1,ERBB4,FSHR,GRM4,GRM5,LPAR1,PRKCD,PRKCE,PRKN,PTPRC,RANBP9,REN,ROBO1,SYK,TAOK3,TIAM1	10	2.35399	10	10
290	GO: Biological Process	GO:0050769	positive regulation of neurogenesis	GRM5,KALRN,NRG1,SEMA4D,SEMA5A,SH3GLB1,XRCC4	DSCAM,EPHB2,GATA3,IFNG,IL6ST,LEF1,NRG1,PLXND1,PTPRD,RELN,SEMA4D,SEMA5A,XRCC5	ANKRD27,ATXN1,CAMK2B,CX3CR1,EGFR,GRM5,ILK,JADE2,KALRN,LRP2,NRG1,PLXNA4,PPARG,PTPRD,PTPRZ1,ROBO1,SEMA5A	ANKRD27,CAMK2B,CNTN2,CSF1R,EGFR,GRIP1,GRM5,KALRN,LRP2,NEUROD6,PLXNC1,PLXND1,PTPRD,PTPRZ1,RND2,ROBO1,TIAM1,ZNF365	2.01041	10	10	10
291	GO: Biological Process	GO:0007423	sensory organ development	ATP8A2,CABP4,CDH11,CDH23,CRBN,EPHB1,KCNK2,KREMEN1,NAV1,OLFM3,PARD3,PAX5,PRDM16,PTPRM,RIPOR2,ROR2,RTN4IP1,SLC6A3,SLC7A11,THRB,TRPM1,USH2A	ATOH8,ATP8A2,ATP8B1,BCL11B,CRB1,CTNS,DSCAM,EFNB2,EPHB1,EPHB2,FAT4,FOXP2,GATA3,IGF1R,ITGA8,KCNMA1,LAMB1,LEF1,OLFM3,PAX5,PLXND1,PRICKLE2,PTPRM,SDK1,SLC6A3,TCF4,THRB,TIMP2,TSHR,USH2A,WDPCP	ADGRV1,BCL11B,BMPR1B,CABP4,CDH23,CELSR1,CRBN,CTHRC1,EFNB2,EGFR,GLI2,GRIN2B,LAMA1,MEIS2,MYO7A,NAV1,PROM1,PTPRM,PTPRQ,ROR1,SDK1,SDK2,SEMA6A,SLC6A3,SUFU,THRB,TRPM1,WNK1	ADGRV1,BCL11B,C3,CACNA1C,CSF1R,EFNB2,EGFR,EPHB1,GPM6A,GRM6,KCNMA1,LAMA1,MYO3B,NEUROD6,NR4A3,OLFM3,PLXND1,PROM1,PTPRM,RANBP9,SLC6A3,TCF4,TRPM1	5.21173	10	10	5.64505
292	GO: Biological Process	GO:2001222	regulation of neuron migration	CTNNA2,ERBB4,MAPK8IP3,MDGA2,NRG1,NRG3,UNC5C,ZNF609	CTNNA2,GATA3,NRG1,NRG3,RAPGEF2,RELN	CAMK2B,CTNNA2,MDGA2,NRG1,NRG3,PHACTR1,PTPRZ1,RAPGEF2,SEMA6A,TNN	CAMK2B,CTNNA2,DAB2IP,ERBB4,NRG3,PTPRZ1	10	5.37635	10	5.37635
293	GO: Biological Process	GO:1990138	neuron projection extension	DCC,ISL2,MAP2,MAPK8IP3,MGLL,MYO9A,PRKN,PTPRS,SEMA4D,SEMA5A,SH3GL2,SH3GLB1,SLIT3,TMEM108	DCC,DSCAM,EIF2AK4,ISL2,PRKN,PTPRS,SEMA4D,SEMA5A,SH3GL2,ST8SIA2,TNR	ABL1,CTTN,DCC,FSTL4,HSP90AB1,ILK,ISL2,JADE2,MYO9A,PLXNA4,SEMA5A,SEMA6A,SH3GL2,ST8SIA2,TNN,TNR	CNTN2,CSF1R,DCC,PRKN,PTPRS,SEMA3E,SH3GL2,SLIT3,TIAM1,TNR	10	5.77802	10	4.93533
294	GO: Biological Process	GO:0050770	regulation of axonogenesis	DCC,LRRC4C,MAP2,PARD3,PTPRS,SEMA4D,SEMA5A,SLIT3,UST	DAB1,DCC,DSCAM,EFNB3,EPHB2,LRRC4C,PLXND1,PTPRS,SEMA4D,SEMA5A,TNR,UST	DCC,FSTL4,GRIN1,ILK,LRRC4C,PLXNA4,ROBO1,SEMA5A,SEMA6A,TNR	CNTN2,DAB1,DCC,PLXNC1,PLXND1,PTPRS,RND2,ROBO1,SEMA3E,SLIT3,TIAM1,TNR	4.9006	10	5.73975	10
295	GO: Biological Process	GO:0001667	ameboidal-type cell migration	BACE2,CFL1,ERBB4,HDAC4,HDAC7,HDAC9,ITGA2,KANK1,LGMN,NRG1,PARD3,PLCG1,PRKCE,PTGES,PTPRM,SEMA4D,SEMA5A,SYK	ATOH8,DSCAM,EFNB2,ETS1,FOXP1,GATA3,IFNG,KANK1,LEF1,MIR129-1,NRG1,PAX3,PLXND1,PRKCE,PTPRG,PTPRM,S1PR1,SEMA4D,SEMA5A,SYK,WDPCP	ABL1,CELSR1,CFL1,CTHRC1,EFNB2,HDAC4,HDAC9,ILK,ITGA2,NRG1,PPARG,PRKCE,PTPRM,ROBO1,SEMA5A,SEMA6A,SYK	CALCA,CSF1R,DAB2IP,EFNB2,ERBB4,FOXP1,HDAC4,HDAC9,LGMN,NRTN,PAX3,PLXND1,PRKCE,PTPRM,ROBO1,SEMA3E,SYK	10	10	5.31939	5.31939
296	GO: Biological Process	GO:0032102	negative regulation of response to external stimulus	ALOX5,CTNNA2,KREMEN1,LPCAT3,NEO1,NR1H4,NRXN1,PLCG1,PPARA,PRKG1,PTPRS,RORA,SEMA4D,SEMA5A,SLC6A3,SYK,TFF2,WFDC1	CTNNA2,ETS1,GATA3,GRID2,LRFN5,NEO1,PRKCD,PRKG1,PTPRO,PTPRS,SEMA4D,SEMA5A,SLC6A3,SYK,TNR	ADA,CTNNA2,CX3CR1,GRID2,GRIN1,LDLR,LPCAT3,MFHAS1,PPARG,PTPRC,ROBO1,RORA,SEMA5A,SEMA6A,SLC6A3,SYK,TNR	AOAH,CTNNA2,GRID2,LRFN5,NLRC3,PRKCD,PRKG1,PTPRC,PTPRO,PTPRS,ROBO1,SEMA3E,SLC6A3,SYK,TNR	10	5.24673	10	5.24673
297	GO: Biological Process	GO:1901214	regulation of neuron death	C1QA,DCC,EPHB1,FBXO7,GRM7,HDAC4,HDAC7,LGMN,NEO1,PPARA,PRKN,SLC7A11,XRCC4	DCC,EFNB2,EPHB1,GATA3,GRID2,IFNG,IL6ST,ITPR1,KCNMA1,NEO1,PLXND1,PRKN,ST8SIA2,UNC5B	ABL1,C1QA,CX3CR1,DCC,EFNB2,ESR1,GRID2,GRIK2,GRIN1,GRIN2B,HDAC4,HSP90AB1,ILK,PTPRZ1,ST8SIA2	DCC,EFNB2,EPHB1,GRID2,GRM4,HDAC4,KCNMA1,LGMN,NOS1,NR4A3,PLXND1,PRKN,PTPRZ1,SEMA3E,UNC5B	4.90408	5.53899	10	10
298	GO: Biological Process	GO:0030902	hindbrain development	CNTNAP2,CTNNA2,EPHB1,MDGA2,MYO16,NAV2,NRG1,NRXN1,PARD3,PTPRS,RORA	B4GALT2,CNTNAP2,CTNNA2,DAB1,EFNB2,EFNB3,EPHB1,EPHB2,FOXP2,GRID2,IGF1R,LEF1,MYO16,NAV2,NRG1,PTPRO,PTPRS,RELN	ABL1,CNTNAP2,CTNNA2,EFNB2,GLI2,GRID2,GRIN1,MDGA2,MYO16,NAV2,NRG1,RORA	CNTNAP2,CTNNA2,DAB1,EFNB2,EPHB1,GRID2,LPAR1,PTPRO,PTPRS,ZNF365	5.373	10	10	4.5176
299	GO: Biological Process	GO:0048880	sensory system development	ATP8A2,C1QA,CABP4,CDH11,CDH23,EPHB1,KREMEN1,NAV1,OLFM3,PARD3,PTPRM,RTN4IP1,SLC6A3,SLC7A11,THRB,TRPM1,USH2A	ATOH8,ATP8A2,BCL11B,CRB1,CTNS,DSCAM,EFNB2,EPHB1,EPHB2,FOXP2,GATA3,IGF1R,LAMB1,LEF1,OLFM3,PLXND1,PRICKLE2,PTPRM,SDK1,SLC6A3,TCF4,THRB,TIMP2,USH2A,WDPCP	ADGRV1,BCL11B,BMPR1B,C1QA,CABP4,CDH23,EFNB2,EGFR,ESR1,LAMA1,MEIS2,MYO7A,NAV1,PROM1,PTPRM,SDK1,SDK2,SEMA6A,SLC6A3,SUFU,THRB,TRPM1,WNK1	ADGRV1,BCL11B,C3,CACNA1C,CSF1R,EFNB2,EGFR,EPHB1,GPM6A,GRM6,HOXB8,LAMA1,OLFM3,PLXND1,PROM1,PTPRM,RANBP9,SLC6A3,TCF4,TRPM1	3.98424	10	10	5.55684
300	GO: Biological Process	GO:0050806	positive regulation of synaptic transmission	CACNB4,ERBB4,KALRN,LGMN,NRXN1,PPP1R9A,PRKCE,ROR2	BAIAP3,CACNB4,EFNB3,EIF2AK4,EPHB2,GRIK1,IFNG,PRKCE,RELN,SLC1A3,TNR	ABL1,CAMK2B,CX3CR1,EGFR,GRIK2,GRIN1,GRIN2B,KALRN,PPP1R9A,PRKAR1B,PRKCE,TNR	CACNB4,CAMK2B,EGFR,ERBB4,GRIK1,KALRN,LGMN,NOS1,PRKCE,TNR	3.86609	10	10	5.49864
301	GO: Biological Process	GO:0060078	regulation of postsynaptic membrane potential	CNTNAP2,GABRB1,GLRB,GRID1,GRM5,NRXN1,PPP1R9A,PRKN,TMEM108,TRPV1	CNTNAP2,GABRB1,GRID2,GRIK1,GRIP2,PRKN,RELN,TRPV1	ATXN1,CNTNAP2,GABRB1,GRID2,GRIK2,GRIN1,GRIN2B,GRM5,PPP1R9A,PRKAR1B	CACNA1C,CNTNAP2,GABRB1,GRID2,GRIK1,GRM5,NOS1,PRKN	10	4.64307	10	4.64307
302	GO: Biological Process	GO:0150063	visual system development	ATP8A2,C1QA,CABP4,CDH11,EPHB1,NAV1,OLFM3,PARD3,PTPRM,RTN4IP1,SLC6A3,SLC7A11,THRB,TRPM1,USH2A	ATOH8,ATP8A2,BCL11B,CRB1,CTNS,DSCAM,EFNB2,EPHB1,EPHB2,FOXP2,GATA3,IGF1R,LAMB1,OLFM3,PLXND1,PRICKLE2,PTPRM,SDK1,SLC6A3,TCF4,THRB,TIMP2,USH2A,WDPCP	ADGRV1,BCL11B,BMPR1B,C1QA,CABP4,EFNB2,EGFR,LAMA1,MEIS2,MYO7A,NAV1,PROM1,PTPRM,SDK1,SDK2,SEMA6A,SLC6A3,SUFU,THRB,TRPM1	ADGRV1,BCL11B,C3,CACNA1C,CSF1R,EFNB2,EGFR,EPHB1,GPM6A,GRM6,LAMA1,OLFM3,PLXND1,PROM1,PTPRM,RANBP9,SLC6A3,TCF4,TRPM1	3.47378	10	10	5.63449
303	GO: Biological Process	GO:0007215	glutamate receptor signaling pathway	GRID1,GRM5,GRM7,KALRN,PLCB1,TRPM1	GNAQ,GRID2,GRIK1,HOMER1	GRID2,GRIK2,GRIN1,GRIN2B,GRM5,KALRN,PLCB1,TRPM1	GRID2,GRIK1,GRIP1,GRM4,GRM5,GRM6,KALRN,TIAM1,TRPM1	5.61988	3.19268	10	10
305	GO: Biological Process	GO:1902533	positive regulation of intracellular signal transduction	CHI3L1,DCC,DOK5,EPHA8,ERBB4,GRM5,INSR,MAPK8IP3,NRG1,NRXN1,PLCB1,PLSCR1,PRKCE,PRKN,ROR2,SEMA4D,SEMA5A,SH3GLB1,SYK,TFF2	CHD5,CTNS,DCC,EXOC4,GATA3,IGF1R,NCK2,NRG1,PLD2,PRKCD,PRKCE,PRKN,RAPGEF2,RELN,SEMA4D,SEMA5A,SYK,TAOK3,TIMP2,TLR9,UNC5B	ABL1,ADA,ADGRV1,ALS2,CLEC7A,CX3CR1,DCC,EGFR,ESR1,GRM5,HSP90AB1,ILK,LRP2,MFHAS1,NEDD4,NRG1,PLCB1,PPARG,PPIA,PRKCE,PTPRC,RAPGEF2,RIT2,ROBO1,ROR1,SEMA5A,SYK	ADGRV1,C3,CSF1R,DAB2IP,DCC,DOK5,DOK6,EGFR,ERBB4,EXOC4,FSHR,GRM4,GRM5,LPAR1,LRP2,NCK2,PRAG1,PRKCD,PRKCE,PRKN,PTPRC,RASGRF1,ROBO1,SEMA3E,SYK,TAOK3,TIAM1,TMIGD3,UNC5B	4.05795	4.45181	10	10
306	GO: Biological Process	GO:0035239	tube morphogenesis	ALOX5,CFL1,CHI3L1,CRBN,CSMD1,EPHA5,EPHB1,HDAC7,HDAC9,ISL2,KREMEN1,NEO1,NRXN1,PARD3,PLCG1,PTPRM,RORA,SEMA5A,SYK	ATOH8,CSMD1,CTNS,EFNB2,EPHA5,EPHB1,EPHB2,ETS1,FAT4,FMN1,FOXP1,GATA3,IGF1R,ISL2,KDM4C,LEF1,NEO1,NRXN3,PAX3,PLXND1,PTPRM,RAPGEF2,S1PR1,SDCCAG8,SEMA5A,SH3GL3,STAB1,SYK,TCF4,UNC5B	ABL1,CD47,CELSR1,CFL1,CRBN,CSMD1,CTHRC1,CX3CR1,EFNB2,EGFR,ESR1,GLI2,HDAC9,ILK,ISL2,LAMA1,LDLR,LRP2,MEIS2,NEDD4,NRXN3,PPARG,PTPRM,RAPGEF2,ROBO1,RORA,RSPO2,SDC2,SEMA5A,SEMA6A,SUFU,SYK,TNN,WNK1	C3,CACNA1C,CSF1R,CSMD1,DAB2IP,EFNB2,EGFR,EPHA5,EPHB1,FOXP1,HDAC9,KDM4C,LAMA1,LPAR1,LRP2,NR4A3,NRXN3,PAX3,PLXND1,PTPRM,ROBO1,SEMA3E,STAB1,SYK,TCF4,UNC5B	2.51306	10	10	5.4831
307	GO: Biological Process	GO:0009416	response to light stimulus	ATP8A2,CABP4,CACNB4,CNTNAP2,HRH1,SEMA5A,SLC7A11,TRPM1,USH2A	ATP8A2,B4GALT2,CACNA1E,CACNB4,CNTNAP2,CRB1,CTNS,EIF2AK4,GNAQ,HYAL3,LAMB1,MAPK10,NPAS2,PRKCD,SEMA5A,SLC1A3,USH2A	ATXN1,CABP4,CNTNAP2,EGFR,GRIN1,LAMA1,MEIS2,NEDD4,NPAS2,PPARG,SEMA5A,TRPM1,UBE4B	ADAM2,CACNA1C,CACNA1E,CACNB4,CNGB1,CNTNAP2,EGFR,GRM6,LAMA1,MAPK10,NPAS2,PDE8B,PRKCD,TRPM1	2.70754	10	5.27349	10
308	GO: Biological Process	GO:0022037	metencephalon development	CNTNAP2,MDGA2,MYO16,NAV2,NRG1,NRXN1,PTPRS,RORA	B4GALT2,CNTNAP2,DAB1,FOXP2,GRID2,IGF1R,MYO16,NAV2,NRG1,PTPRO,PTPRS,RELN	ABL1,CNTNAP2,GLI2,GRID2,GRIN1,MDGA2,MYO16,NAV2,NRG1,RORA	CNTNAP2,DAB1,GRID2,LPAR1,PTPRO,PTPRS,ZNF365	4.42245	10	10	3.53534
309	GO: Biological Process	GO:0010720	positive regulation of cell development	GRM5,IL4R,KALRN,NRG1,ROR2,SEMA4D,SEMA5A,SH3GLB1,SYK,TNFSF4,XRCC4,ZNF609	DSCAM,EPHB2,GATA3,GRIP2,IFNG,IL6ST,LEF1,NRG1,PLXND1,PTPRD,RELN,SEMA4D,SEMA5A,SYK,XRCC5	ADA,ANKRD27,AP3B1,ATXN1,CAMK2B,CLEC7A,CX3CR1,EGFR,GLI2,GRM5,ILK,JADE2,KALRN,LRP2,NRG1,PLXNA4,PPARG,PTPRC,PTPRD,PTPRZ1,ROBO1,SEMA5A,SYK	ANKRD27,CALCA,CAMK2B,CNTN2,CSF1R,EGFR,FES,GRIP1,GRM5,KALRN,LRP2,NEUROD6,PLXNC1,PLXND1,PTPRC,PTPRD,PTPRZ1,RND2,ROBO1,SYK,TIAM1,ZNF365	3.04155	4.69811	10	10
310	GO: Biological Process	GO:0090596	sensory organ morphogenesis	ATP8A2,CABP4,CDH23,CRBN,EPHB1,OLFM3,PARD3,PTPRM,RIPOR2,ROR2,RTN4IP1,THRB,TRPM1,USH2A	ATP8A2,CRB1,DSCAM,EFNB2,EPHB1,EPHB2,GATA3,IGF1R,ITGA8,LAMB1,OLFM3,PLXND1,PTPRM,SDK1,THRB,TSHR,USH2A,WDPCP	ADGRV1,CABP4,CDH23,CELSR1,CRBN,CTHRC1,EFNB2,GLI2,LAMA1,MYO7A,PROM1,PTPRM,PTPRQ,SDK1,SDK2,SEMA6A,THRB,TRPM1	ADGRV1,EFNB2,EPHB1,LAMA1,MYO3B,NR4A3,OLFM3,PLXND1,PROM1,PTPRM,TRPM1	4.71816	10	10	2.87973
311	GO: Biological Process	GO:0040013	negative regulation of locomotion	CD300A,CDH11,CFL1,ERBB4,GRM5,KANK1,NAV3,NRG1,NRG3,PLCB1,PRKG1,PTPRM,RIPOR2,SEMA4D,SEMA5A	GATA3,KANK1,LEF1,MIR129-1,NRG1,NRG3,PRKG1,PTPRG,PTPRM,PTPRO,SEMA4D,SEMA5A	ADA,CFL1,CX3CR1,DPYSL3,GRM5,ILK,NRG1,NRG3,PLCB1,PPARG,PTPRM,ROBO1,SEMA5A,SEMA6A,TNN	DAB2IP,ERBB4,GRM5,NAV3,NRG3,PRKG1,PTPRM,PTPRO,ROBO1,SEMA3E,TMIGD3	10	4.03619	10	3.41772
312	GO: Biological Process	GO:0043410	positive regulation of MAPK cascade	CHI3L1,DCC,DOK5,EPHA8,ERBB4,GRM5,INSR,MAPK8IP3,NRG1,NRXN1,PLCB1,PRKCE,ROR2,SYK,TFF2	DCC,IGF1R,NRG1,PRKCD,PRKCE,RAPGEF2,SYK,TAOK3,TIMP2,TLR9	ABL1,DCC,EGFR,ESR1,GRM5,ILK,MFHAS1,NRG1,PLCB1,PPIA,PRKCE,PTPRC,RAPGEF2,RIT2,ROBO1,ROR1,SYK	C3,CSF1R,DAB2IP,DCC,DOK5,DOK6,EGFR,ERBB4,FSHR,GRM4,GRM5,LPAR1,PRKCD,PRKCE,PTPRC,ROBO1,SYK,TAOK3,TIAM1	5.05482	2.1796	10	10
313	GO: Biological Process	GO:0090066	regulation of anatomical structure size	ALOX5,CFL1,DCC,HRH1,KANK1,MAP2,MGLL,PARD3,PPP1R9A,PRKCE,PRKG1,PTPRM,PTPRS,SEMA4D,SEMA5A,SLIT3,SPTBN1	DCC,DSCAM,FMN1,GRIP2,KANK1,KCNMA1,NCK2,PRKCD,PRKCE,PRKG1,PTPRM,PTPRS,SEMA4D,SEMA5A,SPTB,TNR	ABL1,ALS2,CFL1,CTTN,DCC,EGFR,FSTL4,HSP90AB1,ILK,PLXNA4,PPP1R9A,PRKCE,PTPRM,SEMA5A,SEMA6A,SPTBN1,TNR	CACNA1C,CALCA,CNTN2,CRP,DCC,EGFR,FSHR,KCNMA1,MYO3B,NCK2,NOS1,PRKCD,PRKCE,PRKG1,PTPRM,PTPRS,RND2,SEMA3E,SLIT3,SPTB,TNR	5.89063	5.14914	5.79912	10
314	GO: Biological Process	GO:0031103	axon regeneration	DCC,KREMEN1,LGMN,LINGO1,MAPK8IP3,NEO1,NRG1,PTPRS,SEMA4D	DCC,IGF1R,IL6ST,NEO1,NREP,NRG1,PTPRS,SEMA4D,TNR	DCC,IL31RA,LINGO1,NRG1,TNR	CNTN2,DCC,LGMN,PTPRS,TNR	10	10	3.41799	3.41799
315	GO: Biological Process	GO:0007613	memory	CHAT,CSMD1,CYP7B1,GRM7,HRH1,INSR,KALRN,KCNK2,LGMN,NRG1,PAK5,PLCB1	B4GALT2,CSMD1,CTNS,EIF2AK4,ITGA8,NRG1,RELN,SORCS3	ATXN1,CHAT,CSMD1,CX3CR1,GRIN1,GRIN2B,HRH3,KALRN,LDLR,NRG1,PAK5,PLCB1,RIN1	BTBD9,CSMD1,KALRN,LGMN,RASGRF1	10	4.59094	10	2.16804
316	GO: Biological Process	GO:0033674	positive regulation of kinase activity	CAMK1D,CD300A,CHI3L1,EPHA5,EPHA8,ERBB4,GRM5,INSR,MAPK8IP3,NRG1,NRXN1,PPP1R9A,ROR2,SH3GLB1,SYK	CAMK1D,DAB1,EPHA5,EPHB2,IFNG,IGF1R,NRG1,PRKCD,RAPGEF2,RELN,SYK,TAOK3,TLR9,XRCC5	ABL1,ALS2,CAMK1D,EGFR,GRM5,HSP90AB1,ILK,NRG1,PPIA,PPP1R9A,PTPRC,RAPGEF2,ROBO1,ROR1,SYK	ALK,CALCA,CAMK1D,CSF1R,DAB1,DAB2IP,EGFR,EPHA5,ERBB4,GRM5,PRKCD,PTPRC,ROBO1,SYK,TAOK3,TIAM1	5.79826	5.02388	5.71583	10
317	GO: Biological Process	GO:0031102	neuron projection regeneration	DCC,KREMEN1,LGMN,LINGO1,MAPK8IP3,NEO1,NRG1,PTPRS,SEMA4D	DCC,IGF1R,IL6ST,NEO1,NREP,NRG1,PTPRS,SEMA4D,TNR	DCC,IL31RA,LINGO1,NRG1,TNR	CNTN2,DCC,LGMN,PTPRS,TNR	10	10	3.19754	3.19754
318	GO: Biological Process	GO:0070997	neuron death	C1QA,DCC,EPHB1,FBXO7,GRM7,HDAC4,HDAC7,LGMN,NEO1,PPARA,PRKN,SLC7A11,THRB,XRCC4	DCC,EFNB2,EPHB1,GATA3,GRID2,IFNG,IL6ST,ITPR1,KCNMA1,NEO1,PLXND1,PRKN,ST8SIA2,THRB,UNC5B	ABL1,C1QA,CX3CR1,DCC,EFNB2,ESR1,GRID2,GRIK2,GRIN1,GRIN2B,HDAC4,HSP90AB1,ILK,PTPRZ1,ST8SIA2,THRB	DCC,EFNB2,EPHB1,GRID2,GRM4,HDAC4,KCNMA1,LGMN,NOS1,NR4A3,PLXND1,PRKN,PTPRZ1,SEMA3E,UNC5B	5.05285	5.66548	10	5.66548
319	GO: Biological Process	GO:0048729	tissue morphogenesis	CACNB4,CFL1,CRBN,CSMD1,CYP7B1,ERBB4,ITGA2,KDM6B,MDM2,MYO9A,NEO1,NRG1,PARD3,ROR2,SEMA5A,SYNE2	ARTN,ATOH8,CACNB4,CSMD1,CTNS,EFNB2,EPHB2,EXOC4,FAT4,FMN1,FOXP1,GATA3,IGF1R,ITGA8,KDM6B,LEF1,NEO1,NRG1,PAX3,PLXND1,PRICKLE2,S1PR1,SEMA5A,SH3GL3,UNC5B,WDPCP	ABL1,ARTN,CELSR1,CFL1,CRBN,CSMD1,CTHRC1,EFNB2,EGFR,ESR1,GLI2,ILK,ITGA2,LAMA1,LRP2,MEIS2,MYO9A,NRG1,ROBO1,ROR1,RSPO2,SDC2,SEMA5A,SEMA6A,SUFU,UBE4B	CACNA1C,CACNB4,CSF1R,CSMD1,EFNB2,EGFR,ERBB4,EXOC4,FOXP1,LAMA1,LPAR1,LRP2,NR4A3,PAX3,PLXND1,ROBO1,SEMA3E,TIAM1,UNC5B	2.55839	10	10	3.79574
320	GO: Biological Process	GO:0048678	response to axon injury	DCC,KCNK2,KREMEN1,LGMN,LINGO1,MAPK8IP3,NEO1,NRG1,PTPRS,SEMA4D	DCC,IGF1R,IL6ST,NEO1,NREP,NRG1,PTPRS,SEMA4D,TNR	DCC,DPYSL3,IL31RA,LINGO1,NRG1,TNR	CNTN2,DCC,LGMN,PTPRS,TNR	10	10	3.6147	2.7384
321	GO: Biological Process	GO:0048167	regulation of synaptic plasticity	CFL1,CNTN4,GRM5,HRH1,KALRN,LGMN,MGLL,PPP1R9A	EIF2AK4,EPHB2,GRID2,GRIK1,RAPGEF2,RELN,SORCS3,TNR	ABL1,CAMK2B,CFL1,CTNND2,CX3CR1,GRID2,GRIK2,GRIN1,GRIN2B,GRM5,KALRN,PPP1R9A,PRKAR1B,RAPGEF2,RIN1,TNR	CAMK2B,CNTN2,CNTN4,GRID2,GRIK1,GRIP1,GRM5,KALRN,LGMN,NOS1,RASGRF1,TNR	3.15063	3.10809	10	10
322	GO: Biological Process	GO:0001775	cell activation	C1QA,CACNB4,CD300A,EPHB1,FBXO7,HDAC4,HDAC7,HDAC9,IL4R,MDM2,NCR3,PAX5,PLCB1,PLSCR1,PRKCE,PRKG1,RIPOR2,RORA,SLC7A11,SYK,TFF2,TNFSF4,TRPV1,XRCC4,ZNF609	BCL11B,CACNB4,EFNB2,EFNB3,EIF2AK4,EPHB1,EPHB2,FOXP1,GATA3,GNAQ,IFNG,IL6ST,LEF1,LRFN5,NCK2,PAX5,PLD2,PRKCD,PRKCE,PRKG1,SYK,TCF4,TLR9,TRPV1,TSHR	ABL1,ADA,AP3B1,BCL11B,C1QA,CAMK2B,CD47,CLEC7A,CX3CR1,DOCK10,EFNB2,EGFR,GLI2,HDAC4,HDAC9,IL31RA,ILK,LDLR,MFHAS1,NEDD4,PLA2G4A,PLCB1,PPARG,PPIA,PRKCE,PTPRC,RORA,SYK	BCL11B,CACNB4,CAMK2B,CSF1R,DOCK10,EFNB2,EGFR,EPHB1,FES,FOXP1,HDAC4,HDAC9,LRFN5,NCK2,NLRC3,NR4A3,PRKCD,PRKCE,PRKCQ,PRKG1,PTPRC,SYK,TAC4,TCF4,TMIGD3	5.48645	5.36522	10	5.36522
323	GO: Biological Process	GO:0048675	axon extension	DCC,ISL2,MAP2,MAPK8IP3,MGLL,MYO9A,PTPRS,SEMA4D,SEMA5A,SLIT3	DCC,DSCAM,ISL2,PTPRS,SEMA4D,SEMA5A,TNR	ABL1,CTTN,DCC,FSTL4,HSP90AB1,ILK,ISL2,MYO9A,PLXNA4,SEMA5A,SEMA6A,TNR	CNTN2,DCC,PTPRS,SEMA3E,SLIT3,TNR	10	3.45533	10	2.68908
324	GO: Biological Process	GO:0045596	negative regulation of cell differentiation	CNTN4,DCC,EPHB1,FBXO7,HDAC4,HDAC7,IL4R,ISL2,LGMN,LINGO1,MAP2,PPARA,PRDM16,PTPRS,RORA,SEMA4D,SEMA5A,SLIT3,TNFSF4,TRPV1,USH2A,ZFHX3	DAB1,DCC,DNER,EFNB3,EIF2AK4,EPHB1,EPHB2,FOXP1,GATA3,IFNG,ISL2,PTPRS,RAPGEF2,SEMA4D,SEMA5A,TNR,TRPC6,TRPV1,USH2A,ZFHX3	ADGRV1,DCC,EGFR,FSTL4,GLI2,HDAC4,ISL2,LDLR,LINGO1,MEIS2,PPARG,RAPGEF2,RORA,SEMA5A,SEMA6A,SUFU,TNN,TNR	ADGRV1,CALCA,CNTN2,CNTN4,CRP,CSF1R,DAB1,DAB2IP,DCC,DNER,EGFR,EPHB1,FOXP1,HDAC4,HOXB8,LGMN,PTPRS,SEMA3E,SLIT3,TNR	10	5.59216	4.45892	5.59216
325	GO: Biological Process	GO:0099072	regulation of postsynaptic membrane neurotransmitter receptor levels	CNTNAP2,DLG2,ERBB4,KALRN,NPTX1,NRG1,PRKN	CNTNAP2,DLG2,EFNB2,GRIP2,MAPK10,NRG1,NRXN3,PRKN	CNTNAP2,CTNND2,EFNB2,KALRN,LRRC7,NEDD4,NRG1,NRXN3	CNTNAP2,EFNB2,ERBB4,GRIP1,KALRN,LPAR1,MAPK10,NRXN3,PRKN	4.54156	5.50035	5.50035	10
326	GO: Biological Process	GO:0043549	regulation of kinase activity	CAMK1D,CD300A,CHI3L1,EPHA5,EPHA8,ERBB4,FBXO7,GRM5,INSR,MAPK8IP3,NRG1,NRXN1,PPP1R9A,PRKN,ROR2,SH3GLB1,SYK	CAMK1D,DAB1,EPHA5,EPHB2,GNAQ,IFNG,IGF1R,MCPH1,NCK2,NRG1,PRKCD,PRKN,PTPRO,RAPGEF2,RELN,SYK,TAOK3,TLR9,XRCC5	ABL1,ALS2,CAMK1D,EGFR,GRM5,HSP90AB1,ILK,NRG1,PPARG,PPIA,PPP1R9A,PRKAR1B,PRKAR2B,PTPRC,PTPRQ,RAPGEF2,ROBO1,ROR1,SYK,WNK1	ALK,CALCA,CAMK1D,CSF1R,DAB1,DAB2IP,EGFR,EPHA5,ERBB4,GRM5,NCK2,PRKCD,PRKN,PTPRC,PTPRO,ROBO1,SYK,TAOK3,TIAM1	4.45122	5.52243	10	5.52243
327	GO: Biological Process	GO:0032535	regulation of cellular component size	CFL1,DCC,KANK1,MAP2,MGLL,PARD3,PPP1R9A,PRKCE,PTPRS,SEMA4D,SEMA5A,SLIT3,SPTBN1	DCC,DSCAM,FMN1,KANK1,KCNMA1,NCK2,PRKCD,PRKCE,PTPRS,SEMA4D,SEMA5A,SPTB,TNR	ABL1,ALS2,CFL1,CTTN,DCC,FSTL4,HSP90AB1,ILK,PLXNA4,PPP1R9A,PRKCE,SEMA5A,SEMA6A,SPTBN1,TNR	CNTN2,DCC,FSHR,KCNMA1,MYO3B,NCK2,PRKCD,PRKCE,PTPRS,RND2,SEMA3E,SLIT3,SPTB,TNR	4.97244	4.90193	10	5.61372
328	GO: Biological Process	GO:0010562	positive regulation of phosphorus metabolic process	CAMK1D,CD300A,CHI3L1,EPHA5,EPHA8,ERBB4,GRM5,HRH1,INSR,ITGA2,MAPK8IP3,NR1H4,NRG1,NRXN1,PPARA,PPP1R9A,PRKN,ROR2,SEMA4D,SH3GLB1,SYK	CAMK1D,DAB1,DSCAM,EIF2AK4,EPHA5,EPHB2,IFNG,IGF1R,IL6ST,NRG1,PRKCD,PRKN,RAPGEF2,RELN,SEMA4D,SYK,TAOK3,TLR9,TRPC6,XRCC5	ABL1,ALS2,CAMK1D,CX3CR1,EGFR,GRM5,HSP90AB1,IL31RA,ILK,ITGA2,NRG1,PPARG,PPIA,PPP1R9A,PTPRC,PTPRZ1,RAPGEF2,ROBO1,ROR1,SYK	ALK,C3,CALCA,CAMK1D,CSF1R,DAB1,DAB2IP,EGFR,EPHA5,ERBB4,GRB10,GRM5,NOS1,OPRD1,PRKCD,PRKN,PTPRC,PTPRZ1,ROBO1,SYK,TAOK3,TIAM1	5.57558	4.91317	4.91317	10
329	GO: Biological Process	GO:0045937	positive regulation of phosphate metabolic process	CAMK1D,CD300A,CHI3L1,EPHA5,EPHA8,ERBB4,GRM5,HRH1,INSR,ITGA2,MAPK8IP3,NR1H4,NRG1,NRXN1,PPARA,PPP1R9A,PRKN,ROR2,SEMA4D,SH3GLB1,SYK	CAMK1D,DAB1,DSCAM,EIF2AK4,EPHA5,EPHB2,IFNG,IGF1R,IL6ST,NRG1,PRKCD,PRKN,RAPGEF2,RELN,SEMA4D,SYK,TAOK3,TLR9,TRPC6,XRCC5	ABL1,ALS2,CAMK1D,CX3CR1,EGFR,GRM5,HSP90AB1,IL31RA,ILK,ITGA2,NRG1,PPARG,PPIA,PPP1R9A,PTPRC,PTPRZ1,RAPGEF2,ROBO1,ROR1,SYK	ALK,C3,CALCA,CAMK1D,CSF1R,DAB1,DAB2IP,EGFR,EPHA5,ERBB4,GRB10,GRM5,NOS1,OPRD1,PRKCD,PRKN,PTPRC,PTPRZ1,ROBO1,SYK,TAOK3,TIAM1	5.57558	4.91317	4.91317	10
330	GO: Biological Process	GO:0031099	regeneration	CAMK1D,DCC,ERBB4,IL4R,KDM6B,KREMEN1,LGMN,LINGO1,MAPK8IP3,NEO1,NRG1,PLCG1,PTPRS,SEMA4D	CAMK1D,DCC,GATA3,IGF1R,IL6ST,ITPR1,KDM6B,LAMB1,LEF1,NEO1,NREP,NRG1,PTPRS,SEMA4D,TNR	C2CD4B,CAMK1D,DCC,EGFR,IL31RA,LINGO1,NRG1,TNR	CAMK1D,CNTN2,DCC,EGFR,ERBB4,LGMN,NR4A3,PTPRS,TNR	10	10	2.29528	2.86875
331	GO: Biological Process	GO:0048638	regulation of developmental growth	AFG3L2,ATP8A2,CFL1,DCC,ERBB4,INSR,KCNK2,LGMN,MAP2,MGLL,NRG1,PARD3,PLCB1,PPARA,PRKN,PTPRS,SEMA4D,SEMA5A,SH3GLB1,SLC6A3,SLIT3	ATP8A2,DCC,DSCAM,FOXP1,IGF1R,NRG1,PRKN,PTPRS,SEMA4D,SEMA5A,SLC6A3,TNR,TSHR	ABL1,CFL1,CTTN,DCC,FSTL4,ILK,NRG1,PLCB1,PLXNA4,SEMA5A,SEMA6A,SLC6A3,TNR	C3,CACNA1C,CNTN2,DCC,ERBB4,FOXP1,LGMN,PRKN,PTPRS,RND2,SEMA3E,SLC6A3,SLIT3,TNR	10	4.81463	4.81463	5.51789
332	GO: Biological Process	GO:0042063	gliogenesis	ARHGEF10,C1QA,CNTNAP2,FA2H,LINGO1,NAV1,NRG1,PARD3,ROR2,SUN1,SYNE2,WASF3	CNTNAP2,CRB1,DAB1,DNER,EXOC4,IFNG,IL6ST,LAMB1,LEF1,NFASC,NRG1,PAX3,RELN,TIMP2	ABL1,ATXN1,C1QA,CNTNAP2,CX3CR1,EGFR,GRIN1,ILK,LDLR,LINGO1,LRP2,NAV1,NRG1,PPARG,PTPRZ1,ROR1,TRPC4,WASF3	CNTN2,CNTNAP2,CSF1R,DAB1,DAB2IP,DNER,EGFR,EXOC4,LPAR1,LRP2,NFASC,PAX3,PTPRZ1,TIAM1,ZNF365	3.93529	5.18496	10	5.89161
333	GO: Biological Process	GO:0044089	positive regulation of cellular component biogenesis	ARHGEF10,CFL1,CNTNAP2,CRBN,EPHB1,HDAC4,NAV3,NRG1,NRXN1,PRKCE,RIPOR2,SEMA4D,SH3GLB1,SYK	CNTNAP2,EPHB1,EPHB2,FMN1,GRID2,IFNG,NCK2,NRG1,PPP2R5B,PRKCE,PTPRD,SEMA4D,ST8SIA2,SYK	ABL1,CD47,CFL1,CLEC7A,CNTNAP2,CRBN,CTTN,DPYSL3,ESR1,GRID2,HDAC4,NRG1,PRKCE,PTPRD,ST8SIA2,SYK,TENM2	CNTNAP2,DAB2IP,EPHB1,FES,GPM6A,GRID2,HDAC4,LPAR1,MYO3B,NAV3,NCK2,PRKCE,PRKCQ,PTPRD,SYK,TENM2	4.55338	4.48056	10	5.79468
334	GO: Biological Process	GO:0099084	postsynaptic specialization organization	CFL1,CNTNAP2,MYO9A,NPTX1,NRXN1,PTPRS,TMEM108	CNTNAP2,GRID2,NRXN3,PTPRD,PTPRS,RELN	CFL1,CNTNAP2,GRID2,MYO9A,NRXN3,PTPRD	CNTNAP2,GRID2,NRXN3,PTPRD,PTPRS	10	5.29886	5.29886	4.11146
335	GO: Biological Process	GO:0051966	regulation of synaptic transmission, glutamatergic	GRM5,GRM7,KALRN,MYO5A,NRXN1,PRKN,ROR2	GRIK1,HOMER1,PRKN,RELN,TNR	EGFR,GRIK2,GRIN1,GRIN2B,GRM5,KALRN,TNR	EGFR,GRIK1,GRM4,GRM5,GRM6,KALRN,PRKN,TNR	5.50673	3.35507	5.46362	10
336	GO: Biological Process	GO:0099172	presynapse organization	CNTN5,MDGA2,NRG1,NRXN1,PTPRS	EFNB2,EFNB3,GRID2,LRFN5,NRG1,PPFIA2,PTPRD,PTPRS	CNTN5,EFNB2,GRID2,MDGA2,NRG1,PTPRD	EFNB2,GRID2,LRFN5,PPFIA2,PTPRD,PTPRS	4.0214	10	5.15126	5.15126
337	GO: Biological Process	GO:0001654	eye development	ATP8A2,CABP4,CDH11,EPHB1,NAV1,OLFM3,PARD3,PTPRM,RTN4IP1,SLC6A3,SLC7A11,THRB,TRPM1,USH2A	ATOH8,ATP8A2,BCL11B,CRB1,CTNS,DSCAM,EFNB2,EPHB1,EPHB2,FOXP2,GATA3,IGF1R,LAMB1,OLFM3,PLXND1,PRICKLE2,PTPRM,SDK1,SLC6A3,TCF4,THRB,TIMP2,USH2A,WDPCP	ADGRV1,BCL11B,BMPR1B,CABP4,EFNB2,EGFR,LAMA1,MEIS2,MYO7A,NAV1,PROM1,PTPRM,SDK1,SDK2,SEMA6A,SLC6A3,SUFU,THRB,TRPM1	ADGRV1,BCL11B,C3,CACNA1C,CSF1R,EFNB2,EGFR,EPHB1,GPM6A,GRM6,LAMA1,OLFM3,PLXND1,PROM1,PTPRM,RANBP9,SLC6A3,TCF4,TRPM1	2.99652	10	5.65723	5.65723
338	GO: Biological Process	GO:0022029	telencephalon cell migration	NRG1,NRG3,SLIT3,SUN1,SYNE2	DAB1,LAMB1,NRG1,NRG3,RELN,TNR	CX3CR1,EGFR,NRG1,NRG3,ROBO1,TNR	CNTN2,DAB1,DAB2IP,EGFR,NRG3,ROBO1,SLIT3,TNR	3.99237	5.11579	5.11579	10
339	GO: Biological Process	GO:0048814	regulation of dendrite morphogenesis		EPHB2,PTPRD,RAPGEF2,RELN,SEMA4D,TRPC6	ANKRD27,CAMK2B,GRIN1,ILK,KALRN,NEDD4,PTPRD,PTPRZ1,RAPGEF2,ROBO1,SDC2	ANKRD27,CAMK2B,GRIP1,HECW1,KALRN,PTPRD,PTPRZ1,ROBO1,TIAM1	0	4.20266	10	10
340	GO: Biological Process	GO:0099054	presynapse assembly	CNTN5,MDGA2,NRG1,NRXN1,PTPRS	EFNB2,EFNB3,GRID2,LRFN5,NRG1,PTPRD,PTPRS	CNTN5,EFNB2,GRID2,MDGA2,NRG1,PTPRD	EFNB2,GRID2,LRFN5,PTPRD,PTPRS	4.33921	10	5.53954	4.30826
341	GO: Biological Process	GO:0010243	response to organonitrogen compound	CFL1,CNTNAP2,GABRB1,GRM5,HDAC9,HRH1,INSR,ITGA2,KALRN,KANK1,LGMN,MDM2,MYO5A,NR1H4,PLCB1,PLCG1,PPARA,PRKCE,PRKN,SLC6A3,SYK,TCF12,TRPV1	ASS1,CNTNAP2,DNMT3B,EPHB2,GABRB1,GNAQ,HOMER1,IGF1R,ITPR1,KANK1,PLD2,PRKCD,PRKCE,PRKN,RAPGEF2,SDK1,SLC1A3,SLC6A3,ST8SIA2,SYK,TLR9,TRPV1,TSHR	ABL1,ADA,CFL1,CNTNAP2,EGFR,GABRB1,GRIN1,GRIN2B,GRM5,HDAC9,HRH3,ITGA2,KALRN,LDLR,NCOA2,PLCB1,PPARG,PRKAR2B,PRKCE,RAPGEF2,SDK1,SLC6A3,ST8SIA2,SYK,TCF12,UBE4B	ALK,AMFR,CNTNAP2,EGFR,GABRB1,GNAO1,GRB10,GRM5,HDAC9,KALRN,LGMN,NOS1,NR4A3,OPRD1,PRKCD,PRKCE,PRKCQ,PRKN,REN,SLC6A3,SYK,TCF12	4.96451	4.85479	10	4.36428
342	GO: Biological Process	GO:0009314	response to radiation	ATP8A2,CABP4,CACNB4,CNTNAP2,HRH1,MDM2,SEMA5A,SLC7A11,TRPM1,USH2A,XRCC4	ATP8A2,B4GALT2,CACNA1E,CACNB4,CNTNAP2,CRB1,CTNS,EIF2AK4,GATA3,GNAQ,HYAL3,LAMB1,MAPK10,NPAS2,PRKCD,SEMA5A,SLC1A3,USH2A,XRCC5	ATXN1,CABP4,CNTNAP2,EGFR,GRIN1,LAMA1,LRP2,MEIS2,NEDD4,NPAS2,PPARG,PTPRC,SEMA5A,TRPM1,UBE4B	ADAM2,CACNA1C,CACNA1E,CACNB4,CNGB1,CNTNAP2,EGFR,GRM6,LAMA1,LRP2,MAPK10,NPAS2,PDE8B,PRKCD,PTPRC,TRPM1	2.89614	10	5.24673	5.93021
343	GO: Biological Process	GO:0008306	associative learning	CNTNAP2,CSMD1,GRM7,HRH1,LGMN,SLC7A11	B4GALT2,CACNA1E,CNTNAP2,CSMD1,CTNS,RELN,TNR	ABL1,ATXN1,CNTNAP2,CSMD1,GRIN1,GRIN2B,MEIS2,RIN1,TNR	ADAM2,CACNA1C,CACNA1E,CNTNAP2,CSMD1,LGMN,PDE8B,TNR	3.72183	4.64783	10	5.67238
344	GO: Biological Process	GO:0008344	adult locomotory behavior	CACNB4,CDH23,CHAT,GLRB,KALRN,PRKN,SCN8A	CACNB4,CTNS,DAB1,EFNB3,KCNMA1,PRKN,TSHR	ATXN1,CDH23,CHAT,GRIN1,HEXA,KALRN	BTBD9,CACNA1C,CACNB4,CNTN2,DAB1,HOXB8,KALRN,KCNMA1,OPRD1,PRKN	5.04053	4.99804	3.98089	10
345	GO: Biological Process	GO:0009611	response to wounding	ALOX5,DCC,ITGA2,KANK1,KCNK2,KREMEN1,LGMN,LINGO1,MAPK8IP3,NEO1,NRG1,PARD3,PLSCR1,PPARA,PRKCE,PRKG1,PTPRS,SEMA4D,SLC7A11,SYK,WFDC1	DCC,EPHB2,GNAQ,IGF1R,IL6ST,KANK1,NEO1,NREP,NRG1,PRKCD,PRKCE,PRKG1,PTPRS,SEMA4D,SLC1A3,SYK,TNR	AP3B1,CELSR1,CLEC7A,CX3CR1,DCC,DPYSL3,EGFR,IL31RA,ILK,ITGA2,LINGO1,NRG1,PLA2G4A,PPARG,PPIA,PRKCE,SYK,TNR	C3,CNTN2,CRP,DCC,EGFR,LGMN,PRKCD,PRKCE,PRKCQ,PRKG1,PTPRS,SYK,TMIGD3,TNR	10	5.01161	5.62829	3.33469
346	GO: Biological Process	GO:0021885	forebrain cell migration	NRG1,NRG3,SLIT3,SUN1,SYNE2	DAB1,LAMB1,NRG1,NRG3,RELN,TNR	CX3CR1,EGFR,NRG1,NRG3,ROBO1,TNR	CNTN2,DAB1,DAB2IP,EGFR,NRG3,ROBO1,SLIT3,TNR	3.88059	4.97917	4.97917	10
347	GO: Biological Process	GO:0051347	positive regulation of transferase activity	CAMK1D,CD300A,CHI3L1,EPHA5,EPHA8,ERBB4,GRM5,INSR,MAPK8IP3,NRG1,NRXN1,PPP1R9A,ROR2,SH3GLB1,SYK	CAMK1D,DAB1,EPHA5,EPHB2,IFNG,IGF1R,NRG1,PRKCD,RAPGEF2,RELN,SYK,TAOK3,TLR9,XRCC5	ABL1,ALS2,CAMK1D,EGFR,GRM5,HSP90AB1,ILK,NRG1,PPIA,PPP1R9A,PTPRC,RAPGEF2,ROBO1,ROR1,SYK	ALK,CALCA,CAMK1D,CSF1R,DAB1,DAB2IP,EGFR,EPHA5,ERBB4,GRM5,PRKCD,PRKCQ,PTPRC,ROBO1,SYK,TAOK3,TIAM1	4.84792	4.15889	4.76964	10
348	GO: Biological Process	GO:0050771	negative regulation of axonogenesis	DCC,MAP2,PTPRS,SEMA4D,SEMA5A,SLIT3	DAB1,DCC,EFNB3,EPHB2,PTPRS,SEMA4D,SEMA5A,TNR	DCC,FSTL4,SEMA5A,SEMA6A,TNR	DAB1,DCC,PTPRS,SEMA3E,SLIT3,TNR	4.91885	10	3.77063	4.88184
349	GO: Biological Process	GO:0060997	dendritic spine morphogenesis	CFL1,EPHA5,EPHB1,KALRN,PPP1R9A	EPHA5,EPHB1,EPHB2,NGEF,PPFIA2,RELN	CAMK2B,CFL1,CTNND2,DOCK10,KALRN,PPP1R9A	CAMK2B,DOCK10,EPHA5,EPHB1,KALRN,PPFIA2,TIAM1,ZNF365	3.80096	4.88184	4.88184	10
350	GO: Biological Process	GO:0042327	positive regulation of phosphorylation	CAMK1D,CD300A,CHI3L1,EPHA5,EPHA8,ERBB4,GRM5,INSR,MAPK8IP3,NRG1,NRXN1,PPP1R9A,ROR2,SEMA4D,SH3GLB1,SYK	CAMK1D,DAB1,DSCAM,EIF2AK4,EPHA5,EPHB2,IFNG,IGF1R,IL6ST,NRG1,PRKCD,RAPGEF2,RELN,SEMA4D,SYK,TAOK3,TLR9,TRPC6,XRCC5	ABL1,ALS2,CAMK1D,CX3CR1,EGFR,GRM5,HSP90AB1,IL31RA,ILK,NRG1,PPARG,PPIA,PPP1R9A,PTPRC,PTPRZ1,RAPGEF2,ROBO1,ROR1,SYK	ALK,C3,CALCA,CAMK1D,CSF1R,DAB1,DAB2IP,EGFR,EPHA5,ERBB4,GRB10,GRM5,NOS1,OPRD1,PRKCD,PTPRC,PTPRZ1,ROBO1,SYK,TAOK3,TIAM1	3.4693	4.96682	4.96682	10
351	GO: Biological Process	GO:0046903	secretion	ALOX5,CACNB4,CD300A,EPHA5,ERBB4,GRM7,IL4R,KALRN,MYO5A,NEO1,NR1H4,NRG1,NRXN1,PLCB1,PLCG1,PPP1R9A,PRKCE,PRKN,PTGES,SLC6A3,SYK,TFF2,TRPV1	BAIAP3,CACNA1E,CACNB4,EPHA5,EXOC4,GATA3,GNAQ,GRIK1,HYAL3,IFNG,ITPR1,KCNMA1,NEO1,NRG1,NRXN3,PLD2,PPFIA2,PRKCE,PRKN,SLC6A3,SYK,TRPV1	ADA,APBA2,EGFR,GRIN2B,HRH3,KALRN,KLF7,LRP2,NRG1,NRXN3,PLA2G4A,PLCB1,PPARG,PPIA,PPP1R9A,PRKCE,SLC6A3,SYK,TRPC4,WNK1	CACNA1C,CACNA1E,CACNB4,EGFR,EPHA5,ERBB4,EXOC4,FES,GNAO1,GRIK1,GRM4,KALRN,KCNMA1,LRP2,NOS1,NR4A3,NRXN3,PDE8B,PPFIA2,PRKCE,PRKCQ,PRKN,REN,SLC6A3,SYK,TAC4,TIAM1,TMIGD3	5.17688	4.56129	3.62084	10
352	GO: Biological Process	GO:0051046	regulation of secretion	ALOX5,CACNB4,CD300A,EPHA5,GRM7,IL4R,KALRN,MYO5A,NEO1,NR1H4,NRG1,NRXN1,PLCB1,PPP1R9A,PRKCE,PRKN,PTGES,SYK,TFF2,TRPV1	BAIAP3,CACNA1E,CACNB4,EPHA5,GNAQ,GRIK1,HYAL3,IFNG,ITPR1,NEO1,NRG1,PLD2,PPFIA2,PRKCE,PRKN,SYK,TRPV1	ADA,EGFR,GRIN2B,HRH3,KALRN,KLF7,NRG1,PLA2G4A,PLCB1,PPARG,PPIA,PPP1R9A,PRKCE,SYK,WNK1	CACNA1C,CACNA1E,CACNB4,EGFR,EPHA5,FES,GNAO1,GRIK1,KALRN,NOS1,PDE8B,PPFIA2,PRKCE,PRKCQ,PRKN,REN,SYK,TAC4,TIAM1,TMIGD3	10	4.19412	3.17879	5.92207
353	GO: Biological Process	GO:0007162	negative regulation of cell adhesion	CD300A,CFL1,EPHA5,IL4R,KANK1,PARD3,PPARA,PRKG1,RIPOR2,SEMA4D,SEMA5A,SPOCK1,TNFSF4	ASS1,DAB1,DSCAM,EPHA5,EPHB2,IFNG,KANK1,LAMB1,LEF1,PLXND1,PRKCD,PRKG1,PTPRO,SEMA4D,SEMA5A,SPOCK1,TNR	ABL1,CFL1,NEDD4,PLXNA4,PTPRC,PTPRZ1,SEMA5A,SEMA6A,TNR,WNK1	DAB1,EPHA5,PLXNC1,PLXND1,PRKCD,PRKG1,PTPRC,PTPRO,PTPRZ1,SEMA3E,TNR	5.58119	10	3.4222	4.07789
354	GO: Biological Process	GO:0040008	regulation of growth	AFG3L2,ATP8A2,CFL1,DCC,ERBB4,INSR,KCNK2,LGMN,MAP2,MGLL,MRAP2,NRG1,NRG3,PAK5,PARD3,PLCB1,PPARA,PRKN,PTPRS,SEMA4D,SEMA5A,SH3GLB1,SLC6A3,SLIT3,SPOCK1,WFDC1	ATP8A2,DCC,DSCAM,FOXP1,IGF1R,NRG1,NRG3,PRKN,PTPRS,SEMA4D,SEMA5A,SLC6A3,SPOCK1,TNR,TSHR	ABL1,CFL1,CTTN,DCC,EGFR,FSTL4,ILK,JADE2,NRG1,NRG3,PAK5,PLCB1,PLXNA4,PPARG,SEMA5A,SEMA6A,SLC6A3,TNR	C3,CACNA1C,CNTN2,DAB2IP,DCC,EGFR,ERBB4,FOXP1,LGMN,NRG3,PRKCQ,PRKN,PTPRS,RND2,SEMA3E,SLC6A3,SLIT3,TNR	10	3.28651	4.88385	4.88385
355	GO: Biological Process	GO:0010001	glial cell differentiation	ARHGEF10,C1QA,CNTNAP2,FA2H,LINGO1,NAV1,NRG1,PARD3,ROR2,WASF3	CNTNAP2,CRB1,DAB1,DNER,EXOC4,IFNG,IL6ST,LEF1,NFASC,NRG1,RELN,TIMP2	ABL1,C1QA,CNTNAP2,EGFR,ILK,LDLR,LINGO1,NAV1,NRG1,PPARG,PTPRZ1,ROR1,TRPC4,WASF3	CNTN2,CNTNAP2,CSF1R,DAB1,DNER,EGFR,EXOC4,LPAR1,NFASC,PTPRZ1,ZNF365	3.673	5.02328	10	4.30137
356	GO: Biological Process	GO:0001558	regulation of cell growth	CFL1,DCC,MAP2,MGLL,NRG1,NRG3,PAK5,PARD3,PPARA,PRKN,PTPRS,SEMA4D,SEMA5A,SH3GLB1,SLIT3,SPOCK1,WFDC1	DCC,DSCAM,FOXP1,NRG1,NRG3,PRKN,PTPRS,SEMA4D,SEMA5A,SPOCK1,TNR	ABL1,CFL1,CTTN,DCC,EGFR,FSTL4,ILK,JADE2,NRG1,NRG3,PAK5,PLXNA4,PPARG,SEMA5A,SEMA6A,TNR	CNTN2,DAB2IP,DCC,EGFR,FOXP1,NRG3,PRKCQ,PRKN,PTPRS,RND2,SEMA3E,SLIT3,TNR	10	2.87367	5.97963	4.01312
357	GO: Biological Process	GO:1904861	excitatory synapse assembly	CNTNAP2,NPTX1,NRXN1,PTPRS	CNTNAP2,GRID2,NRXN3,PTPRD,PTPRS,RELN	CNTNAP2,GRID2,NRXN3,PTPRD	CNTNAP2,GRID2,NRXN3,PTPRD,PTPRS	3.81732	10	3.79237	5.10977
358	GO: Biological Process	GO:0021549	cerebellum development	CNTNAP2,MYO16,NAV2,NRG1,NRXN1,PTPRS,RORA	B4GALT2,CNTNAP2,DAB1,FOXP2,GRID2,IGF1R,MYO16,NAV2,NRG1,PTPRO,PTPRS,RELN	ABL1,CNTNAP2,GLI2,GRID2,MYO16,NAV2,NRG1,RORA	CNTNAP2,DAB1,GRID2,LPAR1,PTPRO,PTPRS,ZNF365	3.92788	10	4.78719	3.88742
359	GO: Biological Process	GO:1902074	response to salt	ANKH,DLG2,ITGA2,KALRN,LGMN,NPTX1,NRXN1,PLCB1,PRKCE,PRKN,SLC6A3,TRPV1	DLG2,GNAQ,HOMER1,IGF1R,ITPR1,KCNMA1,PRKCE,PRKN,SDK1,SLC1A3,SLC6A3,ST8SIA2,TLR9,TRPV1	ADA,ADGRV1,EGFR,GRIN1,HRH3,ITGA2,KALRN,NEDD4,PLA2G4A,PLCB1,PPARG,PRKCE,SDK1,SLC6A3,ST8SIA2,WNK1	ADGRV1,CRP,EGFR,KALRN,KCNMA1,LGMN,NOS1,PRKCE,PRKN,SLC6A3	4.19255	5.4969	10	2.91255
360	GO: Biological Process	GO:0051050	positive regulation of transport	ALOX5,ATP8A2,CACNB4,CAMK1D,CFL1,ERBB4,IL4R,INSR,ITGA2,LPCAT3,MAP2,MDM2,MYO5A,NR1H4,PARD3,PLCB1,PLCG1,PRKCE,PRKN,PTGES,SH3GLB1,SYK,TRPV1,XRCC4	ATP8A2,BAIAP3,CACNB4,CAMK1D,EPHB2,GNAQ,GRIK1,HOMER1,HYAL3,IFNG,ITPR1,PLD2,PRKCD,PRKCE,PRKN,RELN,SYK,TRPC6,TRPV1	ABL1,CAMK1D,CD47,CFL1,CLEC7A,EGFR,GRIN1,GRIN2B,HRH3,HSP90AB1,ITGA2,LPCAT3,LRP2,NEDD4,PLA2G4A,PLCB1,PPARG,PPIA,PRKCE,PTPRC,SYK,TRPC4,WNK1	C3,CACNA1C,CACNB4,CAMK1D,EGFR,ERBB4,GRIK1,GRM6,LRP2,NOS1,NR4A3,PRKCD,PRKCE,PRKCQ,PRKN,PTPRC,SYK,TAC4,TMIGD3	10	3.51805	5.5104	3.51805
361	GO: Biological Process	GO:0098885	modification of postsynaptic actin cytoskeleton	CFL1,CTNNA2,KALRN,WASF3	CTNNA2,SPTB	CFL1,CTNNA2,CTTN,KALRN,WASF3	CTNNA2,KALRN,SPTB,TIAM1	5.13331	2.12708	10	5.10763
362	GO: Biological Process	GO:1901888	regulation of cell junction assembly	CFL1,CNTNAP2,EPHB1,MDGA2,NRG1,NRXN1,PPP1R9A,PTPRS,SEMA4D	CNTNAP2,EFNB3,EPHB1,EPHB2,FMN1,GRID2,LRFN5,NRG1,PTPRD,PTPRS,RAPGEF2,SEMA4D,ST8SIA2,WDPCP	ABL1,CFL1,CNTNAP2,GRID2,GRIN1,MDGA2,NRG1,PPP1R9A,PTPRD,RAPGEF2,ST8SIA2	CNTNAP2,EPHB1,GRID2,LRFN5,PTPRD,PTPRS	4.30156	10	5.92151	2.1272
363	GO: Biological Process	GO:0032970	regulation of actin filament-based process	ARHGEF10,CFL1,CTNNA2,EPHA5,KANK1,PARD3,PPP1R9A,PRKCE,PRKN,SEMA5A,SPTBN1,WASF3	CTNNA2,EPHA5,FMN1,KANK1,NCK2,PRKCD,PRKCE,PRKN,S1PR1,SEMA5A,SPTB	ABL1,CD47,CELSR1,CFL1,CTNNA2,CTTN,ILK,PPP1R9A,PRKCE,SEMA5A,SPTBN1,WASF3	CACNA1C,CSF1R,CTNNA2,EPHA5,FES,LPAR1,MYO3B,NCK2,NOS1,PRKCD,PRKCE,PRKCQ,PRKN,SEMA3E,SPTB	4.32489	3.61869	4.26123	10
364	GO: Biological Process	GO:0043010	camera-type eye development	ATP8A2,CABP4,CDH11,EPHB1,NAV1,PARD3,PTPRM,RTN4IP1,SLC6A3,SLC7A11,THRB,TRPM1,USH2A	ATOH8,ATP8A2,BCL11B,CRB1,CTNS,DSCAM,EFNB2,EPHB1,EPHB2,FOXP2,GATA3,IGF1R,PRICKLE2,PTPRM,SDK1,SLC6A3,TCF4,THRB,TIMP2,USH2A,WDPCP	BCL11B,BMPR1B,CABP4,EFNB2,EGFR,LAMA1,NAV1,PROM1,PTPRM,SDK1,SDK2,SEMA6A,SLC6A3,SUFU,THRB,TRPM1	BCL11B,C3,CACNA1C,CSF1R,EFNB2,EGFR,EPHB1,GPM6A,GRM6,LAMA1,PROM1,PTPRM,RANBP9,SLC6A3,TCF4,TRPM1	3.02321	10	4.59055	4.59055
365	GO: Biological Process	GO:0042116	macrophage activation	C1QA,IL4R,PRKCE,RORA,SYK,TFF2,TRPV1	FOXP1,IFNG,LRFN5,PRKCE,SYK,TLR9,TRPV1	C1QA,CX3CR1,IL31RA,LDLR,MFHAS1,PLA2G4A,PPARG,PRKCE,PTPRC,RORA,SYK	CSF1R,FOXP1,LRFN5,PRKCE,PTPRC,SYK	4.36325	4.32189	10	3.41314
366	GO: Biological Process	GO:0023061	signal release	ALOX5,CACNB4,CD300A,EPHA5,KALRN,MYO5A,NR1H4,NRG1,NRXN1,PLCB1,PPP1R9A,PRKCE,PRKN,PTGES,SYK	BAIAP3,CACNA1E,CACNB4,EPHA5,GATA3,GNAQ,IFNG,ITPR1,NRG1,NRXN3,PPFIA2,PRKCE,PRKN,SYK	APBA2,EGFR,HRH3,KALRN,KLF7,LRP2,NRG1,NRXN3,PLA2G4A,PLCB1,PPARG,PPP1R9A,PRKCE,SYK	CACNA1C,CACNA1E,CACNB4,EGFR,EPHA5,GNAO1,GRM4,KALRN,LRP2,NOS1,NRXN3,PDE8B,PPFIA2,PRKCE,PRKN,REN,SYK,TIAM1,TMIGD3	4.44291	3.7918	3.7918	10
367	GO: Biological Process	GO:0021987	cerebral cortex development	BBS1,PAX5,PLCB1,PTPRS,SUN1,SYNE2,TACC2	DAB1,FAT4,FOXP2,LAMB1,MCPH1,PAX5,PTPRS,RELN,TACC2,TRAPPC9	CX3CR1,EGFR,GRIN1,PHACTR1,PLCB1,ROBO1	DAB1,DAB2IP,EGFR,PTPRS,ROBO1,TACC2,TRAPPC9	4.30661	10	3.36576	4.26536
368	GO: Biological Process	GO:0032103	positive regulation of response to external stimulus	CAMK1D,CD300A,ITGA2,LGMN,NCR3,NR1H4,NRG1,PLSCR1,PRKCE,PTPRS,RIPOR2,SEMA5A,SYK,TNFSF4,TNIP1	ARTN,CAMK1D,DSCAM,ETS1,IFNG,IGF1R,IL6ST,LY86,NRG1,PRKCE,PTPRS,S1PR1,SEMA5A,SYK,TLR9,XRCC5	AP3B1,ARTN,C2CD4B,CAMK1D,CD47,CLEC7A,CTTN,CX3CR1,EGFR,ESR1,IL31RA,ITGA2,LDLR,MFHAS1,NRG1,PLA2G4A,PRKCE,SEMA5A,SYK,WNK1	C3,CAMK1D,CSF1R,DAB2IP,EGFR,LGMN,LPAR1,LY86,PRKCE,PTPRS,SYK,TIAM1,TMIGD3	4.11079	4.61202	10	2.97906
369	GO: Biological Process	GO:0048514	blood vessel morphogenesis	ALOX5,CHI3L1,EPHA5,EPHB1,HDAC7,HDAC9,ISL2,KREMEN1,NRXN1,PARD3,PLCG1,PTPRM,RORA,SEMA5A,SYK	EFNB2,EPHA5,EPHB1,EPHB2,ETS1,ISL2,KDM4C,LEF1,NRXN3,PLXND1,PTPRM,RAPGEF2,S1PR1,SEMA5A,SH3GL3,STAB1,SYK,TCF4,UNC5B	ABL1,CD47,CX3CR1,EFNB2,EGFR,HDAC9,ISL2,LAMA1,LDLR,LRP2,NEDD4,NRXN3,PPARG,PTPRM,RAPGEF2,ROBO1,RORA,SDC2,SEMA5A,SEMA6A,SYK,TNN,WNK1	C3,DAB2IP,EFNB2,EGFR,EPHA5,EPHB1,HDAC9,KDM4C,LAMA1,LPAR1,LRP2,NRXN3,PLXND1,PTPRM,ROBO1,SEMA3E,STAB1,SYK,TCF4,UNC5B	2.53224	4.31376	10	4.84023
370	GO: Biological Process	GO:0021587	cerebellum morphogenesis	CNTNAP2,NRG1,NRXN1,RORA	CNTNAP2,DAB1,FOXP2,GRID2,NRG1,PTPRO,RELN	ABL1,CNTNAP2,GLI2,GRID2,NRG1,RORA	CNTNAP2,DAB1,GRID2,PTPRO,ZNF365	2.83133	10	4.97917	3.85016
371	GO: Biological Process	GO:0030516	regulation of axon extension	DCC,MAP2,MGLL,PTPRS,SEMA4D,SEMA5A,SLIT3	DCC,DSCAM,PTPRS,SEMA4D,SEMA5A,TNR	ABL1,CTTN,DCC,FSTL4,ILK,PLXNA4,SEMA5A,SEMA6A,TNR	CNTN2,DCC,PTPRS,SEMA3E,SLIT3,TNR	4.52109	3.54526	10	3.54526
372	GO: Biological Process	GO:0001568	blood vessel development	ALOX5,CHI3L1,DYNC2H1,EPHA5,EPHB1,HDAC7,HDAC9,ISL2,KREMEN1,MDM2,NRXN1,PARD3,PLCG1,PTPRM,RORA,SEMA5A,SYK,TNFSF4	EFNB2,EPHA5,EPHB1,EPHB2,ETS1,IFNG,ISL2,KDM4C,LEF1,NRXN3,PLXND1,PTPRM,RAPGEF2,S1PR1,SEMA5A,SH3GL3,STAB1,SYK,TCF4,UNC5B	ABL1,CD47,CX3CR1,EFNB2,EGFR,HDAC9,HSP90AB1,ILK,ISL2,LAMA1,LDLR,LRP2,NEDD4,NRXN3,PPARG,PTPRM,RAPGEF2,ROBO1,RORA,SDC2,SEMA5A,SEMA6A,SUFU,SYK,TNN,WNK1	C3,DAB2IP,EFNB2,EGFR,EPHA5,EPHB1,HDAC9,KDM4C,LAMA1,LPAR1,LRP2,NRXN3,PLXND1,PTPRM,ROBO1,SEMA3E,STAB1,SYK,TCF4,UNC5B	3.2946	4.14094	10	4.14094
373	GO: Biological Process	GO:0007600	sensory perception	ALOX5,ATP8A2,BBS1,CABP4,CACNB4,CDH23,CNTN5,DLG2,EPHB1,GLRB,GRM7,ITGA2,MGLL,MYO5A,MYO9A,NAV2,PTGES,RIPOR2,SCN8A,SEMA5A,SLC6A3,THRB,TRPM1,TRPV1,USH2A	ATP8A2,ATP8B1,CACNA1E,CACNB4,CRB1,DLG2,EPHB1,IFNG,KCNMA1,LAMB1,LEF1,LXN,NAV2,PAX3,SEMA5A,SLC1A3,SLC6A3,THRB,TRPV1,USH2A	ADGRV1,CABP4,CDH23,CNTN5,GRIK2,GRIN1,GRIN2B,HEXA,ITGA2,LRP2,MYO7A,MYO9A,NAV2,PRKAR1B,PTPRQ,ROR1,SEMA5A,SLC6A3,THRB,TRPM1	ADGRV1,BTBD9,CACNA1E,CACNB4,CALCA,CNGB1,EPHB1,GRM6,HOXB8,KCNMA1,LRP2,MYO3B,NOS1,OPRD1,PAX3,SLC6A3,TAC4,TRPM1	10	4.14605	4.14605	3.22032
374	GO: Biological Process	GO:0050768	negative regulation of neurogenesis	DCC,LINGO1,MAP2,PTPRS,SEMA4D,SEMA5A,SLIT3	DAB1,DCC,DNER,EFNB3,EPHB2,PTPRS,RAPGEF2,SEMA4D,SEMA5A,TNR,TRPC6	DCC,FSTL4,LDLR,LINGO1,RAPGEF2,SEMA5A,SEMA6A,TNR	DAB1,DCC,DNER,PTPRS,SEMA3E,SLIT3,TNR	3.52113	10	4.31337	3.48168
375	GO: Biological Process	GO:0006897	endocytosis	CAMK1D,CD300A,CDH23,INSR,ITGA2,NRG1,PARD3,PLSCR1,PRKCE,PRKN,PSTPIP1,SH3GL2,SYK,TMEM108	CAMK1D,DNER,EFNB2,EIF2AK1,IFNG,KIAA0319L,LY75,NRG1,PLD2,PRKCD,PRKCE,PRKN,SH3GL2,SH3GL3,STAB1,SYK	ABL1,CAMK1D,CD47,CDH23,CLEC7A,CTTN,EFNB2,ITGA2,KIAA0319L,LDLR,LRP2,MYO7A,NEDD4,NRG1,PPARG,PRKCE,PSTPIP1,PTPRC,RIN1,RIT2,SH3GL2,SYK	BTBD9,C3,CALCA,CAMK1D,CNTN2,CRP,CSF1R,DNER,EFNB2,LPAR1,LRP2,PRKCD,PRKCE,PRKN,PTPRC,SH3GL2,STAB1,SYK	2.7864	3.68313	10	4.757
376	GO: Biological Process	GO:0046777	protein autophosphorylation	CAMK1D,EPHA8,EPHB1,ERBB4,INSR,NRG1,SYK	CAMK1D,EIF2AK1,EIF2AK4,EPHB1,IGF1R,NRG1,PPP2R5B,PRKCD,SYK,TAOK3	ABL1,CAMK1D,CAMK2B,EGFR,NRG1,PTPRC,SYK,WNK1	ALK,CAMK1D,CAMK2B,CSF1R,EGFR,EPHB1,ERBB4,FES,MYO3B,PRKCD,PTPRC,SYK,TAOK3	2.76785	4.99169	3.43231	10
377	GO: Biological Process	GO:0061061	muscle structure development	AFG3L2,CACNB4,CHAT,CNTNAP2,EPHB1,HDAC4,HDAC7,HDAC9,IL4R,KDM6B,KREMEN1,MDM2,MYO9A,NEO1,NRG1,PAX5,PLCB1,PPARA,RIPOR2,RORA,SCN8A,TCF12,ZFHX3,ZNF609	ASS1,ATOH8,CACNB4,CNTNAP2,DNER,EFNB2,EPHB1,FOXP1,FOXP2,HOMER1,ITGA8,KDM6B,LAMB1,LEF1,NEO1,NRG1,PAX3,PAX5,S1PR1,ZFHX3	CHAT,CNTNAP2,EFNB2,GLI2,HDAC4,HDAC9,HSP90AB1,ILK,LAMA1,LRP2,MYO9A,NRG1,PLCB1,RORA,SYNE1,TCF12,UBE4B	C3,CACNB4,CNTNAP2,CSF1R,DNER,EFNB2,EPHB1,FOXP1,HDAC4,HDAC9,LAMA1,LRP2,NOS1,PAX3,SYNE1,TCF12	10	4.86441	3.35643	2.90682
378	GO: Biological Process	GO:0051963	regulation of synapse assembly	EPHB1,MDGA2,NRG1,NRXN1,PPP1R9A,PTPRS,SEMA4D	EFNB3,EPHB1,EPHB2,GRID2,LRFN5,NRG1,PTPRD,PTPRS,SEMA4D,ST8SIA2	GRID2,GRIN1,MDGA2,NRG1,PPP1R9A,PTPRD,ST8SIA2	EPHB1,GRID2,LRFN5,PTPRD,PTPRS	4.30661	10	4.26536	2.53667
379	GO: Biological Process	GO:0048640	negative regulation of developmental growth	CFL1,DCC,KCNK2,LGMN,MAP2,PPARA,PTPRS,SEMA4D,SEMA5A,SLIT3	DCC,FOXP1,PTPRS,SEMA4D,SEMA5A,TNR	CFL1,DCC,FSTL4,SEMA5A,SEMA6A,TNR	DCC,FOXP1,LGMN,PTPRS,SEMA3E,SLIT3,TNR	10	3.38143	3.38143	4.28405
380	GO: Biological Process	GO:0032940	secretion by cell	ALOX5,CACNB4,CD300A,EPHA5,GRM7,IL4R,KALRN,MYO5A,NEO1,NR1H4,NRG1,NRXN1,PLCB1,PLCG1,PPP1R9A,PRKCE,PRKN,PTGES,SYK,TRPV1	BAIAP3,CACNA1E,CACNB4,EPHA5,EXOC4,GATA3,GNAQ,HYAL3,IFNG,ITPR1,NEO1,NRG1,NRXN3,PLD2,PPFIA2,PRKCE,PRKN,SYK,TRPV1	APBA2,EGFR,GRIN2B,HRH3,KALRN,KLF7,LRP2,NRG1,NRXN3,PLA2G4A,PLCB1,PPARG,PPIA,PPP1R9A,PRKCE,SYK	CACNA1C,CACNA1E,CACNB4,EGFR,EPHA5,EXOC4,FES,GNAO1,GRM4,KALRN,LRP2,NOS1,NR4A3,NRXN3,PDE8B,PPFIA2,PRKCE,PRKCQ,PRKN,REN,SYK,TAC4,TIAM1,TMIGD3	4.50542	3.91503	2.5838	10
381	GO: Biological Process	GO:0051961	negative regulation of nervous system development	DCC,LINGO1,MAP2,PTPRS,SEMA4D,SEMA5A,SLIT3	DAB1,DCC,DNER,EFNB3,EPHB2,PTPRS,RAPGEF2,SEMA4D,SEMA5A,TNR,TRPC6	DCC,FSTL4,LDLR,LINGO1,RAPGEF2,SEMA5A,SEMA6A,TNR	DAB1,DCC,DNER,PTPRS,SEMA3E,SLIT3,TNR	3.41731	10	4.19225	3.37814
382	GO: Biological Process	GO:0001944	vasculature development	ALOX5,CHI3L1,DYNC2H1,EPHA5,EPHB1,HDAC7,HDAC9,ISL2,KREMEN1,MDM2,NRXN1,PARD3,PLCG1,PTPRM,RORA,SEMA5A,SYK,TNFSF4	EFNB2,EPHA5,EPHB1,EPHB2,ETS1,IFNG,ISL2,KDM4C,LEF1,NRXN3,PLXND1,PTPRM,RAPGEF2,S1PR1,SEMA5A,SH3GL3,STAB1,SYK,TCF4,UNC5B	ABL1,CD47,CX3CR1,EFNB2,EGFR,HDAC9,HSP90AB1,ILK,ISL2,LAMA1,LDLR,LRP2,NEDD4,NRXN3,PPARG,PTPRM,RAPGEF2,ROBO1,RORA,SDC2,SEMA5A,SEMA6A,SUFU,SYK,TNN,WNK1	C3,CALCA,DAB2IP,EFNB2,EGFR,EPHA5,EPHB1,HDAC9,KDM4C,LAMA1,LPAR1,LRP2,NRXN3,PLXND1,PTPRM,ROBO1,SEMA3E,STAB1,SYK,TCF4,UNC5B	2.93883	3.72479	10	4.19167
383	GO: Biological Process	GO:0010631	epithelial cell migration	BACE2,HDAC7,HDAC9,ITGA2,KANK1,LGMN,PLCG1,PRKCE,PTPRM,SEMA5A,SYK	ATOH8,EFNB2,ETS1,FOXP1,GATA3,IFNG,KANK1,MIR129-1,PLXND1,PRKCE,PTPRG,PTPRM,SEMA5A,SYK,WDPCP	ABL1,EFNB2,HDAC9,ITGA2,PPARG,PRKCE,PTPRM,ROBO1,SEMA5A,SYK	CALCA,CSF1R,DAB2IP,EFNB2,FOXP1,HDAC9,LGMN,PLXND1,PRKCE,PTPRM,ROBO1,SYK	3.61962	10	2.96734	4.19907
384	GO: Biological Process	GO:0097107	postsynaptic density assembly	NPTX1,NRXN1,PTPRS	GRID2,NRXN3,PTPRD,PTPRS,RELN	GRID2,NRXN3,PTPRD	GRID2,NRXN3,PTPRD,PTPRS	3.11881	10	3.10001	4.49932
385	GO: Biological Process	GO:0090132	epithelium migration	BACE2,HDAC7,HDAC9,ITGA2,KANK1,LGMN,PLCG1,PRKCE,PTPRM,SEMA5A,SYK	ATOH8,EFNB2,ETS1,FOXP1,GATA3,IFNG,KANK1,MIR129-1,PLXND1,PRKCE,PTPRG,PTPRM,SEMA5A,SYK,WDPCP	ABL1,EFNB2,HDAC9,ITGA2,PPARG,PRKCE,PTPRM,ROBO1,SEMA5A,SYK	CALCA,CSF1R,DAB2IP,EFNB2,FOXP1,HDAC9,LGMN,PLXND1,PRKCE,PTPRM,ROBO1,SYK	3.57264	10	2.92613	4.14673
386	GO: Biological Process	GO:0097106	postsynaptic density organization	CFL1,CNTNAP2,NPTX1,NRXN1,PTPRS,TMEM108	CNTNAP2,GRID2,NRXN3,PTPRD,PTPRS,RELN	CFL1,CNTNAP2,GRID2,NRXN3,PTPRD	CNTNAP2,GRID2,NRXN3,PTPRD,PTPRS	5.79879	5.76096	4.48932	4.48932
387	GO: Biological Process	GO:0038093	Fc receptor signaling pathway	PLCG1,PRKCE,SYK	MAPK10,PLD2,PRKCD,PRKCE,SYK	ABL1,CD47,PRKCE,PTPRC,SYK	MAPK10,NR4A3,PRKCD,PRKCE,PRKCQ,PTPRC,SYK	2.0875	4.20731	4.20731	10
388	GO: Biological Process	GO:0090130	tissue migration	BACE2,HDAC7,HDAC9,ITGA2,KANK1,LGMN,PLCG1,PRKCE,PTPRM,SEMA5A,SYK	ATOH8,EFNB2,ETS1,FOXP1,GATA3,IFNG,KANK1,MIR129-1,PLXND1,PRKCE,PTPRG,PTPRM,SEMA5A,SYK,WDPCP	ABL1,EFNB2,HDAC9,ITGA2,PPARG,PRKCE,PTPRM,ROBO1,SEMA5A,SYK	CALCA,CSF1R,DAB2IP,EFNB2,FOXP1,HDAC9,LGMN,PLXND1,PRKCE,PTPRM,ROBO1,SYK	3.49605	10	2.85899	4.06136
389	GO: Biological Process	GO:0030100	regulation of endocytosis	CAMK1D,CD300A,INSR,ITGA2,NRG1,PARD3,PLSCR1,PRKN,SH3GL2,SYK	CAMK1D,EFNB2,IFNG,NRG1,PLD2,PRKN,SH3GL2,SH3GL3,SYK	ABL1,CAMK1D,CD47,CLEC7A,EFNB2,ITGA2,LRP2,NEDD4,NRG1,PPARG,PTPRC,RIT2,SH3GL2,SYK	BTBD9,C3,CAMK1D,CSF1R,EFNB2,LPAR1,LRP2,PRKN,PTPRC,SH3GL2,SYK	3.47408	2.81011	10	4.07789
390	GO: Biological Process	GO:0140352	export from cell	ALOX5,CACNB4,CD300A,EPHA5,GRM7,IL4R,KALRN,MYO5A,NEO1,NR1H4,NRG1,NRXN1,PLCB1,PLCG1,PPP1R9A,PRKCE,PRKN,PTGES,SYK,TRPV1	BAIAP3,CACNA1E,CACNB4,EPHA5,EXOC4,GATA3,GNAQ,HYAL3,IFNG,ITPR1,MIR129-1,NEO1,NRG1,NRXN3,PLD2,PPFIA2,PRKCE,PRKN,SYK,TRPV1	APBA2,EGFR,GRIN2B,HRH3,KALRN,KLF7,LRP2,NRG1,NRXN3,PLA2G4A,PLCB1,PPARG,PPIA,PPP1R9A,PRKCE,SYK	CACNA1C,CACNA1E,CACNB4,EGFR,EPHA5,EXOC4,FES,GNAO1,GRM4,KALRN,LRP2,NOS1,NR4A3,NRXN3,PDE8B,PPFIA2,PRKCE,PRKCQ,PRKN,REN,SYK,TAC4,TIAM1,TMIGD3	4.0777	3.98572	2.28585	10
391	GO: Biological Process	GO:0022604	regulation of cell morphogenesis	CFL1,KALRN,KANK1,MYO9A,PARD3,PRKN,SEMA4D,SH3GLB1,WASF3	EPHB2,KANK1,PLXND1,PRKN,PTPRD,RELN,SEMA4D,WDPCP	ANKRD27,CAMK2B,CFL1,ILK,KALRN,MYO9A,PLXNA4,PTPRD,WASF3	ANKRD27,CAMK2B,CNTN2,CSF1R,FES,GAS7,GRIP1,KALRN,LPAR1,PLXNC1,PLXND1,PRAG1,PRKN,PTPRD,SEMA3E,TIAM1	3.69276	2.96196	3.64407	10
392	GO: Biological Process	GO:1990806	ligand-gated ion channel signaling pathway	GRID1,KALRN,PLCB1	GNAQ,GRID2,GRIK1,ITPR1	GRID2,GRIK2,GRIN1,GRIN2B,KALRN,PLCB1	GRID2,GRIK1,KALRN,TIAM1	2.57336	3.75217	10	3.75217
393	GO: Biological Process	GO:0007156	homophilic cell adhesion via plasma membrane adhesion molecules	CDH11,CDH23,CNTN4,CNTN5,CNTN6,KIRREL3,PTPRM	CNTN6,DSCAM,FAT4,KIAA0319L,PALLD,PTPRG,PTPRM,SDK1	CDH23,CELSR1,CNTN5,KIAA0319L,KIRREL3,PALLD,PTPRM,ROBO1,SDK1,SDK2	CNTN2,CNTN4,PALLD,PTPRM,ROBO1	3.57494	4.37611	10	2.04481
394	GO: Biological Process	GO:0045475	locomotor rhythm	CNTNAP2,ZFHX3	CNTNAP2,KCNMA1,MAPK10,NPAS2,ZFHX3	CNTNAP2,NCOA2,NPAS2	CNTNAP2,KCNMA1,MAPK10,NPAS2	1.9174	10	3.19623	4.6315
395	GO: Biological Process	GO:0042391	regulation of membrane potential	CACNB4,CNTNAP2,GABRB1,GLRB,GRID1,GRM5,KCNK2,NRXN1,PPP1R9A,PRKCE,PRKN,SCN8A,TMEM108,TRPV1	CACNB4,CNTNAP2,CTNS,FOXP1,GABRB1,GNAQ,GRID2,GRIK1,GRIP2,IFNG,KCNMA1,PRKCE,PRKN,RELN,TRPV1	ABL1,ATXN1,CNTNAP2,GABRB1,GRID2,GRIK2,GRIN1,GRIN2B,GRM5,NEDD4,PPP1R9A,PRKAR1B,PRKCE,TRPC4	CACNA1C,CACNB4,CNGB1,CNTNAP2,FOXP1,GABRB1,GRID2,GRIK1,GRM5,KCNMA1,NOS1,OPRD1,PRKCE,PRKN	4.82067	5.41296	4.7466	4.7466
396	GO: Biological Process	GO:0060998	regulation of dendritic spine development	CFL1,KALRN,NRG1,PPP1R9A,PTPRS	EPHB2,NGEF,NRG1,PPFIA2,PTPRS,RELN,SDK1	CAMK2B,CFL1,FSTL4,KALRN,NRG1,PPP1R9A,SDK1	CAMK2B,KALRN,LPAR1,PPFIA2,PTPRS,TIAM1	3.55803	5.71533	5.71533	4.58476
397	GO: Biological Process	GO:0030879	mammary gland development	CSMD1,ERBB4,ITGA2,KALRN,NRG1,NRG3,SLC6A3	CSMD1,GATA3,IGF1R,LEF1,NRG1,NRG3,PAX3,SLC6A3	CSMD1,ESR1,GLI2,ITGA2,KALRN,NRG1,NRG3,ROBO1,SLC6A3	CSF1R,CSMD1,ERBB4,KALRN,NRG3,PAX3,ROBO1,SLC6A3	3.97608	4.84327	5.80682	4.84327
398	GO: Biological Process	GO:0050954	sensory perception of mechanical stimulus	CDH23,CNTN5,GRM7,ITGA2,NAV2,RIPOR2,SCN8A,THRB,TRPV1,USH2A	ATP8B1,IFNG,KCNMA1,NAV2,PAX3,SLC1A3,THRB,TRPV1,USH2A	ADGRV1,CDH23,CNTN5,GRIN2B,HEXA,ITGA2,LRP2,MYO7A,NAV2,PTPRQ,ROR1,THRB		5.16513	4.28965	10	0
399	GO: Biological Process	GO:0048013	ephrin receptor signaling pathway	EPHA5,EPHA8,EPHB1,KALRN	EFNB2,EFNB3,EPHA5,EPHB1,EPHB2,NCK2,NGEF		EFNB2,EPHA5,EPHB1,KALRN,NCK2,TIAM1	3.42342	10	0	5.90452
400	GO: Biological Process	GO:0031644	regulation of nervous system process	CNTNAP2,ITGA2,MGLL,NPTX1,NRG1,NRXN1,PARD3,PRKN,TMEM108,WASF3	CNTNAP2,GRIK1,GRIP2,HOMER1,IFNG,NRG1,PRKN,RELN,TNR	CNTNAP2,GRIK2,GRIN1,GRIN2B,ITGA2,NRG1,PRKAR1B,TNR,WASF3	CALCA,CNTNAP2,GRIK1,NOS1,OPRD1,PRKN,TAC4,TNR	5.74561	4.80136	4.80136	3.96585
401	GO: Biological Process	GO:1905114	cell surface receptor signaling pathway involved in cell-cell signaling	CNTNAP2,CRBN,GLRB,KANK1,KREMEN1,NRXN1,PPP1R9A,PRKN,ROR2,SEMA5A,TMEM108,TRPV1	CNTNAP2,GATA3,GNAQ,GRID2,GRIK1,GRIP2,KANK1,LEF1,PRICKLE2,PRKN,PTPRO,RELN,SEMA5A,TRPV1	ABL1,ATXN1,CELSR1,CNTNAP2,CRBN,CTHRC1,CTNND2,EGFR,GLI2,GRID2,GRIK2,GRIN1,GRIN2B,ILK,PPP1R9A,PRKAR1B,ROR1,RSPO2,SEMA5A,TNN,WNK1	AMFR,C3,CNTNAP2,DAB2IP,EGFR,GRB10,GRID2,GRIK1,HECW1,PRKN,PTPRO,TIAM1,UGDH	2.6222	3.57627	10	3.05521
402	GO: Biological Process	GO:0001932	regulation of protein phosphorylation	CAMK1D,CD300A,CHI3L1,ERBB4,FBXO7,GRM5,INSR,MAPK8IP3,NRG1,NRXN1,PARD3,PPP1R9A,PRKCE,PRKN,ROR2,SEMA4D,SH3GL2,SYK	CAMK1D,DAB1,EIF2AK1,EIF2AK4,EPHB2,GNAQ,IFNG,IL6ST,NCK2,NRG1,PPP2R5B,PRKCD,PRKCE,PRKN,PTPRO,RAPGEF2,RELN,SEMA4D,SH3GL2,SYK,TAOK3,TLR9,TRPC6,XRCC5	ABL1,ALS2,CAMK1D,CX3CR1,EGFR,GRM5,HSP90AB1,IL31RA,ILK,NRG1,PPARG,PPIA,PPP1R9A,PRKAR1B,PRKAR2B,PRKCE,PTPRC,PTPRQ,PTPRZ1,RAPGEF2,RIT2,ROBO1,SH3GL2,SYK	C3,CALCA,CAMK1D,CSF1R,DAB1,DAB2IP,EGFR,ERBB4,FSHR,GRM5,NCK2,NOS1,OPRD1,PRKCD,PRKCE,PRKN,PTPRC,PTPRO,PTPRZ1,ROBO1,SH3GL2,SYK,TAOK3,TIAM1	2.78276	5.48676	5.48676	5.48676
403	GO: Biological Process	GO:1901698	response to nitrogen compound	CFL1,CNTNAP2,GABRB1,GRM5,HDAC9,HRH1,INSR,ITGA2,KALRN,KANK1,LGMN,MDM2,MYO5A,NR1H4,PLCB1,PLCG1,PPARA,PRKCE,PRKN,SLC6A3,SYK,TCF12,TNFSF4,TRPV1	ASS1,CNTNAP2,DNMT3B,EPHB2,GABRB1,GNAQ,HOMER1,IGF1R,ITPR1,KANK1,PLD2,PRKCD,PRKCE,PRKN,RAPGEF2,SDK1,SLC1A3,SLC6A3,ST8SIA2,SYK,TLR9,TRPV1,TSHR	ABL1,ADA,CFL1,CNTNAP2,EGFR,GABRB1,GRIN1,GRIN2B,GRM5,HDAC9,HRH3,ITGA2,KALRN,LDLR,NCOA2,PLCB1,PPARG,PRKAR2B,PRKCE,RAPGEF2,SDK1,SLC6A3,ST8SIA2,SYK,TCF12,UBE4B	ALK,AMFR,CNTNAP2,EGFR,GABRB1,GNAO1,GRB10,GRM5,HDAC9,KALRN,LGMN,NOS1,NR4A3,OPRD1,PRKCD,PRKCE,PRKCQ,PRKN,REN,SLC6A3,SYK,TCF12	4.99246	4.39726	5.90464	3.93729
404	GO: Biological Process	GO:0099175	regulation of postsynapse organization	CFL1,GRID1,KALRN,NRXN1,PPP1R9A,PTPRS,ROR2	EPHB2,GRID2,HOMER1,NGEF,PPFIA2,PTPRD,PTPRS,RELN	CAMK2B,CFL1,GRID2,GRIN1,GRIN2B,KALRN,PPP1R9A,PTPRD	CAMK2B,GRID2,KALRN,PPFIA2,PTPRD,PTPRS,TIAM1	4.32535	5.24928	5.24928	4.28405
405	GO: Biological Process	GO:0060562	epithelial tube morphogenesis		ATOH8,CSMD1,CTNS,EFNB2,FAT4,FMN1,FOXP1,GATA3,LEF1,NEO1,PAX3,PLXND1,SEMA5A,SH3GL3,UNC5B	ABL1,CELSR1,CFL1,CRBN,CSMD1,CTHRC1,EFNB2,EGFR,ESR1,GLI2,ILK,LAMA1,LRP2,MEIS2,ROBO1,RSPO2,SEMA5A,SUFU	CACNA1C,CSF1R,CSMD1,EFNB2,EGFR,FOXP1,LAMA1,LRP2,PAX3,PLXND1,ROBO1,SEMA3E,UNC5B	0	5.13957	10	3.88661
406	GO: Biological Process	GO:0019932	second-messenger-mediated signaling	EPHA5,GRM5,HDAC4,HRH1,NRG1,PLCG1,PPP1R9A,PRKG1,SYK,TFF2		ADA,CLEC7A,EGFR,GRIN1,GRIN2B,GRM5,HDAC4,NRG1,PPP1R9A,PTPRC,RAPGEF2,RIT2,SYK,TENM2	CACNA1C,EGFR,EPHA5,EXOC4,GRM5,HDAC4,LPAR1,NOS1,PRKG1,PTPRC,SYK,TENM2,TMIGD3	3.47408	0	10	5.50848
407	GO: Biological Process	GO:0045321	leukocyte activation	C1QA,CACNB4,CD300A,EPHB1,FBXO7,HDAC4,HDAC7,HDAC9,IL4R,NCR3,PAX5,PLSCR1,PRKCE,RIPOR2,RORA,SYK,TFF2,TNFSF4,TRPV1,XRCC4,ZNF609	BCL11B,CACNB4,EFNB2,EFNB3,EIF2AK4,EPHB1,EPHB2,FOXP1,GATA3,IFNG,IL6ST,LEF1,LRFN5,NCK2,PAX5,PLD2,PRKCD,PRKCE,SYK,TLR9,TRPV1,TSHR	ABL1,ADA,AP3B1,BCL11B,C1QA,CD47,CLEC7A,CX3CR1,DOCK10,EFNB2,GLI2,HDAC4,HDAC9,IL31RA,LDLR,MFHAS1,NEDD4,PLA2G4A,PPARG,PRKCE,PTPRC,RORA,SYK	BCL11B,CACNB4,CSF1R,DOCK10,EFNB2,EPHB1,FES,FOXP1,HDAC4,HDAC9,LRFN5,NCK2,NLRC3,NR4A3,PRKCD,PRKCE,PRKCQ,PTPRC,SYK,TAC4,TMIGD3	4.42565	4.82735	5.34986	4.32738
408	GO: Biological Process	GO:0090659	walking behavior	CACNB4,CHAT,CNTNAP2,GLRB,SCN8A	CACNB4,CNTNAP2,CTNS,DAB1,EFNB3,KCNMA1	CHAT,CNTNAP2,HEXA	CACNA1C,CACNB4,CNTN2,CNTNAP2,DAB1,KCNMA1	4.63793	5.90452	2.29728	5.90452
409	GO: Biological Process	GO:0045860	positive regulation of protein kinase activity	CAMK1D,CD300A,CHI3L1,GRM5,INSR,MAPK8IP3,NRG1,NRXN1,PPP1R9A,ROR2,SYK	CAMK1D,DAB1,IFNG,NRG1,PRKCD,RAPGEF2,RELN,SYK,TAOK3,TLR9,XRCC5	ABL1,ALS2,CAMK1D,EGFR,GRM5,HSP90AB1,ILK,NRG1,PPIA,PPP1R9A,PTPRC,RAPGEF2,ROBO1,SYK	CALCA,CAMK1D,CSF1R,DAB1,DAB2IP,EGFR,GRM5,PRKCD,PTPRC,ROBO1,SYK,TAOK3,TIAM1	3.84965	3.79212	5.89235	5.15597
410	GO: Biological Process	GO:0032956	regulation of actin cytoskeleton organization	ARHGEF10,CFL1,CTNNA2,EPHA5,KANK1,PPP1R9A,PRKCE,PRKN,SEMA5A,SPTBN1,WASF3	CTNNA2,EPHA5,FMN1,KANK1,NCK2,PRKCD,PRKCE,PRKN,S1PR1,SEMA5A,SPTB	ABL1,CD47,CELSR1,CFL1,CTNNA2,CTTN,ILK,PPP1R9A,PRKCE,SEMA5A,SPTBN1,WASF3	CSF1R,CTNNA2,EPHA5,FES,LPAR1,MYO3B,NCK2,PRKCD,PRKCE,PRKCQ,PRKN,SEMA3E,SPTB	4.15551	4.09669	4.79515	5.53162
411	GO: Biological Process	GO:0008284	positive regulation of cell population proliferation		EFNB2,EPHB2,ETS1,FOXP1,FOXP2,GATA3,GNAQ,IFNG,IGF1R,IL6ST,ITPR1,KDM4C,LAMB1,LEF1,NCK2,NRG1,PAX3,S1PR1,SEMA5A,SYK,THRB,TLR9,TSHR	ABL1,ACER3,ADA,ATXN1,BMPR1B,CD47,CLEC7A,CTHRC1,CX3CR1,EFNB2,EGFR,ESR1,GLI2,HDAC4,HRH3,IL31RA,ILK,ITGA2,LRP2,MEIS2,NRG1,PLA2G4A,PTPRC,PTPRZ1,SEMA5A,SYK,THRB	CSF1R,DAB2IP,EFNB2,EGFR,ERBB4,FOXP1,HDAC4,KDM4C,LGMN,LRP2,NCK2,NR4A3,PAX3,PRKCQ,PTPRC,PTPRZ1,RASGRF1,SYK,TIAM1	0	5.23416	10	3.31155
412	GO: Biological Process	GO:0051338	regulation of transferase activity	CAMK1D,CD300A,CHI3L1,EPHA5,EPHA8,ERBB4,FBXO7,GRM5,INSR,MAPK8IP3,NRG1,NRXN1,PPP1R9A,PRKN,ROR2,SH3GLB1,SYK	CAMK1D,DAB1,EPHA5,EPHB2,GNAQ,IFNG,IGF1R,MCPH1,NCK2,NRG1,PRKCD,PRKN,PTPRO,RAPGEF2,RELN,SYK,TAOK3,TLR9,XRCC5	ABL1,ALS2,CAMK1D,EGFR,GRM5,HSP90AB1,ILK,NRG1,PPARG,PPIA,PPP1R9A,PRKAR1B,PRKAR2B,PTPRC,PTPRQ,RAPGEF2,ROBO1,ROR1,SYK,WNK1	ALK,CALCA,CAMK1D,CSF1R,DAB1,DAB2IP,EGFR,EPHA5,ERBB4,GRM5,NCK2,PRKCD,PRKCQ,PRKN,PTPRC,PTPRO,ROBO1,SYK,TAOK3,TIAM1	3.61054	4.54395	5.08811	5.08811
413	GO: Biological Process	GO:0050919	negative chemotaxis	NRG1,NRG3,SEMA4D,SEMA5A,SLIT3,UNC5C	NRG1,NRG3,SEMA4D,SEMA5A	NRG1,NRG3,PLXNA4,ROBO1,SEMA5A,SEMA6A	NRG3,ROBO1,SEMA3E,SLIT3	5.84572	3.337	5.80785	3.337
414	GO: Biological Process	GO:0060627	regulation of vesicle-mediated transport	CACNB4,CAMK1D,CD300A,IL4R,INSR,ITGA2,MYO5A,NRG1,NRXN1,PARD3,PLSCR1,PRKN,SH3GL2,SH3GLB1,SYK	BAIAP3,CACNA1E,CACNB4,CAMK1D,EFNB2,HYAL3,IFNG,NRG1,PLD2,PPFIA2,PRKN,SH3GL2,SH3GL3,SYK	ABL1,ANKRD27,CAMK1D,CD47,CLEC7A,EFNB2,ITGA2,LRP2,NEDD4,NRG1,PLA2G4A,PPARG,PRKAR1B,PTPRC,RIT2,SH3GL2,SYK	ANKRD27,BTBD9,C3,CACNA1E,CACNB4,CAMK1D,CSF1R,EFNB2,FES,LPAR1,LRP2,PPFIA2,PRKN,PTPRC,SH3GL2,SYK,TMIGD3	4.15735	3.53366	5.27179	5.27179
415	GO: Biological Process	GO:0061387	regulation of extent of cell growth	DCC,MAP2,MGLL,PARD3,PTPRS,SEMA4D,SEMA5A,SLIT3	DCC,DSCAM,PTPRS,SEMA4D,SEMA5A,TNR	ABL1,CTTN,DCC,FSTL4,ILK,PLXNA4,SEMA5A,SEMA6A,TNR	CNTN2,DCC,PTPRS,RND2,SEMA3E,SLIT3,TNR	5.02633	3.18689	5.96172	4.05173
416	GO: Biological Process	GO:0009612	response to mechanical stimulus	ATP8A2,CDH23,CHI3L1,CNTNAP2,ITGA2,KALRN,KCNK2,NRXN1,RIPOR2,SCN8A,SEMA4D,USH2A	ATP8A2,CNTNAP2,FOXP2,IGF1R,KCNMA1,KIAA0319L,SEMA4D,SLC1A3,USH2A	ADGRV1,CDH23,CNTNAP2,GRIN2B,ITGA2,KALRN,KIAA0319L,MEIS2,MYO7A,PTPRQ		10	3.62368	4.35135	0
417	GO: Biological Process	GO:0048839	inner ear development	ATP8A2,CDH11,CDH23,CRBN,KCNK2,PAX5,RIPOR2,ROR2,THRB,USH2A	ATP8A2,ATP8B1,EPHB2,FAT4,GATA3,IGF1R,ITGA8,KCNMA1,PAX5,THRB,TSHR,USH2A,WDPCP	ADGRV1,CDH23,CELSR1,CRBN,CTHRC1,GLI2,MYO7A,PTPRQ,ROR1,THRB		3.85861	10	3.80512	0
418	GO: Biological Process	GO:0099563	modification of synaptic structure	CFL1,CTNNA2,KALRN,WASF3		ABL1,CFL1,CTNNA2,CTTN,KALRN,WASF3	CTNNA2,KALRN,SPTB,TIAM1	3.81732	0	10	3.79237
419	GO: Biological Process	GO:0099560	synaptic membrane adhesion	LRRC4C,MDGA2,NRG1,NRXN1,PTPRS	LRFN5,LRRC4C,NRG1,PTPRD,PTPRS	LRRC4C,MDGA2,NRG1,PTPRD	LRFN5,PTPRD,PTPRS	5.42054	5.38876	4.0105	2.74356
420	GO: Biological Process	GO:0002431	Fc receptor mediated stimulatory signaling pathway	PLSCR1,PRKCE,SYK	PLD2,PRKCD,PRKCE,SYK	ABL1,CD47,PRKCE,PTPRC,SYK	NR4A3,PRKCD,PRKCE,PTPRC,SYK	2.76209	4.0105	5.38876	5.38876
421	GO: Biological Process	GO:0048592	eye morphogenesis	ATP8A2,CABP4,EPHB1,OLFM3,PARD3,PTPRM,RTN4IP1,THRB,TRPM1,USH2A	ATP8A2,CRB1,DSCAM,EFNB2,EPHB1,EPHB2,LAMB1,OLFM3,PLXND1,PTPRM,SDK1,THRB,USH2A	ADGRV1,CABP4,EFNB2,LAMA1,MYO7A,PROM1,PTPRM,SDK1,SDK2,SEMA6A,THRB,TRPM1	ADGRV1,EFNB2,EPHB1,LAMA1,OLFM3,PLXND1,PROM1,PTPRM,TRPM1	3.68199	5.79575	5.03452	2.9908
422	GO: Biological Process	GO:0007601	visual perception	ATP8A2,BBS1,CABP4,CACNB4,CDH23,GLRB,MYO5A,MYO9A,SEMA5A,TRPM1,USH2A	ATP8A2,CACNB4,CRB1,LAMB1,SEMA5A,USH2A	ADGRV1,CABP4,CDH23,MYO7A,MYO9A,SEMA5A,TRPM1	ADGRV1,CACNB4,CNGB1,GRM6,MYO3B,TRPM1	10	2.25719	2.9349	2.25719
423	GO: Biological Process	GO:0030855	epithelial cell differentiation	CDH23,ERBB4,FA2H,ITGA2,KDM6B,KREMEN1,MYO9A,NRG1,PARD3,PAX5,PLCB1,PRKCE,PTPRS,RIPOR2,SLC7A11,THRB,USH2A	ATOH8,BCL11B,ETS1,FAT4,FOXP1,GATA3,IFNG,IL6ST,KCNMA1,KDM6B,LEF1,NRG1,PALLD,PAX5,PRKCE,PTPRO,PTPRS,RAPGEF2,S1PR1,THRB,USH2A,WDPCP	ABL1,BCL11B,C2CD4B,CDH23,ESR1,GLI2,IL31RA,ILK,ITGA2,KLF7,LAMA1,MYO7A,MYO9A,NRG1,PALLD,PLCB1,PPARG,PRKCE,PROM1,PTPRQ,RAPGEF2,THRB	BCL11B,CSF1R,ERBB4,FOXP1,FSHR,KCNMA1,LAMA1,MYO3B,PALLD,PRKCE,PROM1,PTPRO,PTPRS,REN	3.40434	5.95167	5.95167	2.07279
424	GO: Biological Process	GO:0048015	phosphatidylinositol-mediated signaling	ERBB4,GRM5,INSR,MYO16,NRG1,PLCB1,PLCG1,ROR2,SEMA4D	GATA3,IGF1R,MYO16,NRG1,PLD2,RELN,SEMA4D,UNC5B	EGFR,GRM5,MYO16,NEDD4,NRG1,PLCB1,ROR1	CSF1R,DAB2IP,EGFR,ERBB4,FSHR,GRM5,NLRC3,SEMA3E,TMIGD3,UNC5B	4.76141	3.88591	3.11669	5.58277
425	GO: Biological Process	GO:0048732	gland development	CACNB4,CSMD1,CYP7B1,ERBB4,FA2H,INSR,ISL2,ITGA2,KALRN,KREMEN1,NAV3,NRG1,NRG3,SLC6A3	ASS1,BCL11B,CACNB4,CSMD1,CTNS,GATA3,IFNG,IGF1R,ISL2,ITPR1,LEF1,MAPK10,NRG1,NRG3,PAX3,PLXND1,SLC6A3	ABL1,ADA,BCL11B,CSMD1,EGFR,ESR1,GLI2,ISL2,ITGA2,KALRN,LAMA1,NRG1,NRG3,ROBO1,SLC6A3	BCL11B,CACNB4,CSF1R,CSMD1,EGFR,ERBB4,KALRN,LAMA1,MAPK10,NAV3,NOS1,NRG3,PAX3,PLXND1,ROBO1,SLC6A3	3.54094	5.19361	4.01681	4.59055
426	GO: Biological Process	GO:0050953	sensory perception of light stimulus	ATP8A2,BBS1,CABP4,CACNB4,CDH23,GLRB,MYO5A,MYO9A,SEMA5A,TRPM1,USH2A	ATP8A2,CACNB4,CRB1,LAMB1,SEMA5A,USH2A	ADGRV1,CABP4,CDH23,MYO7A,MYO9A,SEMA5A,TRPM1	ADGRV1,CACNB4,CNGB1,GRM6,MYO3B,TRPM1	10	2.22369	2.89438	2.22369
427	GO: Biological Process	GO:0008361	regulation of cell size	CFL1,DCC,MAP2,MGLL,PARD3,PTPRS,SEMA4D,SEMA5A,SLIT3	DCC,DSCAM,KCNMA1,PTPRS,SEMA4D,SEMA5A,TNR	ABL1,CFL1,CTTN,DCC,FSTL4,HSP90AB1,ILK,PLXNA4,SEMA5A,SEMA6A,TNR	CNTN2,DCC,FSHR,KCNMA1,PTPRS,RND2,SEMA3E,SLIT3,TNR	4.31445	2.78701	5.93781	4.26376
428	GO: Biological Process	GO:0060548	negative regulation of cell death	CAMK1D,CFL1,ERBB4,FBXO7,GRM7,HDAC7,LGMN,MAPK8IP3,MDM2,NEO1,NR1H4,NRG1,PAK5,PPARA,PRKCE,PRKN,SEMA4D,SEMA5A,SH3GLB1,SLC7A11,TNFSF4,XRCC4	APBB2,BCL11B,CAMK1D,CTNS,FOXP1,GATA3,GNAQ,IGF1R,IL6ST,ITPR1,LEF1,NEO1,NPAS2,NRG1,PLXND1,PRKCD,PRKCE,PRKN,SEMA4D,SEMA5A,UNC5B,XRCC5	ABL1,ADA,BCL11B,BMPR1B,CAMK1D,CFL1,CTTN,CX3CR1,EGFR,ESR1,GLI2,GRIK2,GRIN1,HSP90AB1,IL31RA,ILK,LRP2,NPAS2,NRG1,PAK5,PPIA,PRKCE,PTPRZ1,SEMA5A	BCL11B,CAMK1D,CSF1R,EGFR,ERBB4,FOXP1,GRM4,LGMN,LRP2,NOS1,NPAS2,NR4A3,PLXND1,PRKCD,PRKCE,PRKCQ,PRKN,PTPRZ1,SEMA3E,UNC5B	4.37768	4.27629	5.26663	3.37544
429	GO: Biological Process	GO:0030036	actin cytoskeleton organization	ARHGEF10,CFL1,CTNNA2,EPHA5,KANK1,MYO5A,PARD3,PPP1R9A,PRKCE,PRKG1,PRKN,PSTPIP1,SEMA5A,SH3GL2,SPTBN1,SYNE2,WASF3	CTNNA2,EPHA5,FMN1,KANK1,NCK2,PALLD,PRKCD,PRKCE,PRKG1,PRKN,S1PR1,SEMA5A,SH3GL2,SPTB	ABL1,CAMK2B,CD47,CELSR1,CFL1,CTNNA2,CTTN,DPYSL3,ILK,MYO7A,PALLD,PHACTR1,PPP1R9A,PRKCE,PSTPIP1,SEMA5A,SH3GL2,SPTBN1,WASF3	CAMK2B,CSF1R,CTNNA2,EPHA5,FES,GAS7,LPAR1,MYO3B,NCK2,PALLD,PRKCD,PRKCE,PRKCQ,PRKG1,PRKN,SEMA3E,SH3GL2,SPTB	4.3136	2.74307	5.36278	4.78339
430	GO: Biological Process	GO:0048017	inositol lipid-mediated signaling	ERBB4,GRM5,INSR,MYO16,NRG1,PLCB1,PLCG1,ROR2,SEMA4D	GATA3,IGF1R,MYO16,NRG1,PLD2,RELN,SEMA4D,UNC5B	EGFR,GRM5,MYO16,NEDD4,NRG1,PLCB1,ROR1	CSF1R,DAB2IP,EGFR,ERBB4,FSHR,GRM5,NLRC3,SEMA3E,TMIGD3,UNC5B	4.71644	3.84687	3.08343	5.53204
431	GO: Biological Process	GO:0030010	establishment of cell polarity	CFL1,EPHB1,KANK1,MAP2,MYO9A,PARD3,RIPOR2,UST	CRB1,EPHB1,EXOC4,GATA3,IGF1R,KANK1,MAP4,MCPH1,PRICKLE2,SDCCAG8,UST,WDPCP	ABL1,CFL1,HSP90AB1,LAMA1,MAP4,MYO9A		4.39082	10	2.73322	0
432	GO: Biological Process	GO:0060079	excitatory postsynaptic potential	CNTNAP2,GLRB,NRXN1,PPP1R9A,PRKN,TMEM108,TRPV1	CNTNAP2,GRID2,GRIK1,GRIP2,PRKN,RELN,TRPV1	ATXN1,CNTNAP2,GRID2,GRIK2,GRIN1,GRIN2B,PPP1R9A,PRKAR1B	CNTNAP2,GRID2,GRIK1,PRKN	4.7117	4.66972	5.69781	2.00049
433	GO: Biological Process	GO:0033043	regulation of organelle organization	ARHGEF10,CFL1,CTNNA2,EPHA5,FBXO7,INSR,KANK1,MAP2,MYO5A,NAV3,NRXN1,PLCB1,PPP1R9A,PRKCE,PRKN,PTPRS,RIPOR2,SEMA5A,SH3GLB1,SPTBN1,SYNE2,WASF3,XRCC4	CTNNA2,EPHA5,EPHB2,FMN1,GRID2,IGF1R,KANK1,LAMB1,MAP4,MCPH1,NCK2,PRKCD,PRKCE,PRKN,PTPRD,PTPRS,S1PR1,SDCCAG8,SEMA5A,SPTB,TIMP2,WDPCP,XRCC5	ABL1,ANKRD27,CAMK2B,CD47,CELSR1,CFL1,CTNNA2,CTTN,ESR1,GRID2,ILK,MAP4,PLA2G4A,PLCB1,PPARG,PPP1R9A,PRKCE,PTPRD,SEMA5A,SPTBN1,SYNE1,WASF3	ANKRD27,CAMK2B,CSF1R,CTNNA2,EPHA5,FES,FSHR,GRID2,LPAR1,MAP4,MYO3B,NAV3,NCK2,PRKCD,PRKCE,PRKCQ,PRKN,PTPRD,PTPRS,SEMA3E,SPTB,SYNE1	4.56146	4.45501	3.99113	3.99113
434	GO: Biological Process	GO:0033555	multicellular organismal response to stress	CNTNAP2,GRM7,KALRN,TRPV1	CACNA1E,CNTNAP2,EPHB2,GRIK1,NPAS2,RELN,TRPV1	ALS2,CNTNAP2,GRIK2,GRIN2B,KALRN,NPAS2,PRKAR1B	CACNA1E,CALCA,CNTNAP2,GRIK1,KALRN,NOS1,NPAS2,PDE8B	2.01107	4.64783	4.64783	5.67238
435	GO: Biological Process	GO:0050805	negative regulation of synaptic transmission	CNTNAP2,MGLL,MYO5A,PPP1R9A,PRKN	CNTNAP2,GRID2,GRIK1,PRKN,SORCS3,TNR	CNTNAP2,GRID2,GRIK2,PPP1R9A,TNR	CNTNAP2,GRID2,GRIK1,GRM4,PRKN,TNR	3.67545	4.72838	3.6453	4.72838
436	GO: Biological Process	GO:0050727	regulation of inflammatory response	ALOX5,ITGA2,LPCAT3,MGLL,NLRP2,NR1H4,PLCG1,PPARA,PTGES,RORA,SYK,TFF2,TNFSF4,TNIP1,WFDC1	ETS1,FOXP1,GATA3,IFNG,IL6ST,LRFN5,MCPH1,PRKCD,SYK,TLR9	ADA,C2CD4B,CD47,CX3CR1,EGFR,ESR1,ITGA2,LDLR,LPCAT3,MFHAS1,PLA2G4A,PPARG,PTPRC,RORA,SYK	AOAH,C3,CSF1R,EGFR,FOXP1,LRFN5,NLRC3,PRKCD,PTPRC,SYK,TMIGD3	5.61903	2.504	5.53731	3.03615
437	GO: Biological Process	GO:1903530	regulation of secretion by cell	ALOX5,CACNB4,CD300A,EPHA5,GRM7,IL4R,KALRN,MYO5A,NEO1,NR1H4,NRG1,NRXN1,PLCB1,PPP1R9A,PRKCE,PRKN,PTGES,SYK	BAIAP3,CACNA1E,CACNB4,EPHA5,GNAQ,HYAL3,IFNG,ITPR1,NEO1,NRG1,PLD2,PPFIA2,PRKCE,PRKN,SYK	EGFR,GRIN2B,HRH3,KALRN,KLF7,NRG1,PLA2G4A,PLCB1,PPARG,PPIA,PPP1R9A,PRKCE,SYK	CACNA1C,CACNA1E,CACNB4,EGFR,EPHA5,FES,GNAO1,KALRN,NOS1,PDE8B,PPFIA2,PRKCE,PRKCQ,PRKN,REN,SYK,TIAM1,TMIGD3	5.31494	3.54787	2.58176	5.22212
438	GO: Biological Process	GO:0038083	peptidyl-tyrosine autophosphorylation	ERBB4,INSR,NRG1,SYK	IGF1R,NRG1,SYK	ABL1,EGFR,NRG1,SYK	ALK,EGFR,ERBB4,SYK	4.52474	3.10001	4.49932	4.49932
439	GO: Biological Process	GO:0007163	establishment or maintenance of cell polarity	CFL1,DLG2,EPHB1,KANK1,MAP2,MYO9A,PARD3,RIPOR2,UST	CRB1,DLG2,EPHB1,EXOC4,GATA3,IGF1R,KANK1,MAP4,MCPH1,PRICKLE2,SDCCAG8,UST,WDPCP	ABL1,CFL1,HSP90AB1,ILK,LAMA1,MAP4,MYO9A		4.03203	10	2.57994	0
440	GO: Biological Process	GO:0070371	ERK1 and ERK2 cascade	CHI3L1,CNTNAP2,DCC,EPHB1,ERBB4,NRG1,NRXN1,ROR2,SYK,TFF2,TNIP1	CNTNAP2,DCC,EPHB1,EPHB2,NRG1,RAPGEF2,SYK,TLR9	ABL1,CNTNAP2,DCC,EGFR,ESR1,MFHAS1,NRG1,PTPRC,RAPGEF2,RIT2,ROR1,SEMA6A,SYK	C3,CNTNAP2,CSF1R,DAB2IP,DCC,EGFR,EPHB1,ERBB4,FSHR,GRB10,PTPRC,RANBP9,SYK,TIAM1	3.74882	1.99173	5.03185	5.75625
441	GO: Biological Process	GO:0110053	regulation of actin filament organization	ARHGEF10,CFL1,CTNNA2,KANK1,PPP1R9A,PRKCE,PRKN,SEMA5A,SPTBN1,WASF3	CTNNA2,FMN1,KANK1,NCK2,PRKCD,PRKCE,PRKN,S1PR1,SEMA5A,SPTB	ABL1,CD47,CFL1,CTNNA2,CTTN,PPP1R9A,PRKCE,SEMA5A,SPTBN1,WASF3	CTNNA2,LPAR1,NCK2,PRKCD,PRKCE,PRKCQ,PRKN,SPTB	4.52498	4.46916	4.46916	3.03381
442	GO: Biological Process	GO:0014070	response to organic cyclic compound	CYP7B1,EPHA5,GABRB1,HRH1,ITGA2,KALRN,NR1H4,PLCB1,PLCG1,PPARA,PRKCE,PRKN,RORA,SLC6A3,SLC7A11,SLIT3,TRPV1	ASS1,EPHA5,FOXP1,GABRB1,GNAQ,HOMER1,IGF1R,ITPR1,KCNMA1,KDM4C,PLD2,PRKCE,PRKN,RAPGEF2,SDK1,SLC1A3,SLC6A3,ST8SIA2,TLR9,TRPV1	ABL1,ADA,EGFR,ESR1,GABRB1,GLI2,GRIN1,HRH3,ITGA2,KALRN,NCOA2,NEDD4,PLCB1,PPARG,PRKAR2B,PRKCE,RAPGEF2,RORA,SDK1,SLC6A3,ST8SIA2	ALK,CACNA1C,EGFR,EPHA5,FES,FOXP1,FSHR,GABRB1,GNAO1,KALRN,KCNMA1,KDM4C,NOS1,NR4A3,OPRD1,PRKCE,PRKN,REN,SLC6A3,SLIT3	3.00655	4.32375	4.8366	4.32375
443	GO: Biological Process	GO:0021954	central nervous system neuron development	CDH11,DCC,EPHB1,GABRB1,LINGO1,MAP2,SLIT3	DCC,EPHB1,EPHB2,GABRB1,GNAQ,RAPGEF2	DCC,GABRB1,GLI2,HSP90AB1,LINGO1,PLXNA4,RAPGEF2	CNTN2,DCC,EPHB1,GABRB1,SEMA3E,SLIT3	4.62517	3.63244	4.58333	3.63244
444	GO: Biological Process	GO:0002274	myeloid leukocyte activation	C1QA,CD300A,IL4R,PLSCR1,PRKCE,RORA,SYK,TFF2,TRPV1	FOXP1,IFNG,LRFN5,PLD2,PRKCD,PRKCE,SYK,TLR9,TRPV1	C1QA,CX3CR1,IL31RA,LDLR,MFHAS1,PLA2G4A,PPARG,PRKCE,PTPRC,RORA,SYK	CSF1R,FES,FOXP1,LRFN5,NR4A3,PRKCD,PRKCE,PTPRC,SYK,TAC4,TMIGD3	3.42948	3.38179	4.81418	4.81418
445	GO: Biological Process	GO:0045859	regulation of protein kinase activity	CAMK1D,CD300A,CHI3L1,FBXO7,GRM5,INSR,MAPK8IP3,NRG1,NRXN1,PPP1R9A,ROR2,SYK	CAMK1D,DAB1,EPHB2,GNAQ,IFNG,NCK2,NRG1,PRKCD,PTPRO,RAPGEF2,RELN,SYK,TAOK3,TLR9,XRCC5	ABL1,ALS2,CAMK1D,EGFR,GRM5,HSP90AB1,ILK,NRG1,PPARG,PPIA,PPP1R9A,PRKAR1B,PRKAR2B,PTPRC,PTPRQ,RAPGEF2,ROBO1,SYK	CALCA,CAMK1D,CSF1R,DAB1,DAB2IP,EGFR,GRM5,NCK2,PRKCD,PTPRC,PTPRO,ROBO1,SYK,TAOK3,TIAM1	2.53002	4.00377	5.80806	4.00377
446	GO: Biological Process	GO:0007517	muscle organ development	CHAT,CNTNAP2,EPHB1,HDAC4,HDAC7,HDAC9,KREMEN1,MYO9A,NRG1,PAX5,RIPOR2,SCN8A,TCF12,ZFHX3,ZNF609	ASS1,ATOH8,CNTNAP2,DNER,EPHB1,FOXP1,FOXP2,HOMER1,LAMB1,LEF1,NRG1,PAX3,PAX5,S1PR1,ZFHX3	CHAT,CNTNAP2,GLI2,HDAC4,HDAC9,HSP90AB1,ILK,LRP2,MYO9A,NRG1,TCF12,UBE4B	CNTNAP2,DNER,EPHB1,FOXP1,HDAC4,HDAC9,LRP2,PAX3,TCF12	5.4847	5.40354	3.50791	1.94718
447	GO: Biological Process	GO:0018108	peptidyl-tyrosine phosphorylation	CD300A,ERBB4,GRM5,INSR,NRG1,PRKCE,SEMA4D,SYK	EPHB2,IFNG,IGF1R,IL6ST,NCK2,NRG1,PPP2R5B,PRKCD,PRKCE,RELN,SEMA4D,SYK	ABL1,EGFR,GRM5,IL31RA,NRG1,PRKCE,PTPRC,PTPRZ1,SYK	ALK,CSF1R,EGFR,ERBB4,FES,GRM5,NCK2,PRKCD,PRKCE,PTPRC,PTPRZ1,SYK	2.5863	5.27918	3.16141	5.27918
448	GO: Biological Process	GO:0018212	peptidyl-tyrosine modification	CD300A,ERBB4,GRM5,INSR,NRG1,PRKCE,SEMA4D,SYK	EPHB2,IFNG,IGF1R,IL6ST,NCK2,NRG1,PPP2R5B,PRKCD,PRKCE,RELN,SEMA4D,SYK	ABL1,EGFR,GRM5,IL31RA,NRG1,PRKCE,PTPRC,PTPRZ1,SYK	ALK,CSF1R,EGFR,ERBB4,FES,GRM5,NCK2,PRKCD,PRKCE,PTPRC,PTPRZ1,SYK	2.5718	5.25515	3.14462	5.25515
449	GO: Biological Process	GO:0019722	calcium-mediated signaling	GRM5,HDAC4,NRG1,PLCG1,PPP1R9A,SYK,TFF2		ADA,CLEC7A,GRIN1,GRIN2B,GRM5,HDAC4,NRG1,PPP1R9A,PTPRC,RIT2,SYK,TENM2	CACNA1C,EXOC4,GRM5,HDAC4,PTPRC,SYK,TENM2,TMIGD3	2.77714	0	10	3.44321
450	GO: Biological Process	GO:0021575	hindbrain morphogenesis	CNTNAP2,NRG1,NRXN1,RORA	CNTNAP2,DAB1,FOXP2,GRID2,NRG1,PTPRO,RELN	ABL1,CNTNAP2,GLI2,GRID2,NRG1,RORA	CNTNAP2,DAB1,GRID2,PTPRO,ZNF365	2.54479	5.65012	4.52981	3.48321
451	GO: Biological Process	GO:0010942	positive regulation of cell death	C1QA,CAMK1D,ERBB4,HDAC4,KCNK2,PLCG1,PLSCR1,PRKN,SH3GLB1,SYK,TRPV1,UNC5C	APBB2,CAMK1D,EFNB2,FOXP1,IFNG,ITPR1,KCNMA1,NCK2,PRKCD,PRKN,RAPGEF2,ST8SIA2,SYK,TRPV1,UNC5B	ABL1,BMPR1B,C1QA,CAMK1D,CAMK2B,CLEC7A,EFNB2,GRIK2,GRIN1,GRIN2B,HDAC4,PLA2G4A,PPARG,PTPRC,PTPRZ1,RAPGEF2,ST8SIA2,SYK	C3,CAMK1D,CAMK2B,DAB2IP,EFNB2,ERBB4,FOXP1,HDAC4,KCNMA1,LPAR1,NCK2,NOS1,NR4A3,PRKCD,PRKN,PTPRC,PTPRZ1,SYK,UNC5B	2.08301	3.38736	5.01461	5.61187
452	GO: Biological Process	GO:0060134	prepulse inhibition	CTNNA2,NRXN1,SLC6A3	CTNNA2,GRID2,SLC6A3	CTNNA2,GRID2,GRIN1,SLC6A3	CTNNA2,GRID2,SLC6A3	3.62944	3.61035	5.20233	3.61035
453	GO: Biological Process	GO:0030029	actin filament-based process	ARHGEF10,CFL1,CTNNA2,EPHA5,KANK1,MYO5A,PARD3,PPP1R9A,PRKCE,PRKG1,PRKN,PSTPIP1,SEMA5A,SH3GL2,SPTBN1,SYNE2,WASF3	CTNNA2,EPHA5,FMN1,KANK1,NCK2,PALLD,PRKCD,PRKCE,PRKG1,PRKN,S1PR1,SEMA5A,SH3GL2,SPTB	ABL1,CAMK2B,CD47,CELSR1,CFL1,CTNNA2,CTTN,DPYSL3,ILK,MYO7A,PALLD,PHACTR1,PPP1R9A,PRKCE,PSTPIP1,SEMA5A,SH3GL2,SPTBN1,WASF3	CACNA1C,CAMK2B,CSF1R,CTNNA2,EPHA5,FES,GAS7,LPAR1,MYO3B,NCK2,NOS1,PALLD,PRKCD,PRKCE,PRKCQ,PRKG1,PRKN,SEMA3E,SH3GL2,SPTB	3.75002	2.32545	4.70688	5.2634
454	GO: Biological Process	GO:0031347	regulation of defense response	ALOX5,CD300A,ITGA2,LPCAT3,MGLL,NCR3,NLRP2,NR1H4,PLCG1,PLSCR1,PPARA,PRKCE,PTGES,PTPRS,RORA,SYK,TFF2,TNFSF4,TNIP1,WFDC1	EIF2AK4,EPHB2,ETS1,FOXP1,GATA3,IFNG,IL6ST,LRFN5,MCPH1,NPAS2,PRKCD,PRKCE,PTPRS,SYK,TLR9,XRCC5	ADA,AP3B1,C2CD4B,CD47,CLEC7A,CX3CR1,EGFR,ESR1,HSP90AB1,ITGA2,LDLR,LPCAT3,MFHAS1,NPAS2,PLA2G4A,PPARG,PRKCE,PTPRC,RORA,SYK	AOAH,C3,CSF1R,DAB2IP,EGFR,FOXP1,LRFN5,NLRC3,NPAS2,PRKCD,PRKCE,PTPRC,PTPRS,SERPINB1,SYK,TMIGD3	5.08037	2.99039	4.98109	2.99039
455	GO: Biological Process	GO:0050878	regulation of body fluid levels	ERBB4,ITGA2,KALRN,PLSCR1,PRKCE,PRKG1,SLC6A3,SLC7A11,SYK	CTNS,EPHB2,GNAQ,IL6ST,KCNMA1,PRKCD,PRKCE,PRKG1,PTPRO,SLC6A3,SYK	ADA,AP3B1,EGFR,ILK,ITGA2,KALRN,PLA2G4A,PPIA,PRKCE,SLC6A3,SYK,WNK1	C3,EGFR,ERBB4,KALRN,KCNMA1,PRKCD,PRKCE,PRKCQ,PRKG1,PTPRO,SLC6A3,SYK,TAC4,TMIGD3	2.47569	3.58682	4.22557	5.61372
456	GO: Biological Process	GO:0048679	regulation of axon regeneration	KREMEN1,NEO1,NRG1,PTPRS	IGF1R,IL6ST,NEO1,NRG1,PTPRS,TNR	IL31RA,NRG1,TNR		3.52126	10	2.36855	0
457	GO: Biological Process	GO:0050885	neuromuscular process controlling balance	CDH23,MYO5A,NRXN1		ABL1,CAMK2B,CDH23,GM2A,HEXA,MYO7A,PTPRQ,TNR	CAMK2B,KCNMA1,NR4A3,PDE8B,TNR	1.91569	0	10	3.90514
458	GO: Biological Process	GO:0048878	chemical homeostasis	AFG3L2,ALOX5,ANKH,BACE2,CACNB4,CDH23,CSMD1,CYP7B1,EPHA5,ERBB4,GRM5,HDAC9,INSR,MYO5A,NEO1,NPTX1,NR1H4,NRXN1,PLCB1,PLCG1,PRKCE,PRKN,RORA,SLC7A11,TRPV1	BAIAP3,CACNA1E,CACNB4,CSMD1,CTNS,EIF2AK1,EPHA5,HOMER1,IFNG,IGF1R,ITPR1,KCNMA1,NEO1,PRKCE,PRKN,SLC1A3,TRPC6,TRPV1	ABL1,AP3B1,CDH23,CSMD1,EGFR,GRIK2,GRIN1,GRIN2B,GRM5,HDAC9,KLF7,LDLR,PLA2G4A,PLCB1,PPARG,PRKCE,PTPRC,RORA,TRPC4,WNK1	BTBD9,CACNA1C,CACNA1E,CACNB4,CALCA,CNGB1,CSMD1,EGFR,EPHA5,ERBB4,FSHR,GLS,GRM5,HDAC9,KCNMA1,NOS1,PDE8B,PRKCE,PRKN,PTPRC,TIAM1	5.9538	2.59067	3.40049	3.84143
459	GO: Biological Process	GO:0043066	negative regulation of apoptotic process	CAMK1D,CFL1,ERBB4,GRM7,LGMN,MAPK8IP3,MDM2,NR1H4,NRG1,PAK5,PPARA,PRKCE,PRKN,SEMA4D,SEMA5A,SH3GLB1,TNFSF4,XRCC4	APBB2,BCL11B,CAMK1D,CTNS,FOXP1,GATA3,GNAQ,IGF1R,IL6ST,LEF1,NRG1,PLXND1,PRKCD,PRKCE,PRKN,SEMA4D,SEMA5A,UNC5B,XRCC5	ABL1,ADA,BCL11B,BMPR1B,CAMK1D,CFL1,CTTN,CX3CR1,EGFR,GLI2,GRIK2,GRIN1,HSP90AB1,IL31RA,ILK,LRP2,NRG1,PAK5,PPIA,PRKCE,PTPRZ1,SEMA5A	BCL11B,CAMK1D,CSF1R,EGFR,ERBB4,FOXP1,GRM4,LGMN,LRP2,NOS1,NR4A3,PLXND1,PRKCD,PRKCE,PRKCQ,PRKN,PTPRZ1,SEMA3E,UNC5B	3.25113	3.6191	5.10392	3.6191
460	GO: Biological Process	GO:0031290	retinal ganglion cell axon guidance	CDH11,EPHB1,ISL2,PTPRM	EPHB1,EPHB2,ISL2,LAMB1,PTPRM,PTPRO	BMPR1B,GLI2,ISL2,LAMA1,PTPRM	EPHB1,LAMA1,PTPRM,PTPRO	3.06028	5.33728	4.14287	3.03613
461	GO: Biological Process	GO:0001934	positive regulation of protein phosphorylation	CAMK1D,CD300A,CHI3L1,ERBB4,GRM5,INSR,MAPK8IP3,NRG1,NRXN1,PPP1R9A,ROR2,SEMA4D,SYK	CAMK1D,DAB1,EIF2AK4,IFNG,IL6ST,NRG1,PRKCD,RAPGEF2,RELN,SEMA4D,SYK,TAOK3,TLR9,TRPC6,XRCC5	ABL1,ALS2,CAMK1D,CX3CR1,EGFR,GRM5,HSP90AB1,IL31RA,ILK,NRG1,PPARG,PPIA,PPP1R9A,PTPRC,PTPRZ1,RAPGEF2,ROBO1,SYK	C3,CALCA,CAMK1D,CSF1R,DAB1,DAB2IP,EGFR,ERBB4,GRM5,NOS1,OPRD1,PRKCD,PTPRC,PTPRZ1,ROBO1,SYK,TAOK3,TIAM1	2.43898	3.30221	4.90423	4.90423
462	GO: Biological Process	GO:0010721	negative regulation of cell development	DCC,FBXO7,IL4R,LINGO1,MAP2,PRDM16,PTPRS,SEMA4D,SEMA5A,SLIT3,TNFSF4,TRPV1	DAB1,DCC,DNER,EFNB3,EPHB2,IFNG,PTPRS,RAPGEF2,SEMA4D,SEMA5A,TNR,TRPC6,TRPV1	DCC,FSTL4,LDLR,LINGO1,RAPGEF2,SEMA5A,SEMA6A,TNR	CALCA,DAB1,DCC,DNER,PTPRS,SEMA3E,SLIT3,TNR	5.04508	5.73414	2.36652	2.36652
463	GO: Biological Process	GO:0009584	detection of visible light	ATP8A2,CACNB4,SEMA5A,USH2A	ATP8A2,CACNB4,CRB1,GNAQ,LAMB1,SEMA5A,USH2A		CACNB4,CNGB1,GRM6	3.24484	10	0	2.16731
464	GO: Biological Process	GO:0051258	protein polymerization	CFL1,KANK1,MAP2,NAV3,PPP1R9A,PRKCE,PRKN,PSTPIP1,SPTBN1,WASF3	FMN1,KANK1,MAP4,NCK2,PRKCD,PRKCE,PRKN,SPTB	ABL1,CFL1,CTTN,MAP4,PPP1R9A,PRKCE,PSTPIP1,SPTBN1,WASF3	CRP,FES,GAS7,MAP4,NAV3,NCK2,PRKCD,PRKCE,PRKN,RANBP9,SPTB	4.21601	2.8003	3.4567	4.91012
465	GO: Biological Process	GO:0061024	membrane organization	AFG3L2,ATP8A2,CD300A,CNTNAP2,DLG2,FA2H,GLRB,ITGA2,LPCAT3,NRXN1,PLSCR1,PRKN,SH3GL2,SH3GLB1,SLC7A11,SPTBN1,SUN1,XRCC4	ATP8A2,ATP8B1,CNTNAP2,CRB1,DLG2,EPHB2,EXOC4,FAT4,GRIP2,KIAA0319L,NFASC,PRKCD,PRKN,PTPRD,RELN,SH3GL2,SPTB,TRAPPC9	ANKRD27,AP3B1,CLEC7A,CNTNAP2,EGFR,GM2A,ITGA2,KIAA0319L,LPCAT3,PLA2G4A,PPARG,PTPRC,PTPRD,SCLT1,SH3GL2,SPTBN1	ADAM2,ANKRD27,C3,CNTN2,CNTNAP2,EGFR,EXOC4,GLDN,NFASC,PRKCD,PRKN,PTPRC,PTPRD,SH3GL2,SPTB,TRAPPC9	4.40206	4.31478	3.3103	3.3103
466	GO: Biological Process	GO:0043069	negative regulation of programmed cell death	CAMK1D,CFL1,ERBB4,GRM7,LGMN,MAPK8IP3,MDM2,NR1H4,NRG1,PAK5,PPARA,PRKCE,PRKN,SEMA4D,SEMA5A,SH3GLB1,SLC7A11,TNFSF4,XRCC4	APBB2,BCL11B,CAMK1D,CTNS,FOXP1,GATA3,GNAQ,IGF1R,IL6ST,LEF1,NRG1,PLXND1,PRKCD,PRKCE,PRKN,SEMA4D,SEMA5A,UNC5B,XRCC5	ABL1,ADA,BCL11B,BMPR1B,CAMK1D,CFL1,CTTN,CX3CR1,EGFR,GLI2,GRIK2,GRIN1,HSP90AB1,IL31RA,ILK,LRP2,NRG1,PAK5,PPIA,PRKCE,PTPRZ1,SEMA5A	BCL11B,CAMK1D,CSF1R,EGFR,ERBB4,FOXP1,GRM4,LGMN,LRP2,NOS1,NR4A3,PLXND1,PRKCD,PRKCE,PRKCQ,PRKN,PTPRZ1,SEMA3E,UNC5B	3.52583	3.44191	4.88248	3.44191
467	GO: Biological Process	GO:0006811	monoatomic ion transport	AFG3L2,ALOX5,CABP4,CACNB4,CD300A,CDH23,CFL1,CRBN,GABRB1,GLRB,GRID1,GRM5,GRM7,HRH1,KCNK2,MYO5A,PLCB1,PLCG1,PRKCE,SCN8A,SLC6A3,TRPM1,TRPV1	ATP8B1,CACNA1E,CACNB4,CTNS,EPHB2,GABRB1,GNAQ,GRID2,GRIK1,HOMER1,IFNG,ITPR1,KCNMA1,PRKCE,RELN,SLC1A3,SLC6A3,TLR9,TRPC6,TRPV1	ABL1,AP3B1,CABP4,CAMK2B,CDH23,CFL1,CRBN,GABRB1,GRID2,GRIK2,GRIN1,GRIN2B,GRM5,HRH3,LRP2,NEDD4,PLCB1,PRKCE,PTPRC,SLC6A3,TRPC4,TRPM1,WNK1	CACNA1C,CACNA1E,CACNB4,CALCA,CAMK2B,CNGB1,GABRB1,GNAO1,GPM6A,GRID2,GRIK1,GRIP1,GRM5,GRM6,HECW1,KCNMA1,LRP2,NOS1,OPRD1,PRKCE,PTPRC,SLC6A3,TRPM1	4.15566	2.81096	4.05281	4.05281
468	GO: Biological Process	GO:0021700	developmental maturation	C1QA,CNTNAP2,DLG2,EPHA8,ERBB4,MYO5A,NRXN1,PLCB1,SEMA4D,TRPV1	BAIAP3,CNTNAP2,DLG2,FAT4,GATA3,GNAQ,GRIP2,KCNMA1,NFASC,RELN,S1PR1,SEMA4D,TRPV1	ANKRD27,C1QA,CAMK2B,CLEC7A,CNTNAP2,CX3CR1,GRIN1,PLCB1,PPARG,SCLT1	ANKRD27,C3,CALCA,CAMK2B,CNGB1,CNTN2,CNTNAP2,CSF1R,DAB2IP,ERBB4,GLDN,KCNMA1,NFASC,REN	2.72253	4.45918	2.67453	5.12734
469	GO: Biological Process	GO:0050730	regulation of peptidyl-tyrosine phosphorylation	CD300A,ERBB4,GRM5,NRG1,PRKCE,SEMA4D,SYK	IFNG,IL6ST,NCK2,NRG1,PPP2R5B,PRKCD,PRKCE,RELN,SEMA4D,SYK	ABL1,EGFR,GRM5,IL31RA,NRG1,PRKCE,PTPRC,PTPRZ1,SYK	CSF1R,EGFR,ERBB4,GRM5,NCK2,PRKCD,PRKCE,PTPRC,PTPRZ1,SYK	2.40588	4.43333	3.69574	4.43333
470	GO: Biological Process	GO:0048871	multicellular organismal-level homeostasis	ANKH,BBS1,CDH23,ERBB4,HDAC9,IL4R,KDM6B,LPCAT3,MRAP2,NEO1,PLCB1,PRDM16,PTGES,SH3GL2,SLC7A11,SYK,SYNE2,TFF2,TNFSF4,TRPV1,USH2A	APBB2,CRB1,CTNS,DNMT3B,EIF2AK1,ETS1,GATA3,IFNG,IGF1R,KDM6B,LEF1,NEO1,S1PR1,SH3GL2,SPTB,SYK,TLR9,TRPV1,TSHR,USH2A	ABL1,ADA,ADGRV1,AP3B1,CDH23,CELSR1,CX3CR1,DOCK10,EGFR,HDAC9,LPCAT3,MFHAS1,PLA2G4A,PLCB1,PPARG,PROM1,SH3GL2,SYK	ADGRV1,ALK,BTBD9,CALCA,CNGB1,CSF1R,DOCK10,EGFR,ERBB4,FSHR,GRB10,HDAC9,NR4A3,PROM1,SH3GL2,SPTB,SYK	4.73515	4.13584	3.21165	2.78783
471	GO: Biological Process	GO:0035418	protein localization to synapse	DLG2,ERBB4,KALRN,MAPK8IP3,NPTX1,NRXN1	DLG2,GRIP2,HOMER1,KIF5A,MAPK10,NRXN3,RELN	GRIN1,KALRN,LRRC7,NRXN3	ERBB4,GRIP1,KALRN,MAPK10,NRXN3	4.19248	5.20671	2.28482	3.17882
472	GO: Biological Process	GO:0008285	negative regulation of cell population proliferation	ALOX5,ATP8A2,CACNB4,CD300A,EPHB1,ERBB4,HDAC4,KCNK2,MYO16,PRKG1,PTGES,PTPRM,RIPOR2,ROR2,SLIT3,WFDC1	ATOH8,ATP8A2,BCL11B,CACNB4,CHD5,DNER,EFNB2,EIF2AK1,EPHB1,ETS1,GATA3,IFNG,MIR129-1,MYO16,NCK2,PRKG1,PTPRM,RAPGEF2,TIMP2	BCL11B,BMPR1B,EFNB2,ESR1,HDAC4,ILK,MYO16,PPARG,PTPRM,PTPRZ1,RAPGEF2,ROBO1,TNN	BCL11B,CACNB4,CRP,CSF1R,DAB2IP,DNER,EFNB2,EPHB1,ERBB4,GRM4,HDAC4,NCK2,NLRC3,NOS1,PRKG1,PTPRM,PTPRZ1,ROBO1,SLIT3,TMIGD3	3.18937	4.60957	1.88321	5.15872
473	GO: Biological Process	GO:0019226	transmission of nerve impulse	CACNB4,CNTNAP2,GRM7,ITGA2,SCN8A	CACNA1E,CACNB4,CNTNAP2,IFNG,KCNMA1,NFASC,S1PR1,TNR	CNTNAP2,GRIK2,ITGA2,TNR	CACNA1E,CACNB4,CNTNAP2,KCNMA1,NFASC,TNR	2.96502	5.90965	2.0967	3.85815
474	GO: Biological Process	GO:0021766	hippocampus development	BBS1,EPHA5,KDM6B,KIRREL3,PTPRS,TMEM108	DAB1,EPHA5,IGF1R,KDM6B,LEF1,PTPRS,RELN		ALK,CSF1R,DAB1,EPHA5,NEUROD6,NR4A3,PTPRS	4.23878	5.26164	0	5.26164
475	GO: Biological Process	GO:0042886	amide transport	ALOX5,EPHA5,GRM7,KALRN,MYO5A,NR1H4,NRXN1,PLCB1,PRKCE,PRKN,SLC7A11,TRPV1	BAIAP3,CACNA1E,EPHA5,GNAQ,GRIK1,IFNG,ITPR1,PRKCE,PRKN,SLC1A3,TRPV1	EGFR,GRIN2B,HRH3,KALRN,KLF7,LRP2,PLCB1,PPARG,PRKCE	CACNA1C,CACNA1E,EGFR,EPHA5,GNAO1,GRIK1,KALRN,LRP2,NOS1,PDE8B,PRKCE,PRKN,TIAM1	4.16672	3.47803	2.34951	4.76702
476	GO: Biological Process	GO:0031503	protein-containing complex localization	BBS1,DLG2,DYNC2H1,ERBB4,KALRN,NPTX1,NRG1,NRXN1	DLG2,DNMT3B,EFNB2,GRIP2,KIF5A,MAPK10,NRG1,NRXN3,RELN,WDPCP	EFNB2,KALRN,LRRC7,NEDD4,NRG1,NRXN3	EFNB2,ERBB4,GRIP1,KALRN,LPAR1,MAPK10,NRXN3,ZNF365	3.66914	5.24297	2.22369	3.62482
477	GO: Biological Process	GO:0048511	rhythmic process	CNTNAP2,CYP7B1,GABRB1,HRH1,PPARA,RORA,SLIT3,ZFHX3	ASS1,CNTNAP2,GABRB1,GNAQ,HOMER1,IGF1R,KCNMA1,MAPK10,NPAS2,ZFHX3	ADA,BMPR1B,CNTNAP2,EGFR,ESR1,GABRB1,GRIN1,GRIN2B,NCOA2,NPAS2,PLA2G4A,PPARG,RORA	BTBD9,CNTNAP2,EGFR,FSHR,GABRB1,KCNMA1,MAPK10,NPAS2,SLIT3	2.419	3.60244	5.75867	2.96741
478	GO: Biological Process	GO:1902903	regulation of supramolecular fiber organization	ARHGEF10,CFL1,CTNNA2,KANK1,MAP2,NAV3,PPP1R9A,PRKCE,PRKN,SEMA5A,SPTBN1,WASF3	CTNNA2,FMN1,KANK1,NCK2,PRKCD,PRKCE,PRKN,S1PR1,SEMA5A,SPTB	ABL1,CD47,CFL1,CTNNA2,CTTN,LDLR,PPP1R9A,PRKCE,SEMA5A,SPTBN1,WASF3	CTNNA2,FES,LPAR1,NAV3,NCK2,PRKCD,PRKCE,PRKCQ,PRKN,SPTB	4.53877	3.18451	3.80919	3.18451
479	GO: Biological Process	GO:0050920	regulation of chemotaxis	CAMK1D,ITGA2,LGMN,RIPOR2,SEMA4D,SEMA5A	ARTN,CAMK1D,DSCAM,EFNB2,PTPRO,S1PR1,SEMA4D,SEMA5A	ARTN,CAMK1D,CTTN,CX3CR1,EFNB2,ITGA2,PLXNA4,ROBO1,SEMA5A,SEMA6A,WNK1	CAMK1D,CSF1R,EFNB2,LGMN,LPAR1,PTPRO,ROBO1,SEMA3E,TIAM1	1.96641	3.21443	5.52173	3.93606
480	GO: Biological Process	GO:0009725	response to hormone	CFL1,CNTNAP2,CYP7B1,EPHA5,EPHA8,GABRB1,HDAC9,IL4R,INSR,ITGA2,KANK1,MYO5A,NR1H4,PLCB1,PPARA,PRKCE,SLIT3,TCF12,THRB,TNFSF4,TRPV1	ASS1,CNTNAP2,EPHA5,FOXP1,GABRB1,GATA3,IGF1R,KANK1,KCNMA1,KDM4C,PLD2,PRKCD,PRKCE,THRB,TIMP2,TRPV1,TSHR	CFL1,CNTNAP2,ESR1,GABRB1,HDAC9,HSP90AB1,ITGA2,LRP2,NCOA2,NEDD4,PLCB1,PPARG,PRKCE,TCF12,THRB	C3,CNTNAP2,EPHA5,FOXP1,FSHR,GABRB1,GRB10,HDAC9,KCNMA1,KDM4C,LRP2,NOS1,NR4A3,PRKCD,PRKCE,PRKCQ,REN,SLIT3,TCF12	5.1821	3.10909	2.28289	4.04344
481	GO: Biological Process	GO:0002433	immune response-regulating cell surface receptor signaling pathway involved in phagocytosis		PLD2,PRKCD,PRKCE,SYK	ABL1,CD47,PRKCE,PTPRC,SYK	PRKCD,PRKCE,PTPRC,SYK	0	4.37712	5.85837	4.37712
482	GO: Biological Process	GO:0038096	Fc-gamma receptor signaling pathway involved in phagocytosis		PLD2,PRKCD,PRKCE,SYK	ABL1,CD47,PRKCE,PTPRC,SYK	PRKCD,PRKCE,PTPRC,SYK	0	4.37712	5.85837	4.37712
483	GO: Biological Process	GO:1903034	regulation of response to wounding	ALOX5,KANK1,KREMEN1,NEO1,NRG1,PRKCE,PRKG1,PTPRS,WFDC1	EPHB2,IGF1R,IL6ST,KANK1,NEO1,NRG1,PRKCD,PRKCE,PRKG1,PTPRS,TNR			4.59981	10	0	0
484	GO: Biological Process	GO:0030517	negative regulation of axon extension	MAP2,PTPRS,SEMA4D,SEMA5A,SLIT3	PTPRS,SEMA4D,SEMA5A,TNR	FSTL4,SEMA5A,SEMA6A,TNR	PTPRS,SEMA3E,SLIT3,TNR	4.55882	3.337	3.337	3.337
485	GO: Biological Process	GO:0098698	postsynaptic specialization assembly	NPTX1,NRXN1,PTPRS	GRID2,NRXN3,PTPRD,PTPRS,RELN	GRID2,NRXN3,PTPRD	GRID2,NRXN3,PTPRD,PTPRS	2.69568	5.27246	2.67722	3.91959
486	GO: Biological Process	GO:0034220	monoatomic ion transmembrane transport	AFG3L2,ALOX5,CABP4,CACNB4,CFL1,CRBN,GABRB1,GLRB,GRID1,GRM5,GRM7,HRH1,KCNK2,MYO5A,PLCB1,PLCG1,PRKCE,SCN8A,SLC6A3,TRPM1,TRPV1	ATP8B1,CACNA1E,CACNB4,CTNS,EPHB2,GABRB1,GRID2,GRIK1,HOMER1,IFNG,ITPR1,KCNMA1,PRKCE,RELN,SLC1A3,SLC6A3,TLR9,TRPC6,TRPV1	ABL1,CABP4,CFL1,CRBN,GABRB1,GRID2,GRIK2,GRIN1,GRIN2B,GRM5,NEDD4,PLCB1,PRKCE,PTPRC,SLC6A3,TRPC4,TRPM1,WNK1	CACNA1C,CACNA1E,CACNB4,CALCA,CNGB1,GABRB1,GPM6A,GRID2,GRIK1,GRIP1,GRM5,GRM6,HECW1,KCNMA1,NOS1,PRKCE,PTPRC,SLC6A3,TRPM1	4.52991	3.4865	3.05119	3.4865
487	GO: Biological Process	GO:0070848	response to growth factor	CFL1,DOK5,ERBB4,INSR,LGMN,NEO1,NRXN1,PLCG1,PPARA,PRDM16,PRKCE,ROR2,SH3GL2,SH3GLB1,TMEM108,TRPV1,ZFHX3	FAT4,GATA3,IGF1R,ITGA8,LEF1,NEO1,NREP,PPP2R5B,PRKCE,PTPRO,RAPGEF2,SH3GL2,TCF4,TRPV1,ZFHX3	ABL1,BMPR1B,CFL1,CX3CR1,EGFR,FSTL4,HSP90AB1,ILK,LRP2,MEIS2,NEDD4,PPARG,PRKCE,RAPGEF2,ROBO1,SEMA6A,SH3GL2	CALCA,DAB2IP,DOK5,EGFR,ERBB4,GRB10,GRIP1,LGMN,LRP2,NOS1,OPRD1,PRKCE,PTPRO,ROBO1,SH3GL2,TCF4,VWC2L	3.92839	2.89114	3.84799	3.84799
488	GO: Biological Process	GO:0046879	hormone secretion	ALOX5,EPHA5,KALRN,MYO5A,NR1H4,NRG1,NRXN1,PLCB1,PRKCE,PRKN	BAIAP3,CACNA1E,EPHA5,GATA3,GNAQ,IFNG,ITPR1,NRG1,PRKCE,PRKN	EGFR,KALRN,KLF7,LRP2,NRG1,PLCB1,PPARG,PRKCE	CACNA1C,CACNA1E,EGFR,EPHA5,GNAO1,KALRN,LRP2,NOS1,PDE8B,PRKCE,PRKN,REN,TIAM1,TMIGD3	3.25819	3.20731	2.08538	5.95041
489	GO: Biological Process	GO:0070593	dendrite self-avoidance	CNTN4,CNTN5,CNTN6	CNTN6,DSCAM,PALLD	CNTN5,PALLD,TNN	CNTN2,CNTN4,PALLD	3.62944	3.61035	3.61035	3.61035
490	GO: Biological Process	GO:0003407	neural retina development	ATP8A2,CABP4,PTPRM,RTN4IP1,THRB,TRPM1,USH2A	ATOH8,ATP8A2,CRB1,DSCAM,PRICKLE2,PTPRM,SDK1,THRB,USH2A	CABP4,PROM1,PTPRM,SDK1,SDK2,THRB,TRPM1	CSF1R,GPM6A,PROM1,PTPRM,TRPM1	3.57494	5.27201	3.53534	2.04481
491	GO: Biological Process	GO:0051493	regulation of cytoskeleton organization	ARHGEF10,CFL1,CTNNA2,EPHA5,KANK1,MAP2,NAV3,PPP1R9A,PRKCE,PRKN,RIPOR2,SEMA5A,SPTBN1,WASF3	CTNNA2,EPHA5,FMN1,KANK1,NCK2,PRKCD,PRKCE,PRKN,S1PR1,SEMA5A,SPTB	ABL1,CD47,CELSR1,CFL1,CTNNA2,CTTN,ILK,PPP1R9A,PRKCE,SEMA5A,SPTBN1,WASF3	CSF1R,CTNNA2,EPHA5,FES,LPAR1,MYO3B,NAV3,NCK2,PRKCD,PRKCE,PRKCQ,PRKN,SEMA3E,SPTB	4.35741	2.62116	3.13998	4.28556
492	GO: Biological Process	GO:0002009	morphogenesis of an epithelium		ATOH8,CACNB4,CSMD1,CTNS,EFNB2,EPHB2,FAT4,FMN1,FOXP1,GATA3,IGF1R,LEF1,NEO1,PAX3,PLXND1,PRICKLE2,SEMA5A,SH3GL3,UNC5B,WDPCP	ABL1,CELSR1,CFL1,CRBN,CSMD1,CTHRC1,EFNB2,EGFR,ESR1,GLI2,ILK,LAMA1,LRP2,MEIS2,MYO9A,ROBO1,ROR1,RSPO2,SDC2,SEMA5A,SUFU	CACNA1C,CACNB4,CSF1R,CSMD1,EFNB2,EGFR,ERBB4,FOXP1,LAMA1,LRP2,PAX3,PLXND1,ROBO1,SEMA3E,TIAM1,UNC5B	0	5.27665	5.85859	3.20308
493	GO: Biological Process	GO:0003013	circulatory system process	ALOX5,HDAC4,HRH1,INSR,MDM2,MGLL,NAV2,PLCG1,PPARA,PRDM16,PRKG1,PTPRM,SH3GL2,THRB,TRPV1	CACNA1E,GNAQ,GRIP2,IFNG,KCNMA1,NAV2,PRKG1,PTPRM,PTPRO,SH3GL2,SLC1A3,THRB,TRPV1	ABL1,ADA,C2CD4B,EGFR,GLI2,HDAC4,HRH3,ILK,LRP2,NAV2,PPARG,PTPRM,SH3GL2,THRB,WNK1	CACNA1C,CACNA1E,CALCA,CRP,EGFR,FSHR,GNAO1,HDAC4,KCNMA1,LRP2,NOS1,PRKG1,PTPRM,PTPRO,REN,SH3GL2,TAC4,TMIGD3	3.45743	2.45204	3.38736	5.01461
494	GO: Biological Process	GO:0021695	cerebellar cortex development	CNTNAP2,NAV2,NRG1,NRXN1,RORA	B4GALT2,CNTNAP2,FOXP2,GRID2,NAV2,NRG1,RELN	CNTNAP2,GLI2,GRID2,NAV2,NRG1,RORA		3.67545	5.88576	4.72838	0
495	GO: Biological Process	GO:0007015	actin filament organization	ARHGEF10,CFL1,CTNNA2,KANK1,MYO5A,PPP1R9A,PRKCE,PRKN,PSTPIP1,SEMA5A,SPTBN1,SYNE2,WASF3	CTNNA2,FMN1,KANK1,NCK2,PRKCD,PRKCE,PRKN,S1PR1,SEMA5A,SPTB	ABL1,CD47,CFL1,CTNNA2,CTTN,DPYSL3,MYO7A,PHACTR1,PPP1R9A,PRKCE,PSTPIP1,SEMA5A,SPTBN1,WASF3	CTNNA2,GAS7,LPAR1,NCK2,PRKCD,PRKCE,PRKCQ,PRKN,SPTB	4.46741	2.63216	5.06118	2.12456
496	GO: Biological Process	GO:0038138	ERBB4-ERBB4 signaling pathway	ERBB4,NRG1,NRG3	NRG1,NRG3	NRG1,NRG3	ERBB4,NRG3	5.04709	3.05945	3.05945	3.05945
497	GO: Biological Process	GO:0048265	response to pain	CNTNAP2,KALRN,TRPV1	CACNA1E,CNTNAP2,GRIK1,RELN,TRPV1	CNTNAP2,GRIN2B,KALRN	CACNA1E,CALCA,CNTNAP2,GRIK1,KALRN	2.38667	4.73164	2.36855	4.73164
498	GO: Biological Process	GO:0008015	blood circulation	ALOX5,HDAC4,HRH1,MDM2,MGLL,NAV2,PLCG1,PPARA,PRDM16,PRKG1,PTPRM,SH3GL2,THRB,TRPV1	CACNA1E,GNAQ,GRIP2,IFNG,KCNMA1,NAV2,PRKG1,PTPRM,PTPRO,SH3GL2,THRB,TRPV1	ABL1,ADA,C2CD4B,EGFR,GLI2,HDAC4,HRH3,ILK,NAV2,PPARG,PTPRM,SH3GL2,THRB,WNK1	CACNA1C,CACNA1E,CALCA,CRP,EGFR,FSHR,GNAO1,HDAC4,KCNMA1,NOS1,PRKG1,PTPRM,PTPRO,REN,SH3GL2,TAC4,TMIGD3	3.42382	2.39331	3.35744	5.0414
499	GO: Biological Process	GO:0048266	behavioral response to pain	CNTNAP2,KALRN,TRPV1	CACNA1E,CNTNAP2,GRIK1,TRPV1	CNTNAP2,GRIN2B,KALRN	CACNA1E,CNTNAP2,GRIK1,KALRN	2.90748	4.20961	2.88883	4.20961
500	GO: Biological Process	GO:0033002	muscle cell proliferation	EPHB1,ERBB4,HDAC4,ITGA2,KALRN,KCNK2,MDM2,NRG1,PRDM16,PRKG1	EPHB1,FOXP1,GNAQ,IFNG,IGF1R,NRG1,PRKG1,S1PR1,XRCC5	ABL1,EGFR,ESR1,HDAC4,ILK,ITGA2,KALRN,NRG1,PPARG	EGFR,EPHB1,ERBB4,FES,FOXP1,HDAC4,KALRN,NR4A3,PRKG1	4.10929	3.36341	3.36341	3.36341
501	GO: Biological Process	GO:0021696	cerebellar cortex morphogenesis	CNTNAP2,NRG1,NRXN1,RORA	CNTNAP2,FOXP2,GRID2,NRG1,RELN	CNTNAP2,GLI2,GRID2,NRG1,RORA	CNTNAP2,GRID2,ZNF365	3.21703	4.34313	4.34313	2.14708
502	GO: Biological Process	GO:0045664	regulation of neuron differentiation		BCL11B,DAB1,DNMT3B,EIF2AK4,GRIP2,IFNG,ISL2,NREP,RELN,SH3GL3,TCF4,TIMP2,TRPC6,ZFHX3		ALK,BCL11B,CNTN2,CNTN4,DAB1,TCF12,TCF4,TIAM1,VWC2L	0	10	0	3.97058
503	GO: Biological Process	GO:0009914	hormone transport	ALOX5,EPHA5,KALRN,MYO5A,NR1H4,NRG1,NRXN1,PLCB1,PRKCE,PRKN	BAIAP3,CACNA1E,EPHA5,GATA3,GNAQ,IFNG,ITPR1,NRG1,PRKCE,PRKN	EGFR,KALRN,KLF7,LRP2,NRG1,PLCB1,PPARG,PRKCE	CACNA1C,CACNA1E,EGFR,EPHA5,GNAO1,KALRN,LRP2,NOS1,PDE8B,PRKCE,PRKN,REN,TIAM1,TMIGD3	3.13103	3.08078	1.99173	5.75625
504	GO: Biological Process	GO:0010769	regulation of cell morphogenesis involved in differentiation			ANKRD27,CAMK2B,ILK,KALRN,PTPRD	ANKRD27,CAMK2B,CNTN2,CSF1R,GRIP1,KALRN,PTPRD,TIAM1	0	0	3.93326	10
505	GO: Biological Process	GO:1905874	regulation of postsynaptic density organization	CFL1,NRXN1,PTPRS	GRID2,PTPRD,PTPRS	CFL1,GRID2,PTPRD	GRID2,PTPRD,PTPRS	3.496	3.47698	3.47698	3.47698
506	GO: Biological Process	GO:0099010	modification of postsynaptic structure	CFL1,CTNNA2,KALRN,WASF3		CFL1,CTNNA2,CTTN,KALRN,WASF3	CTNNA2,KALRN,SPTB,TIAM1	4.18267	0	5.57687	4.15745
507	GO: Biological Process	GO:0099068	postsynapse assembly	NPTX1,NRXN1,PTPRS	EPHB2,GRID2,NRXN3,PTPRD,PTPRS,RELN	GRID2,NRXN3,PTPRD	GRID2,NRXN3,PTPRD,PTPRS	2.31531	5.90452	2.29728	3.39884
508	GO: Biological Process	GO:1901890	positive regulation of cell junction assembly	CFL1,CNTNAP2,EPHB1,NRXN1,SEMA4D	CNTNAP2,EPHB1,EPHB2,FMN1,GRID2,PTPRD,SEMA4D,ST8SIA2	ABL1,CFL1,CNTNAP2,GRID2,PTPRD,ST8SIA2	CNTNAP2,EPHB1,GRID2,PTPRD	2.76687	5.57283	3.6147	1.94393
509	GO: Biological Process	GO:0051336	regulation of hydrolase activity	ARHGEF10,CD300A,EPHA5,HDAC9,ITGA2,KALRN,LGMN,MDM2,MYO9A,NLRP2,PRKG1,RIPOR2,SEMA4D,SPOCK1,SYK,WFDC1		ABL1,ALS2,CAMK2B,CLEC7A,DOCK10,EGFR,ESR1,GM2A,GRIN1,GRIN2B,HDAC9,HSP90AB1,ITGA2,KALRN,LRP2,MYO9A,PLXNA4,PPARG,PTPRC,RAPGEF2,ROBO1,SYK,WNK1	CAMK2B,DAB2IP,DOCK10,EGFR,EPHA5,GNAO1,HDAC9,KALRN,LGMN,LPAR1,LRP2,NOS1,PLXNC1,PLXND1,PRKCD,PRKG1,PTPRC,RASGRF1,ROBO1,SERPINB1,SYK,TIAM1	2.58865	0	5.93179	5.37285
510	GO: Biological Process	GO:0001755	neural crest cell migration	CFL1,ERBB4,HDAC4,NRG1,PARD3,SEMA4D,SEMA5A	LEF1,NRG1,PAX3,SEMA4D,SEMA5A	CFL1,HDAC4,NRG1,SEMA5A,SEMA6A	ERBB4,HDAC4,NRTN,PAX3,SEMA3E	4.94213	2.96872	2.96872	2.96872
511	GO: Biological Process	GO:0021510	spinal cord development	DCC,DYNC2H1,ISL2,MDGA2,PTPRS	DAB1,DCC,FOXP1,GATA3,IGF1R,ISL2,PAX3,PTPRS,RELN	DCC,GLI2,ISL2,MDGA2,SUFU	DAB1,DCC,FOXP1,HOXB8,NOS1,PAX3,PTPRS	2.225	5.57775	2.19804	3.76389
512	GO: Biological Process	GO:0014065	phosphatidylinositol 3-kinase signaling	ERBB4,INSR,MYO16,NRG1,ROR2,SEMA4D	GATA3,IGF1R,MYO16,NRG1,PLD2,RELN,SEMA4D,UNC5B	EGFR,MYO16,NEDD4,NRG1,ROR1	DAB2IP,EGFR,ERBB4,FSHR,NLRC3,SEMA3E,TMIGD3,UNC5B	2.82302	4.42417	2.07232	4.42417
513	GO: Biological Process	GO:0090276	regulation of peptide hormone secretion	ALOX5,EPHA5,KALRN,NR1H4,NRXN1,PLCB1,PRKCE,PRKN	BAIAP3,CACNA1E,EPHA5,GNAQ,IFNG,ITPR1,PRKCE,PRKN	EGFR,KALRN,KLF7,PLCB1,PPARG,PRKCE	CACNA1C,CACNA1E,EGFR,EPHA5,GNAO1,KALRN,NOS1,PDE8B,PRKCE,PRKN,TIAM1	3.20823	3.16547	1.90261	5.44975
514	GO: Biological Process	GO:0071363	cellular response to growth factor stimulus	CFL1,DOK5,ERBB4,INSR,LGMN,NEO1,NRXN1,PLCG1,PPARA,PRDM16,PRKCE,ROR2,SH3GL2,SH3GLB1,TMEM108,TRPV1	FAT4,GATA3,IGF1R,ITGA8,LEF1,NEO1,NREP,PPP2R5B,PRKCE,PTPRO,RAPGEF2,SH3GL2,TCF4,TRPV1	ABL1,BMPR1B,CFL1,CX3CR1,EGFR,FSTL4,HSP90AB1,ILK,LRP2,NEDD4,PPARG,PRKCE,RAPGEF2,ROBO1,SEMA6A,SH3GL2	CALCA,DAB2IP,DOK5,EGFR,ERBB4,GRB10,GRIP1,LGMN,LRP2,NOS1,OPRD1,PRKCE,PTPRO,ROBO1,SH3GL2,TCF4,VWC2L	3.57361	2.57436	3.49927	4.00546
515	GO: Biological Process	GO:0032880	regulation of protein localization	ALOX5,CACNB4,CFL1,EPHA5,ERBB4,KALRN,MAP2,MDM2,MRAP2,MYO5A,NEO1,NR1H4,NRG1,NRXN1,PLCB1,PRKCE,PRKN,RIPOR2,SH3GLB1,SLC7A11,SPTBN1	BAIAP3,CACNA1E,CACNB4,EPHA5,EPHB2,EXOC4,GNAQ,GRIP2,IFNG,ITPR1,NEO1,NRG1,PRKCD,PRKCE,PRKN,WDPCP	CAMK2B,CFL1,EGFR,HSP90AB1,KALRN,KLF7,LRP2,MFHAS1,NRG1,PLCB1,PPARG,PPIA,PRKCE,SPTBN1,SUFU	CACNA1C,CACNA1E,CACNB4,CAMK2B,EGFR,EPHA5,ERBB4,EXOC4,GNAO1,GRIP1,KALRN,LRP2,NOS1,PDE8B,PRKCD,PRKCE,PRKCQ,PRKN,TIAM1	5.00277	2.5646	2.17741	3.88986
516	GO: Biological Process	GO:0090497	mesenchymal cell migration	CFL1,ERBB4,HDAC4,NRG1,PARD3,SEMA4D,SEMA5A	LEF1,NRG1,PAX3,SEMA4D,SEMA5A	CFL1,HDAC4,NRG1,SEMA5A,SEMA6A	ERBB4,HDAC4,NRTN,PAX3,SEMA3E	4.87075	2.92003	2.92003	2.92003
517	GO: Biological Process	GO:0099565	chemical synaptic transmission, postsynaptic	CNTNAP2,GLRB,NRXN1,PPP1R9A,PRKN,TMEM108,TRPV1	CNTNAP2,GRID2,GRIK1,GRIP2,PRKN,RELN,TRPV1	ATXN1,CNTNAP2,GRID2,GRIK2,GRIN1,GRIN2B,PPP1R9A,PRKAR1B		4.25127	4.21013	5.16322	0
518	GO: Biological Process	GO:0042551	neuron maturation	C1QA,CNTNAP2,DLG2,EPHA8,NRXN1	CNTNAP2,DLG2,GNAQ,GRIP2,KCNMA1,NFASC		C3,CNTN2,CNTNAP2,GLDN,KCNMA1,NFASC	3.80096	4.88184	0	4.88184
519	GO: Biological Process	GO:0002684	positive regulation of immune system process	C1QA,CACNB4,CAMK1D,CD300A,IL4R,ITGA2,LGMN,NCR3,NR1H4,PLCG1,PLSCR1,PRKCE,PTPRS,RIPOR2,ROR2,SYK,TNFSF4,TNIP1,ZNF609	CACNB4,CAMK1D,EFNB2,EFNB3,EIF2AK4,EPHB2,FOXP1,GATA3,IFNG,IL6ST,LEF1,NCK2,PLD2,PRKCD,PRKCE,PTPRS,SYK,TLR9,XRCC5	ABL1,ADA,AP3B1,C1QA,CAMK1D,CD47,CLEC7A,CX3CR1,EFNB2,ESR1,GLI2,ITGA2,MFHAS1,PLA2G4A,PRKCE,PTPRC,SYK,WNK1	C3,CACNB4,CALCA,CAMK1D,CRP,CSF1R,DAB2IP,EFNB2,FES,FOXP1,LGMN,NCK2,NR4A3,PRKCD,PRKCE,PRKCQ,PTPRC,PTPRS,SYK,TMIGD3	3.44628	3.36309	2.93805	3.81291
520	GO: Biological Process	GO:0002791	regulation of peptide secretion	ALOX5,EPHA5,KALRN,NR1H4,NRXN1,PLCB1,PRKCE,PRKN	BAIAP3,CACNA1E,EPHA5,GNAQ,IFNG,ITPR1,PRKCE,PRKN	EGFR,KALRN,KLF7,PLCB1,PPARG,PRKCE	CACNA1C,CACNA1E,EGFR,EPHA5,GNAO1,KALRN,NOS1,PDE8B,PRKCE,PRKN,TIAM1	3.16013	3.11755	1.86935	5.37923
521	GO: Biological Process	GO:0010996	response to auditory stimulus	ATP8A2,CNTNAP2,NRXN1,USH2A	ATP8A2,CNTNAP2,FOXP2,KCNMA1,KIAA0319L,SLC1A3,USH2A			3.52126	10	0	0
522	GO: Biological Process	GO:0001754	eye photoreceptor cell differentiation	CABP4,OLFM3,RTN4IP1,THRB,TRPM1,USH2A	CRB1,DSCAM,OLFM3,THRB,USH2A	ADGRV1,CABP4,MYO7A,PROM1,SDK2,THRB,TRPM1	ADGRV1,OLFM3,PROM1,TRPM1	3.81556	2.87272	4.75922	2.04767
523	GO: Biological Process	GO:0046883	regulation of hormone secretion	ALOX5,EPHA5,KALRN,NR1H4,NRG1,NRXN1,PLCB1,PRKCE,PRKN	BAIAP3,CACNA1E,EPHA5,GNAQ,IFNG,ITPR1,NRG1,PRKCE,PRKN	EGFR,KALRN,KLF7,NRG1,PLCB1,PPARG,PRKCE	CACNA1C,CACNA1E,EGFR,EPHA5,GNAO1,KALRN,NOS1,PDE8B,PRKCE,PRKN,REN,TIAM1	3.17458	3.12795	1.95888	5.23128
524	GO: Biological Process	GO:0031646	positive regulation of nervous system process	CNTNAP2,ITGA2,NRG1,PARD3,WASF3	CNTNAP2,NRG1,TNR	CNTNAP2,ITGA2,NRG1,PRKAR1B,TNR,WASF3	CNTNAP2,TAC4,TNR	4.1422	2.01534	5.29886	2.01534
525	GO: Biological Process	GO:0090087	regulation of peptide transport	ALOX5,EPHA5,KALRN,NR1H4,NRXN1,PLCB1,PRKCE,PRKN	BAIAP3,CACNA1E,EPHA5,GNAQ,IFNG,ITPR1,PRKCE,PRKN	EGFR,KALRN,KLF7,PLCB1,PPARG,PRKCE	CACNA1C,CACNA1E,EGFR,EPHA5,GNAO1,KALRN,NOS1,PDE8B,PRKCE,PRKN,TIAM1	3.14117	3.09867	1.85625	5.35141
526	GO: Biological Process	GO:0043254	regulation of protein-containing complex assembly	CFL1,CRBN,KANK1,MAP2,NAV3,NRG1,PPP1R9A,PRKCE,SH3GLB1,SPTBN1,SYK	FMN1,IFNG,KANK1,NCK2,NRG1,PPP2R5B,PRKCD,PRKCE,SPTB,SYK	ABL1,ANKRD27,CFL1,CLEC7A,CRBN,CTTN,ESR1,NRG1,PPP1R9A,PRKCE,SPTBN1,SYK	ANKRD27,DAB2IP,FES,NAV3,NCK2,NLRC3,OPRD1,PRKCD,PRKCE,SPTB,SYK	3.39226	2.7681	3.9456	3.33691
527	GO: Biological Process	GO:0031401	positive regulation of protein modification process	CAMK1D,CD300A,CHI3L1,ERBB4,GRM5,HDAC4,INSR,MAPK8IP3,NRG1,NRXN1,PPP1R9A,PRKN,ROR2,SEMA4D,SYK,TNIP1	CAMK1D,DAB1,DNMT3B,EIF2AK4,IFNG,IL6ST,NRG1,PRKCD,PRKN,RAPGEF2,RELN,SEMA4D,SYK,TAOK3,TLR9,TRPC6,XRCC5	ABL1,ALS2,CAMK1D,CX3CR1,EGFR,GRM5,HDAC4,HSP90AB1,IL31RA,ILK,NRG1,PPARG,PPIA,PPP1R9A,PTPRC,PTPRZ1,RAPGEF2,ROBO1,SYK	C3,CALCA,CAMK1D,CSF1R,DAB1,DAB2IP,EGFR,ERBB4,GRM5,HDAC4,NOS1,OPRD1,PRKCD,PRKN,PTPRC,PTPRZ1,ROBO1,SYK,TAOK3,TIAM1	2.52477	2.8639	3.75197	4.23393
528	GO: Biological Process	GO:0051345	positive regulation of hydrolase activity			ALS2,CAMK2B,CLEC7A,DOCK10,EGFR,ESR1,GM2A,GRIN1,GRIN2B,HSP90AB1,ITGA2,KALRN,MYO9A,PPARG,PTPRC,RAPGEF2,ROBO1,SYK	CAMK2B,DOCK10,EGFR,GNAO1,KALRN,LGMN,LPAR1,PRKCD,PTPRC,RASGRF1,ROBO1,SYK,TIAM1	0	0	10	3.36397
529	GO: Biological Process	GO:0032409	regulation of transporter activity	ALOX5,CABP4,CACNB4,CFL1,CRBN,GRM5,INSR,MYO5A,NRXN1,PLCB1,PLCG1,PRKCE	CACNB4,EPHB2,HOMER1,IFNG,MIR129-1,PRKCD,PRKCE,RELN,TLR9,TRPC6	CABP4,CFL1,CRBN,GRM5,NEDD4,PLCB1,PPARG,PRKCE	CACNB4,GRIP1,GRM5,HECW1,NOS1,PRKCD,PRKCE,RASGRF1	5.04508	3.58474	2.36652	2.36652
530	GO: Biological Process	GO:0007628	adult walking behavior	CACNB4,CHAT,GLRB,SCN8A	CACNB4,CTNS,DAB1,EFNB3,KCNMA1		CACNA1C,CACNB4,CNTN2,DAB1,KCNMA1	3.62576	4.86509	0	4.86509
531	GO: Biological Process	GO:0099171	presynaptic modulation of chemical synaptic transmission	CACNB4,GRM7,PRKCE	CACNB4,GRIK1,NRXN3,PRKCE	APBA2,GRIK2,NRXN3,PRKCE	CACNB4,GRIK1,GRM4,NRXN3,PRKCE,TMIGD3	2.03294	3.01158	3.01158	5.29886
532	GO: Biological Process	GO:2000146	negative regulation of cell motility	CD300A,CDH11,CFL1,ERBB4,KANK1,NAV3,NRG1,NRG3,PLCB1,PRKG1,PTPRM,RIPOR2	GATA3,KANK1,LEF1,MIR129-1,NRG1,NRG3,PRKG1,PTPRG,PTPRM	ADA,CFL1,CX3CR1,DPYSL3,ILK,NRG1,NRG3,PLCB1,PPARG,PTPRM,ROBO1,TNN	DAB2IP,ERBB4,NAV3,NRG3,PRKG1,PTPRM,ROBO1,TMIGD3	4.43475	2.53198	4.37064	2.00789
533	GO: Biological Process	GO:0034762	regulation of transmembrane transport	ALOX5,CABP4,CACNB4,CFL1,CRBN,ERBB4,GRM5,INSR,MYO5A,NRXN1,PLCB1,PLCG1,PRKCE,SCN8A	CACNA1E,CACNB4,EPHB2,HOMER1,IFNG,KCNMA1,MIR129-1,PRKCD,PRKCE,RELN,TLR9,TRPC6	ABL1,CABP4,CFL1,CRBN,ESR1,GRIN1,GRIN2B,GRM5,NEDD4,PLCB1,PRKCE,WNK1	C3,CACNA1C,CACNA1E,CACNB4,CALCA,ERBB4,GRB10,GRIP1,GRM5,GRM6,HECW1,KCNMA1,NOS1,NR4A3,PRKCD,PRKCE,RASGRF1	3.44689	2.41159	2.41159	5.07141
534	GO: Biological Process	GO:0021826	substrate-independent telencephalic tangential migration	NRG1,NRG3,SLIT3	NRG1,NRG3	NRG1,NRG3	CNTN2,NRG3,SLIT3	4.1471	2.50075	2.50075	4.12783
535	GO: Biological Process	GO:0021843	substrate-independent telencephalic tangential interneuron migration	NRG1,NRG3,SLIT3	NRG1,NRG3	NRG1,NRG3	CNTN2,NRG3,SLIT3	4.1471	2.50075	2.50075	4.12783
536	GO: Biological Process	GO:0007605	sensory perception of sound	CDH23,CNTN5,GRM7,NAV2,RIPOR2,SCN8A,THRB,USH2A	ATP8B1,KCNMA1,NAV2,PAX3,SLC1A3,THRB,USH2A	ADGRV1,CDH23,CNTN5,HEXA,LRP2,MYO7A,NAV2,PTPRQ,ROR1,THRB		4.13636	3.29143	5.84862	0
537	GO: Biological Process	GO:0046530	photoreceptor cell differentiation	BBS1,CABP4,OLFM3,PARD3,RTN4IP1,THRB,TRPM1,USH2A	CRB1,DSCAM,OLFM3,THRB,USH2A	ADGRV1,CABP4,MYO7A,PROM1,SDK2,THRB,TRPM1	ADGRV1,CNGB1,OLFM3,PROM1,TRPM1	4.81594	2.27053	3.87161	2.27053
538	GO: Biological Process	GO:0043279	response to alkaloid	KALRN,PRKCE,SLC6A3,TRPV1	HOMER1,PRKCE,SDK1,SLC1A3,SLC6A3,ST8SIA2,TRPV1	ADA,GRIN1,KALRN,PRKCE,SDK1,SLC6A3,ST8SIA2	KALRN,NOS1,PRKCE,SLC6A3	1.98828	4.60464	4.60464	1.96624
539	GO: Biological Process	GO:0060341	regulation of cellular localization	ALOX5,CACNB4,CFL1,EPHA5,ERBB4,KALRN,MAP2,MDM2,MRAP2,MYO5A,NEO1,NR1H4,NRG1,NRXN1,PARD3,PLCB1,PRKCE,PRKN,RIPOR2,SH3GLB1,SLC7A11,SPTBN1	BAIAP3,CACNA1E,CACNB4,EPHA5,EPHB2,EXOC4,GNAQ,GRIP2,IFNG,ITPR1,NEO1,NRG1,PRKCD,PRKCE,PRKN,WDPCP	CAMK2B,CFL1,EGFR,GRIN1,HSP90AB1,KALRN,KLF7,LRP2,MFHAS1,NEDD4,NRG1,PLCB1,PPARG,PPIA,PRKCE,SPTBN1,SUFU	CACNA1C,CACNA1E,CACNB4,CALCA,CAMK2B,EGFR,EPHA5,ERBB4,EXOC4,GNAO1,GRIP1,KALRN,LRP2,NOS1,PDE8B,PRKCD,PRKCE,PRKCQ,PRKN,TIAM1	4.80786	2.11746	2.48506	3.74317
540	GO: Biological Process	GO:0030308	negative regulation of cell growth	CFL1,DCC,MAP2,PPARA,PTPRS,SEMA4D,SEMA5A,SLIT3,WFDC1	DCC,FOXP1,PTPRS,SEMA4D,SEMA5A,TNR	CFL1,DCC,FSTL4,PPARG,SEMA5A,SEMA6A,TNR	DAB2IP,DCC,FOXP1,PTPRS,SEMA3E,SLIT3,TNR	4.67215	2.35303	3.05068	3.05068
541	GO: Biological Process	GO:0021840	directional guidance of interneurons involved in migration from the subpallium to the cortex	NRG1,NRG3	NRG1,NRG3	NRG1,NRG3		4.38257	4.36951	4.36951	0
542	GO: Biological Process	GO:0021842	chemorepulsion involved in interneuron migration from the subpallium to the cortex	NRG1,NRG3	NRG1,NRG3	NRG1,NRG3		4.38257	4.36951	4.36951	0
543	GO: Biological Process	GO:0048668	collateral sprouting	DCC,PARD3,PRKG1,PTPRS,SEMA4D	DCC,PRKG1,PTPRS,SEMA4D		DCC,NOS1,PRKG1,PTPRS,RND2	4.80649	3.5306	0	4.77512
544	GO: Biological Process	GO:0042692	muscle cell differentiation	AFG3L2,CACNB4,CNTNAP2,HDAC4,HDAC9,IL4R,KDM6B,MDM2,MYO9A,NEO1,NRG1,PPARA,RIPOR2,RORA	CACNB4,CNTNAP2,DNER,EFNB2,FOXP1,HOMER1,ITGA8,KDM6B,LAMB1,LEF1,NEO1,NRG1,PAX3	CNTNAP2,EFNB2,GLI2,HDAC4,HDAC9,ILK,LAMA1,MYO9A,NRG1,RORA,SYNE1	C3,CACNB4,CNTNAP2,CSF1R,DNER,EFNB2,FOXP1,HDAC4,HDAC9,LAMA1,NOS1,PAX3,SYNE1	3.98867	3.36397	2.3593	3.36397
545	GO: Biological Process	GO:0060537	muscle tissue development	CNTNAP2,EPHB1,ERBB4,HDAC4,HDAC7,HDAC9,KCNK2,KDM6B,MYO9A,NRG1,PAX5,PPARA,PRDM16,RIPOR2	ATOH8,CNTNAP2,DNER,EFNB2,EPHB1,FOXP1,FOXP2,HOMER1,ITGA8,KDM6B,LEF1,NRG1,PAX3,PAX5,S1PR1	ABL1,CNTNAP2,EFNB2,HDAC4,HDAC9,ILK,LRP2,MYO9A,NRG1,TNN,UBE4B	CACNA1C,CNTNAP2,DNER,EFNB2,EPHB1,ERBB4,FES,FOXP1,HDAC4,HDAC9,LRP2,PAX3	3.78917	4.28829	2.21878	2.68388
546	GO: Biological Process	GO:0038094	Fc-gamma receptor signaling pathway		PLD2,PRKCD,PRKCE,SYK	ABL1,CD47,PRKCE,PTPRC,SYK	PRKCD,PRKCE,PTPRC,SYK	0	3.87603	5.21674	3.87603
547	GO: Biological Process	GO:1903539	protein localization to postsynaptic membrane	DLG2,ERBB4,KALRN,NPTX1	DLG2,GRIP2,MAPK10,NRXN3	GRIN1,KALRN,LRRC7,NRXN3	ERBB4,GRIP1,KALRN,MAPK10,NRXN3	2.98774	2.96368	2.96368	4.05016
548	GO: Biological Process	GO:2001223	negative regulation of neuron migration	ERBB4,NRG1,NRG3	NRG1,NRG3	NRG1,NRG3,TNN	ERBB4,NRG3	4.04442	2.43566	4.02517	2.43566
549	GO: Biological Process	GO:0051932	synaptic transmission, GABAergic	CACNB4,CNTNAP2,ERBB4,NRXN1,PRKCE	BAIAP3,CACNB4,CNTNAP2,GRIK1,PRKCE		CACNB4,CNTNAP2,ERBB4,GRIK1,GRM4,PRKCE	3.93564	3.90514	0	5.04646
550	GO: Biological Process	GO:0062237	protein localization to postsynapse	DLG2,ERBB4,KALRN,NPTX1	DLG2,GRIP2,MAPK10,NRXN3	GRIN1,KALRN,LRRC7,NRXN3	ERBB4,GRIP1,KALRN,MAPK10,NRXN3	2.96433	2.94031	2.94031	4.02024
551	GO: Biological Process	GO:0055082	intracellular chemical homeostasis	AFG3L2,CACNB4,CDH23,EPHA5,GRM5,MYO5A,NEO1,NPTX1,NR1H4,NRXN1,PLCB1,PLCG1,PRKCE,PRKN,SLC7A11,TRPV1	BAIAP3,CACNA1E,CACNB4,EPHA5,HOMER1,IFNG,IGF1R,ITPR1,KCNMA1,NEO1,PRKCE,PRKN,SLC1A3,TRPC6,TRPV1	ABL1,AP3B1,CDH23,GRIK2,GRIN1,GRIN2B,GRM5,KLF7,PLCB1,PRKCE,PTPRC,TRPC4,WNK1	CACNA1C,CACNA1E,CACNB4,CALCA,CNGB1,EPHA5,FSHR,GLS,GRM5,KCNMA1,NOS1,PDE8B,PRKCE,PRKN,PTPRC,TIAM1	3.72538	3.1587	2.268	3.64994
552	GO: Biological Process	GO:0030041	actin filament polymerization	CFL1,KANK1,PPP1R9A,PRKCE,PSTPIP1,SPTBN1,WASF3	FMN1,KANK1,NCK2,PRKCD,PRKCE,SPTB	ABL1,CFL1,CTTN,PPP1R9A,PRKCE,PSTPIP1,SPTBN1,WASF3	GAS7,NCK2,PRKCD,PRKCE,SPTB	3.58859	2.76705	4.39203	2.05392
553	GO: Biological Process	GO:0001525	angiogenesis	ALOX5,CHI3L1,EPHA5,EPHB1,HDAC7,HDAC9,KREMEN1,NRXN1,PLCG1,PTPRM,RORA,SEMA5A,SYK	EFNB2,EPHA5,EPHB1,EPHB2,ETS1,LEF1,NRXN3,PLXND1,PTPRM,S1PR1,SEMA5A,STAB1,SYK,TCF4,UNC5B	ABL1,CD47,CX3CR1,EFNB2,HDAC9,NRXN3,PPARG,PTPRM,ROBO1,RORA,SDC2,SEMA5A,SEMA6A,SYK,TNN,WNK1	C3,DAB2IP,EFNB2,EPHA5,EPHB1,HDAC9,LPAR1,NRXN3,PLXND1,PTPRM,ROBO1,SEMA3E,STAB1,SYK,TCF4,UNC5B	2.31848	3.1537	3.64444	3.64444
554	GO: Biological Process	GO:0070372	regulation of ERK1 and ERK2 cascade	CHI3L1,DCC,EPHB1,ERBB4,NRG1,NRXN1,ROR2,SYK,TFF2,TNIP1		ABL1,DCC,EGFR,ESR1,MFHAS1,NRG1,PTPRC,RAPGEF2,RIT2,ROR1,SEMA6A,SYK	C3,CSF1R,DAB2IP,DCC,EGFR,EPHB1,ERBB4,FSHR,PTPRC,RANBP9,SYK,TIAM1	3.38395	0	4.6611	4.6611
555	GO: Biological Process	GO:0043583	ear development	ATP8A2,CDH11,CDH23,CRBN,KCNK2,PAX5,RIPOR2,ROR2,THRB,USH2A	ATP8A2,ATP8B1,EPHB2,FAT4,GATA3,IGF1R,ITGA8,KCNMA1,PAX5,THRB,TSHR,USH2A,WDPCP	ADGRV1,CDH23,CELSR1,CRBN,CTHRC1,GLI2,MYO7A,PTPRQ,ROR1,THRB		3.55018	5.61375	3.49795	0
556	GO: Biological Process	GO:0007622	rhythmic behavior		CNTNAP2,KCNMA1,MAPK10,NPAS2,ZFHX3	ADA,CHAT,CNTNAP2,EGFR,NCOA2,NPAS2	BTBD9,CNTNAP2,EGFR,KCNMA1,MAPK10,NPAS2	0	3.50549	4.55711	4.55711
557	GO: Biological Process	GO:0006909	phagocytosis	CAMK1D,CD300A,ITGA2,PLSCR1,PRKCE,SYK	CAMK1D,EIF2AK1,IFNG,PLD2,PRKCD,PRKCE,SYK	ABL1,CAMK1D,CD47,CLEC7A,ITGA2,LDLR,MYO7A,PPARG,PRKCE,PTPRC,SYK	C3,CAMK1D,CRP,PRKCD,PRKCE,PTPRC,SYK	1.96641	2.54611	5.52173	2.54611
558	GO: Biological Process	GO:1902904	negative regulation of supramolecular fiber organization	CFL1,CTNNA2,KANK1,MAP2,NAV3,PPP1R9A,PRKN,SPTBN1	CTNNA2,KANK1,NCK2,PRKCD,PRKN,S1PR1,SPTB	CFL1,CTNNA2,LDLR,PPP1R9A,SPTBN1	CTNNA2,NAV3,NCK2,PRKCD,PRKN,SPTB	4.35957	3.48168	2.00895	2.71101
559	GO: Biological Process	GO:0048846	axon extension involved in axon guidance	DCC,SEMA4D,SEMA5A,SLIT3	DCC,DSCAM,SEMA4D,SEMA5A	DCC,PLXNA4,SEMA5A,SEMA6A	DCC,SEMA3E,SLIT3	3.42342	3.39884	3.39884	2.29728
560	GO: Biological Process	GO:1902284	neuron projection extension involved in neuron projection guidance	DCC,SEMA4D,SEMA5A,SLIT3	DCC,DSCAM,SEMA4D,SEMA5A	DCC,PLXNA4,SEMA5A,SEMA6A	DCC,SEMA3E,SLIT3	3.42342	3.39884	3.39884	2.29728
561	GO: Biological Process	GO:0010632	regulation of epithelial cell migration	HDAC7,HDAC9,ITGA2,LGMN,PLCG1,PRKCE,PTPRM,SEMA5A,SYK	ATOH8,ETS1,FOXP1,GATA3,IFNG,MIR129-1,PRKCE,PTPRG,PTPRM,SEMA5A,SYK	ABL1,HDAC9,ITGA2,PPARG,PRKCE,PTPRM,SEMA5A,SYK	DAB2IP,FOXP1,HDAC9,LGMN,PRKCE,PTPRM,SYK	3.2595	4.59694	2.59011	2.01978
562	GO: Biological Process	GO:0071407	cellular response to organic cyclic compound	CYP7B1,EPHA5,GABRB1,HRH1,ITGA2,NR1H4,PLCB1,PPARA,PRKN,RORA,TRPV1	ASS1,EPHA5,FOXP1,GABRB1,GNAQ,IGF1R,ITPR1,KDM4C,PRKN,RAPGEF2,SLC1A3,TLR9,TRPV1	ABL1,EGFR,ESR1,GABRB1,GLI2,HRH3,ITGA2,NCOA2,NEDD4,PLCB1,PPARG,RAPGEF2,RORA	ALK,EGFR,EPHA5,FES,FOXP1,FSHR,GABRB1,GNAO1,KDM4C,NOS1,NR4A3,OPRD1,PRKN	2.38424	3.33337	3.33337	3.33337
563	GO: Biological Process	GO:0051047	positive regulation of secretion	CACNB4,IL4R,NR1H4,PLCB1,PRKCE,PRKN,PTGES,SYK,TRPV1	BAIAP3,CACNB4,GNAQ,GRIK1,HYAL3,IFNG,ITPR1,PLD2,PRKCE,PRKN,SYK,TRPV1	EGFR,GRIN2B,HRH3,PLA2G4A,PLCB1,PPARG,PPIA,PRKCE,SYK	CACNA1C,CACNB4,EGFR,GRIK1,PRKCE,PRKCQ,PRKN,SYK,TAC4,TMIGD3	2.53131	4.30637	2.48792	3.05192
564	GO: Biological Process	GO:0043542	endothelial cell migration	HDAC7,HDAC9,LGMN,PLCG1,PTPRM,SEMA5A,SYK	ATOH8,EFNB2,ETS1,FOXP1,GATA3,MIR129-1,PLXND1,PTPRM,SEMA5A,SYK	ABL1,EFNB2,HDAC9,PPARG,PTPRM,ROBO1,SEMA5A,SYK	CALCA,DAB2IP,EFNB2,FOXP1,HDAC9,LGMN,PLXND1,PTPRM,ROBO1,SYK	2.04729	3.87285	2.58272	3.87285
565	GO: Biological Process	GO:0046649	lymphocyte activation	CACNB4,CD300A,EPHB1,FBXO7,HDAC4,HDAC7,HDAC9,IL4R,NCR3,PAX5,RIPOR2,RORA,SYK,TNFSF4,XRCC4,ZNF609	BCL11B,CACNB4,EFNB2,EFNB3,EIF2AK4,EPHB1,EPHB2,FOXP1,GATA3,IFNG,IL6ST,LEF1,NCK2,PAX5,PRKCD,SYK,TLR9,TSHR	ABL1,ADA,AP3B1,BCL11B,CD47,CLEC7A,DOCK10,EFNB2,GLI2,HDAC4,HDAC9,NEDD4,PTPRC,RORA,SYK	BCL11B,CACNB4,CSF1R,DOCK10,EFNB2,EPHB1,FOXP1,HDAC4,HDAC9,NCK2,NLRC3,PRKCD,PRKCQ,PTPRC,SYK	3.12431	4.00872	2.61799	2.61799
566	GO: Biological Process	GO:0021761	limbic system development	BBS1,EPHA5,KDM6B,KIRREL3,PTPRS,TMEM108	DAB1,EPHA5,IGF1R,KDM6B,LEF1,PTPRS,RELN		ALK,CSF1R,DAB1,EPHA5,NEUROD6,NR4A3,PTPRS,SEMA3E	3.2498	4.08603	0	5.01869
567	GO: Biological Process	GO:0022612	gland morphogenesis		CSMD1,IFNG,IGF1R,ITPR1,NRG3,PAX3,PLXND1	CSMD1,EGFR,ESR1,GLI2,LAMA1,NRG3,ROBO1	CSF1R,CSMD1,EGFR,LAMA1,NAV3,NRG3,PAX3,PLXND1,ROBO1	0	3.53534	3.53534	5.27201
568	GO: Biological Process	GO:0099151	regulation of postsynaptic density assembly	NRXN1,PTPRS	GRID2,PTPRD,PTPRS	GRID2,PTPRD	GRID2,PTPRD,PTPRS	2.33186	3.84225	2.31924	3.84225
569	GO: Biological Process	GO:0038130	ERBB4 signaling pathway	ERBB4,NRG1,NRG3	NRG1,NRG3	NRG1,NRG3	ERBB4,NRG3	4.38188	2.64876	2.64876	2.64876
570	GO: Biological Process	GO:0007507	heart development	CDH11,CFL1,DNAH11,DYNC2H1,ERBB4,HDAC9,INSR,ISL2,KCNK2,KDM6B,MDM2,NRG1,PPARA,PRDM16,SLIT3	ATOH8,DNMT3B,EFNB2,FAT4,FOXP1,GATA3,GNAQ,IGF1R,ISL2,ITPR1,KDM6B,NRG1,PAX3,PLXND1,S1PR1	ABL1,CELSR1,CFL1,DNAH11,EFNB2,EGFR,GLI2,HDAC9,ILK,ISL2,LRP2,MEIS2,NEDD4,NRG1,PLXNA4,RIT2,ROBO1,SDC2,SUFU,SYNE1,UBE4B	CACNA1C,DNAH11,EFNB2,EGFR,ERBB4,FES,FOXP1,HDAC9,LRP2,PAX3,PLXND1,ROBO1,SLIT3,SYNE1,UGDH	2.39849	2.33749	5.16999	2.33749
571	GO: Biological Process	GO:0021782	glial cell development	ARHGEF10,C1QA,CNTNAP2,FA2H,NAV1,NRG1,PARD3,ROR2,WASF3		C1QA,CNTNAP2,EGFR,ILK,LDLR,NAV1,NRG1,ROR1,WASF3	CNTN2,CNTNAP2,CSF1R,EGFR,LPAR1,NFASC	4.9006	0	4.84838	2.49327
572	GO: Biological Process	GO:0071625	vocalization behavior	CNTNAP2,NRXN1	CNTNAP2,FOXP1,FOXP2,NRXN3	CNTNAP2,NRXN3	CNTNAP2,FOXP1,NRXN3	2.0207	4.85235	2.00827	3.35676
573	GO: Biological Process	GO:0045927	positive regulation of growth	ATP8A2,CFL1,ERBB4,INSR,NRG1,PLCB1,PRKN,SEMA4D,SEMA5A,SH3GLB1,SLC6A3	ATP8A2,DSCAM,IGF1R,NRG1,PRKN,SEMA4D,SEMA5A,SLC6A3,TSHR	CFL1,EGFR,ILK,NRG1,PLCB1,SEMA5A,SLC6A3	C3,CNTN2,EGFR,ERBB4,PRKN,RND2,SLC6A3	4.77053	3.30014	2.08305	2.08305
574	GO: Biological Process	GO:0007158	neuron cell-cell adhesion	CNTN4,NRXN1	NRXN3,TNR	NRXN3,TNR	ASTN1,CNTN4,NRXN3,TNR	2.27933	2.26674	2.26674	5.40973
575	GO: Biological Process	GO:0043269	regulation of monoatomic ion transport	ALOX5,CABP4,CACNB4,CD300A,CFL1,CRBN,GRM5,MYO5A,PLCB1,PLCG1,PRKCE,SCN8A	ATP8B1,CACNA1E,CACNB4,EPHB2,GNAQ,HOMER1,IFNG,ITPR1,KCNMA1,PRKCE,RELN,TLR9,TRPC6	ABL1,CABP4,CAMK2B,CFL1,CRBN,GRIN1,GRIN2B,GRM5,HRH3,NEDD4,PLCB1,PRKCE,TRPC4,WNK1	CACNA1C,CACNA1E,CACNB4,CALCA,CAMK2B,GNAO1,GRIP1,GRM5,GRM6,HECW1,KCNMA1,NOS1,OPRD1,PRKCE	2.48759	2.905	3.40924	3.40924
576	GO: Biological Process	GO:1990778	protein localization to cell periphery	BBS1,DLG2,ERBB4,KALRN,MRAP2,MYO5A,NPTX1,NRXN1,PRKCE,SPTBN1	DLG2,EPHB2,GRIP2,IFNG,MAPK10,NFASC,NRXN3,PRKCE,RAPGEF2	CAMK2B,EGFR,GRIN1,KALRN,LRRC7,NRXN3,PPARG,PRKCE,RAPGEF2,SPTBN1	CAMK2B,EGFR,ERBB4,GRIP1,KALRN,MAPK10,NFASC,NRXN3,PRKCE	3.38395	2.73192	3.33248	2.73192
577	GO: Biological Process	GO:0060491	regulation of cell projection assembly	CFL1,HDAC4,KANK1,NRXN1,PPP1R9A,RIPOR2,SYNE2	ATP8B1,EPHB2,KANK1,LAMB1,MAP4,PRKCD,SDCCAG8,WDPCP	CFL1,CTTN,DPYSL3,HDAC4,MAP4,PPP1R9A,SYNE1,TENM2	GPM6A,HDAC4,MAP4,MYO3B,PRKCD,PRKCQ,SYNE1,TENM2	2.56564	3.19472	3.19472	3.19472
578	GO: Biological Process	GO:0051668	localization within membrane	BBS1,DLG2,ERBB4,GLRB,KALRN,MRAP2,MYO5A,NPTX1,NRXN1,PARD3,PRKCE,PRKN,SH3GLB1,SLC7A11,SPTBN1	DLG2,EPHB2,EXOC4,GRIP2,IFNG,MAPK10,NFASC,NRXN3,PRKCE,PRKN,RAPGEF2,RELN	ANKRD27,AP3B1,CAMK2B,EGFR,GRIK2,GRIN1,GRIN2B,KALRN,LRRC7,NRXN3,PPARG,PRKCE,PTPRC,RAPGEF2,SPTBN1	ANKRD27,CAMK2B,EGFR,ERBB4,EXOC4,GRIP1,KALRN,MAPK10,NFASC,NRXN3,PRKCE,PRKN,PTPRC,TIAM1	3.55119	2.09997	3.48046	2.98793
579	GO: Biological Process	GO:0072657	protein localization to membrane	BBS1,DLG2,ERBB4,GLRB,KALRN,MRAP2,MYO5A,NPTX1,NRXN1,PARD3,PRKCE,PRKN,SH3GLB1,SLC7A11,SPTBN1	DLG2,EPHB2,EXOC4,GRIP2,IFNG,MAPK10,NFASC,NRXN3,PRKCE,PRKN,RAPGEF2,RELN	AP3B1,CAMK2B,EGFR,GRIK2,GRIN1,GRIN2B,KALRN,LRRC7,NRXN3,PPARG,PRKCE,RAPGEF2,SPTBN1	CAMK2B,EGFR,ERBB4,EXOC4,GRIP1,KALRN,MAPK10,NFASC,NRXN3,PRKCE,PRKN,TIAM1	4.11079	2.50047	2.97906	2.50047
580	GO: Biological Process	GO:0060999	positive regulation of dendritic spine development	CFL1,KALRN,NRG1,PPP1R9A	EPHB2,NRG1,RELN	CAMK2B,CFL1,KALRN,NRG1,PPP1R9A	CAMK2B,KALRN,LPAR1,TIAM1	3.01152	1.99779	4.08056	2.98743
581	GO: Biological Process	GO:0045161	neuronal ion channel clustering	CNTNAP2,DLG2	CNTNAP2,DLG2,NFASC	CNTNAP2,SCLT1	CNTN2,CNTNAP2,GLDN,NFASC	1.98473	3.30085	1.97233	4.77537
582	GO: Biological Process	GO:0042552	myelination	AFG3L2,ARHGEF10,CNTNAP2,FA2H,LINGO1,MYO5A,NRG1,PARD3,SCN8A,WASF3		ACER3,CNTNAP2,HEXA,ILK,LINGO1,NRG1,PTPRZ1,WASF3	CNTN2,CNTNAP2,CSF1R,LPAR1,NFASC,PTPRZ1	5.67587	0	3.91227	2.42637
583	GO: Biological Process	GO:0030336	negative regulation of cell migration	CD300A,CDH11,ERBB4,KANK1,NAV3,NRG1,NRG3,PLCB1,PRKG1,PTPRM,RIPOR2	KANK1,LEF1,MIR129-1,NRG1,NRG3,PRKG1,PTPRG,PTPRM	ADA,CX3CR1,DPYSL3,ILK,NRG1,NRG3,PLCB1,PPARG,PTPRM,ROBO1,TNN	DAB2IP,ERBB4,NAV3,NRG3,PRKG1,PTPRM,ROBO1,TMIGD3	3.91885	2.10244	3.86102	2.10244
584	GO: Biological Process	GO:0048639	positive regulation of developmental growth	ATP8A2,ERBB4,INSR,NRG1,PLCB1,PRKN,SEMA4D,SEMA5A,SH3GLB1,SLC6A3	ATP8A2,DSCAM,IGF1R,NRG1,PRKN,SEMA4D,SEMA5A,SLC6A3,TSHR		C3,CNTN2,ERBB4,PRKN,RND2,SLC6A3	5.31639	4.42285	0	2.232
585	GO: Biological Process	GO:0002090	regulation of receptor internalization	INSR,NRG1,PARD3,SH3GL2,SYK	EFNB2,NRG1,SH3GL2,SYK	EFNB2,NEDD4,NRG1,SH3GL2,SYK	EFNB2,LPAR1,SH3GL2,SYK	3.49108	2.50433	3.4612	2.50433
586	GO: Biological Process	GO:0015833	peptide transport	ALOX5,EPHA5,KALRN,MYO5A,NR1H4,NRXN1,PLCB1,PRKCE,PRKN,SLC7A11,TRPV1	BAIAP3,CACNA1E,EPHA5,GNAQ,IFNG,ITPR1,PRKCE,PRKN,TRPV1		CACNA1C,CACNA1E,EGFR,EPHA5,GNAO1,KALRN,NOS1,PDE8B,PRKCE,PRKN,TIAM1	4.47426	3.0705	0	4.41423
587	GO: Biological Process	GO:0099003	vesicle-mediated transport in synapse		CACNA1E,CACNB4,EFNB2,GRIP2,MAPK10,NRG1,PLD2,PPFIA2,PRKN,SH3GL2,SH3GL3	APBA2,EFNB2,NEDD4,NRG1,PRKAR1B,SH3GL2	BTBD9,CACNA1E,CACNB4,EFNB2,GRIP1,LPAR1,MAPK10,PPFIA2,PRKN,SH3GL2	0	5.42137	1.88921	4.61686
588	GO: Biological Process	GO:0042461	photoreceptor cell development	BBS1,CABP4,OLFM3,PARD3,RTN4IP1,THRB,TRPM1,USH2A		ADGRV1,CABP4,MYO7A,PROM1,THRB,TRPM1	ADGRV1,CNGB1,OLFM3,PROM1,TRPM1	5.59702	0	3.59712	2.72413
589	GO: Biological Process	GO:0045785	positive regulation of cell adhesion	ALOX5,CFL1,IL4R,ITGA2,NRG1,PRKCE,SYK,TNFSF4,ZFHX3,ZNF609	EFNB2,EFNB3,ETS1,FMN1,GATA3,IFNG,IL6ST,LAMB1,LEF1,NCK2,NRG1,PLD2,PRKCE,SYK,ZFHX3	ABL1,ADA,AP3B1,CD47,CFL1,EFNB2,GLI2,ILK,ITGA2,LAMA1,NRG1,PRKCE,PTPRC,SYK		2.30887	5.12198	4.48056	0
590	GO: Biological Process	GO:0007528	neuromuscular junction development	AFG3L2,CACNB4,CHAT,CNTNAP2,KALRN,MYO9A		ALS2,CHAT,CNTNAP2,KALRN,MYO9A,NEDD4	CACNB4,CALCA,CNTNAP2,KALRN	4.67782	0	4.6411	2.59219
591	GO: Biological Process	GO:0021535	cell migration in hindbrain	CTNNA2,EPHB1,PARD3	CTNNA2,DAB1,EPHB1,EPHB2,LEF1		CTNNA2,DAB1,EPHB1	3.02971	5.85837	0	3.01097
592	GO: Biological Process	GO:0097062	dendritic spine maintenance	CFL1,CNTNAP2,INSR	CNTNAP2,HOMER1,IGF1R	CFL1,CNTNAP2,CTTN,GRIN1,GRIN2B		3.02971	3.01097	5.85837	0
593	GO: Biological Process	GO:0008366	axon ensheathment	AFG3L2,ARHGEF10,CNTNAP2,FA2H,LINGO1,MYO5A,NRG1,PARD3,SCN8A,WASF3		ACER3,CNTNAP2,HEXA,ILK,LINGO1,NRG1,PTPRZ1,WASF3	CNTN2,CNTNAP2,CSF1R,LPAR1,NFASC,PTPRZ1	5.62451	0	3.87283	2.39849
594	GO: Biological Process	GO:0007272	ensheathment of neurons	AFG3L2,ARHGEF10,CNTNAP2,FA2H,LINGO1,MYO5A,NRG1,PARD3,SCN8A,WASF3		ACER3,CNTNAP2,HEXA,ILK,LINGO1,NRG1,PTPRZ1,WASF3	CNTN2,CNTNAP2,CSF1R,LPAR1,NFASC,PTPRZ1	5.62451	0	3.87283	2.39849
595	GO: Biological Process	GO:0032412	regulation of monoatomic ion transmembrane transporter activity	ALOX5,CABP4,CACNB4,CFL1,CRBN,GRM5,MYO5A,NRXN1,PLCB1,PLCG1,PRKCE	CACNB4,EPHB2,HOMER1,IFNG,PRKCE,RELN,TLR9,TRPC6	CABP4,CFL1,CRBN,GRM5,NEDD4,PLCB1,PRKCE	CACNB4,GRIP1,GRM5,HECW1,NOS1,PRKCE,RASGRF1	4.87558	2.73576	2.14212	2.14212
596	GO: Biological Process	GO:0044092	negative regulation of molecular function	CD300A,CRBN,CRMP1,FBXO7,HDAC4,HDAC9,INSR,MAP2,MDM2,NLRP2,NR1H4,PLSCR1,PPARA,PRKCE,PRKN,RIPOR2,SEMA4D,SPOCK1,TNFSF4,WFDC1	EIF2AK4,EPHB2,GNAQ,IFNG,IGF1R,LEF1,LXN,MIR129-1,PRKCD,PRKCE,PRKN,PTPRO,SEMA4D,SPOCK1,TIMP2,TLR9	ABL1,ADGRV1,CRBN,ESR1,HDAC4,HDAC9,HRH3,ILK,LRP2,NEDD4,PPARG,PPIA,PRKAR1B,PRKAR2B,PRKCE,PTPRC,PTPRQ,SUFU,WNK1	ADGRV1,CRTAC1,DAB2IP,GRIP1,HDAC4,HDAC9,HECW1,LRP2,NLRC3,NOS1,PRKCD,PRKCE,PRKN,PTPRC,PTPRO,SERPINB1,TMIGD3	3.87984	2.14953	3.34152	2.52065
597	GO: Biological Process	GO:0008154	actin polymerization or depolymerization	CFL1,KANK1,PPP1R9A,PRKCE,PSTPIP1,SEMA5A,SPTBN1,WASF3	FMN1,KANK1,NCK2,PRKCD,PRKCE,SEMA5A,SPTB	ABL1,CFL1,CTTN,PPP1R9A,PRKCE,PSTPIP1,SEMA5A,SPTBN1,WASF3		3.95744	3.13917	4.73981	0
598	GO: Biological Process	GO:0002790	peptide secretion	ALOX5,EPHA5,KALRN,MYO5A,NR1H4,NRXN1,PLCB1,PRKCE,PRKN,TRPV1	BAIAP3,CACNA1E,EPHA5,GNAQ,IFNG,ITPR1,PRKCE,PRKN,TRPV1		CACNA1C,CACNA1E,EGFR,EPHA5,GNAO1,KALRN,NOS1,PDE8B,PRKCE,PRKN,TIAM1	3.96621	3.23846	0	4.63029
599	GO: Biological Process	GO:0071695	anatomical structure maturation	C1QA,CNTNAP2,DLG2,EPHA8,MYO5A,NRXN1,PLCB1,SEMA4D,TRPV1	CNTNAP2,DLG2,FAT4,GATA3,GNAQ,GRIP2,KCNMA1,NFASC,S1PR1,SEMA4D,TRPV1	C1QA,CLEC7A,CNTNAP2,CX3CR1,GRIN1,PLCB1,PPARG,SCLT1	C3,CALCA,CNGB1,CNTN2,CNTNAP2,CSF1R,GLDN,KCNMA1,NFASC,REN	2.66711	3.83499	2.08538	3.20731
600	GO: Biological Process	GO:0048512	circadian behavior		CNTNAP2,KCNMA1,MAPK10,NPAS2,ZFHX3	ADA,CNTNAP2,EGFR,NCOA2,NPAS2	BTBD9,CNTNAP2,EGFR,KCNMA1,MAPK10,NPAS2	0	3.57404	3.57404	4.6411
601	GO: Biological Process	GO:0097120	receptor localization to synapse	DLG2,ERBB4,KALRN,NPTX1,NRXN1	DLG2,GRIP2,KIF5A,MAPK10,NRXN3,RELN		ERBB4,GRIP1,KALRN,MAPK10,NRXN3	3.58091	4.61275	0	3.5509
602	GO: Biological Process	GO:0006898	receptor-mediated endocytosis	CD300A,INSR,NRG1,PARD3,SH3GL2,SYK,TMEM108	EFNB2,KIAA0319L,NRG1,PLD2,SH3GL2,SH3GL3,STAB1,SYK	CTTN,EFNB2,KIAA0319L,LDLR,LRP2,NEDD4,NRG1,SH3GL2,SYK	C3,CALCA,CNTN2,EFNB2,LPAR1,LRP2,SH3GL2,STAB1,SYK	2.19001	2.75171	3.4003	3.4003
603	GO: Biological Process	GO:0050962	detection of light stimulus involved in sensory perception	ATP8A2,CACNB4,SEMA5A	ATP8A2,CACNB4,CRB1,LAMB1,SEMA5A		CACNB4,CNGB1,GRM6	2.98755	5.78426	0	2.96884
604	GO: Biological Process	GO:0050908	detection of light stimulus involved in visual perception	ATP8A2,CACNB4,SEMA5A	ATP8A2,CACNB4,CRB1,LAMB1,SEMA5A		CACNB4,CNGB1,GRM6	2.98755	5.78426	0	2.96884
605	GO: Biological Process	GO:0048593	camera-type eye morphogenesis	ATP8A2,CABP4,EPHB1,PTPRM,RTN4IP1,THRB,TRPM1,USH2A	ATP8A2,CRB1,DSCAM,EFNB2,EPHB1,EPHB2,PTPRM,SDK1,THRB,USH2A	CABP4,EFNB2,LAMA1,PROM1,PTPRM,SDK1,SDK2,SEMA6A,THRB,TRPM1		2.99506	4.36293	4.36293	0
606	GO: Biological Process	GO:0007216	G protein-coupled glutamate receptor signaling pathway	GRM5,GRM7,TRPM1		GRM5,TRPM1	GRM4,GRM5,GRM6,TRPM1	3.86143	0	2.31924	5.52403
607	GO: Biological Process	GO:0048864	stem cell development	CFL1,ERBB4,HDAC4,NRG1,PARD3,SEMA4D,SEMA5A	LEF1,NRG1,PAX3,SEMA4D,SEMA5A	CFL1,HDAC4,NRG1,PTPRC,SEMA5A,SEMA6A	ERBB4,HDAC4,NRTN,PAX3,PTPRC,SEMA3E	3.74457	2.15818	2.89677	2.89677
608	GO: Biological Process	GO:0002768	immune response-regulating cell surface receptor signaling pathway	CACNB4,CD300A,NCR3,NR1H4,PLCG1,PLSCR1,PRKCE,SYK	CACNB4,FOXP1,GATA3,IFNG,MAPK10,PLD2,PRKCD,PRKCE,SYK	ABL1,ADA,CD47,CLEC7A,MFHAS1,PRKCE,PTPRC,SYK,WNK1	CACNB4,DAB2IP,FOXP1,MAPK10,NR4A3,PRKCD,PRKCE,PRKCQ,PTPRC,SYK	2.35333	2.89114	2.89114	3.51509
609	GO: Biological Process	GO:0120032	regulation of plasma membrane bounded cell projection assembly	CFL1,HDAC4,KANK1,NRXN1,PPP1R9A,RIPOR2,SYNE2	ATP8B1,EPHB2,KANK1,LAMB1,MAP4,PRKCD,SDCCAG8,WDPCP	CFL1,DPYSL3,HDAC4,MAP4,PPP1R9A,SYNE1,TENM2	GPM6A,HDAC4,MAP4,MYO3B,PRKCD,PRKCQ,SYNE1,TENM2	2.59931	3.23432	2.56295	3.23432
610	GO: Biological Process	GO:0043523	regulation of neuron apoptotic process		GATA3,GRID2,IL6ST,KCNMA1,PLXND1,PRKN,UNC5B	ABL1,CX3CR1,ESR1,GRID2,GRIK2,GRIN1,HDAC4,HSP90AB1,ILK,PTPRZ1	GRID2,GRM4,HDAC4,KCNMA1,LGMN,NOS1,NR4A3,PLXND1,PRKN,PTPRZ1,SEMA3E,UNC5B	0	2.096	4.00313	5.50292
611	GO: Biological Process	GO:0007589	body fluid secretion	ERBB4,KALRN,PRKCE,SLC6A3		ADA,EGFR,KALRN,PRKCE,SLC6A3,WNK1	EGFR,ERBB4,KALRN,KCNMA1,PRKCE,SLC6A3,TAC4,TMIGD3	2.05794	0	3.7611	5.77546
612	GO: Biological Process	GO:0060041	retina development in camera-type eye	ATP8A2,CABP4,CDH11,NAV1,PTPRM,RTN4IP1,THRB,TRPM1,USH2A	ATOH8,ATP8A2,CRB1,DSCAM,PRICKLE2,PTPRM,SDK1,THRB,TIMP2,USH2A	BMPR1B,CABP4,LAMA1,NAV1,PROM1,PTPRM,SDK1,SDK2,THRB,TRPM1	C3,CSF1R,GPM6A,GRM6,LAMA1,PROM1,PTPRM,RANBP9,TRPM1	2.64057	3.17696	3.17696	2.59656
613	GO: Biological Process	GO:0061001	regulation of dendritic spine morphogenesis	CFL1,KALRN,PPP1R9A	EPHB2,NGEF,PPFIA2,RELN	CAMK2B,CFL1,KALRN,PPP1R9A	CAMK2B,KALRN,PPFIA2,TIAM1	2.1255	3.13864	3.13864	3.13864
614	GO: Biological Process	GO:0070570	regulation of neuron projection regeneration	KREMEN1,NEO1,NRG1,PTPRS	IGF1R,IL6ST,NEO1,NRG1,PTPRS,TNR	IL31RA,NRG1,TNR		3.39215	5.85569	2.27451	0
615	GO: Biological Process	GO:0050775	positive regulation of dendrite morphogenesis		EPHB2,PTPRD,RELN	ANKRD27,CAMK2B,ILK,KALRN,PTPRD	ANKRD27,CAMK2B,GRIP1,KALRN,PTPRD,TIAM1	0	2.03318	4.14287	5.33728
616	GO: Biological Process	GO:0030832	regulation of actin filament length	CFL1,KANK1,PPP1R9A,PRKCE,SEMA5A,SPTBN1	FMN1,KANK1,NCK2,PRKCD,PRKCE,SEMA5A,SPTB	CFL1,CTTN,PPP1R9A,PRKCE,SEMA5A,SPTBN1	MYO3B,NCK2,PRKCD,PRKCE,SPTB	2.88176	3.64671	2.84853	2.11938
617	GO: Biological Process	GO:0022898	regulation of transmembrane transporter activity	ALOX5,CABP4,CACNB4,CFL1,CRBN,GRM5,MYO5A,NRXN1,PLCB1,PLCG1,PRKCE	CACNB4,EPHB2,HOMER1,IFNG,PRKCE,RELN,TLR9,TRPC6	CABP4,CFL1,CRBN,GRM5,NEDD4,PLCB1,PRKCE	CACNB4,GRIP1,GRM5,HECW1,NOS1,PRKCE,RASGRF1	4.71359	2.62744	2.05111	2.05111
618	GO: Biological Process	GO:0050728	negative regulation of inflammatory response	ALOX5,LPCAT3,NR1H4,PLCG1,PPARA,RORA,SYK,TFF2,WFDC1		ADA,CX3CR1,LDLR,LPCAT3,MFHAS1,PPARG,PTPRC,RORA,SYK	AOAH,LRFN5,NLRC3,PRKCD,PTPRC,SYK	4.58555	0	4.53411	2.30006
619	GO: Biological Process	GO:0002253	activation of immune response	C1QA,CACNB4,CD300A,NCR3,NR1H4,PLCG1,PLSCR1,PRKCE,PTPRS,SYK,TNIP1	CACNB4,FOXP1,GATA3,IFNG,PLD2,PRKCD,PRKCE,PTPRS,SYK,TLR9,XRCC5	ABL1,ADA,AP3B1,C1QA,CD47,CLEC7A,ESR1,MFHAS1,PRKCE,PTPRC,SYK,WNK1	C3,CACNB4,CRP,DAB2IP,FOXP1,NR4A3,PRKCD,PRKCE,PTPRC,PTPRS,SYK	2.75591	2.70427	3.23387	2.70427
620	GO: Biological Process	GO:0010817	regulation of hormone levels	ALOX5,BACE2,BBS1,EPHA5,KALRN,MYO5A,NR1H4,NRG1,NRXN1,PLCB1,PRKCE,PRKN	BAIAP3,CACNA1E,CTNS,EPHA5,GATA3,GNAQ,IFNG,IGF1R,ITPR1,KCNMA1,LEF1,NRG1,PRKCE,PRKN,RELN		CACNA1C,CACNA1E,EGFR,EPHA5,FSHR,GNAO1,KALRN,KCNMA1,LRP2,NOS1,PDE8B,PRKCE,PRKN,REN,TIAM1,TMIGD3	2.59759	4.09609	0	4.67716
621	GO: Biological Process	GO:1902414	protein localization to cell junction	DLG2,ERBB4,KALRN,MAPK8IP3,NPTX1,NRXN1,PARD3	DLG2,GRIP2,HOMER1,KIF5A,MAPK10,NRXN3,RELN		ERBB4,GRIP1,KALRN,MAPK10,NRXN3	4.40176	4.36033	0	2.60112
622	GO: Biological Process	GO:0051971	positive regulation of transmission of nerve impulse	CNTNAP2,ITGA2	CNTNAP2,TNR	CNTNAP2,ITGA2,TNR	CNTNAP2,TNR	2.44834	2.43566	4.02517	2.43566
623	GO: Biological Process	GO:0051402	neuron apoptotic process		GATA3,GRID2,IL6ST,KCNMA1,PLXND1,PRKN,THRB,UNC5B	ABL1,CX3CR1,ESR1,GRID2,GRIK2,GRIN1,HDAC4,HSP90AB1,ILK,PTPRZ1,THRB	GRID2,GRM4,HDAC4,KCNMA1,LGMN,NOS1,NR4A3,PLXND1,PRKN,PTPRZ1,SEMA3E,UNC5B	0	2.30165	4.16341	4.86955
624	GO: Biological Process	GO:0050796	regulation of insulin secretion	ALOX5,EPHA5,NR1H4,NRXN1,PLCB1,PRKCE,PRKN	BAIAP3,CACNA1E,EPHA5,GNAQ,IFNG,ITPR1,PRKCE,PRKN		CACNA1C,CACNA1E,EPHA5,GNAO1,NOS1,PDE8B,PRKCE,PRKN,TIAM1	3.03523	3.74569	0	4.54833
625	GO: Biological Process	GO:0021830	interneuron migration from the subpallium to the cortex	NRG1,NRG3	NRG1,NRG3	NRG1,NRG3	CNTN2,NRG3	2.84192	2.8291	2.8291	2.8291
626	GO: Biological Process	GO:0022407	regulation of cell-cell adhesion	ALOX5,CD300A,FUT9,IL4R,MDGA2,PARD3,PPARA,PRKG1,RIPOR2,SYK,TNFSF4,ZNF609	ASS1,EFNB2,EFNB3,ETS1,GATA3,IFNG,IL6ST,LEF1,NCK2,PRKCD,PRKG1,PTPRG,SYK,TNR	ABL1,ADA,AP3B1,CD47,EFNB2,FUT9,GLI2,MDGA2,NEDD4,PTPRC,SYK,TNR,WNK1		3.24156	4.33909	3.74391	0
627	GO: Biological Process	GO:0006816	calcium ion transport	AFG3L2,CABP4,CACNB4,CDH23,GRM7,HRH1,MYO5A,PLCB1,PLCG1,PRKCE,SCN8A,TRPM1,TRPV1		ABL1,CABP4,CAMK2B,CDH23,GRIN1,GRIN2B,PLCB1,PRKCE,PTPRC,TRPC4,TRPM1	CACNA1C,CACNA1E,CACNB4,CALCA,CAMK2B,GNAO1,GPM6A,GRM6,NOS1,OPRD1,PRKCE,PTPRC,TRPM1	4.19609	0	2.96612	4.12899
628	GO: Biological Process	GO:0071417	cellular response to organonitrogen compound	CFL1,GABRB1,GRM5,HDAC9,HRH1,INSR,KANK1,LGMN,MDM2,MYO5A,NR1H4,PLCB1,PRKN,TRPV1	ASS1,DNMT3B,EPHB2,GABRB1,GNAQ,IGF1R,ITPR1,KANK1,PRKCD,PRKN,RAPGEF2,SLC1A3,TLR9,TRPV1,TSHR	ABL1,CFL1,EGFR,GABRB1,GRIN1,GRM5,HDAC9,HRH3,NCOA2,PLCB1,PPARG,RAPGEF2	ALK,EGFR,GABRB1,GNAO1,GRB10,GRM5,HDAC9,LGMN,NOS1,NR4A3,OPRD1,PRKCD,PRKCQ,PRKN	2.96199	3.38197	2.02975	2.89896
629	GO: Biological Process	GO:0002764	immune response-regulating signaling pathway	CACNB4,CD300A,NCR3,NR1H4,PLCG1,PLSCR1,PRKCE,PTPRS,SYK,TNIP1	CACNB4,FOXP1,GATA3,IFNG,MAPK10,PLD2,PRKCD,PRKCE,PTPRS,SYK,TLR9	ABL1,ADA,AP3B1,CD47,CLEC7A,ESR1,MFHAS1,PRKCE,PTPRC,SYK,WNK1	CACNB4,DAB2IP,FOXP1,MAPK10,NR4A3,PRKCD,PRKCE,PRKCQ,PTPRC,PTPRS,SYK	2.46168	2.93492	2.93492	2.93492
630	GO: Biological Process	GO:0061178	regulation of insulin secretion involved in cellular response to glucose stimulus	EPHA5,NR1H4,NRXN1,PRKCE,PRKN	BAIAP3,CACNA1E,EPHA5,PRKCE,PRKN		CACNA1E,EPHA5,PDE8B,PRKCE,PRKN,TIAM1	3.42654	3.39677	0	4.42384
631	GO: Biological Process	GO:1903829	positive regulation of protein localization	CACNB4,CFL1,ERBB4,MDM2,MYO5A,NR1H4,NRG1,NRXN1,PLCB1,PRKCE,PRKN,SH3GLB1,SPTBN1	BAIAP3,CACNB4,EPHB2,GNAQ,GRIP2,IFNG,ITPR1,NRG1,PRKCD,PRKCE,PRKN	CFL1,EGFR,HSP90AB1,LRP2,NRG1,PLCB1,PPARG,PPIA,PRKCE,SPTBN1	CACNA1C,CACNB4,EGFR,ERBB4,GRIP1,LRP2,PRKCD,PRKCE,PRKCQ,PRKN	3.93783	2.76135	2.26357	2.26357
632	GO: Biological Process	GO:0098771	inorganic ion homeostasis	AFG3L2,ANKH,CACNB4,CDH23,GRM5,MYO5A,NEO1,PLCB1,PLCG1,PRKCE,TRPV1	CACNA1E,CACNB4,EIF2AK1,HOMER1,IFNG,ITPR1,KCNMA1,NEO1,PRKCE,SLC1A3,TRPC6,TRPV1	ABL1,AP3B1,CDH23,EGFR,GRIK2,GRIN1,GRIN2B,GRM5,PLCB1,PRKCE,PTPRC,TRPC4,WNK1	BTBD9,CACNA1C,CACNA1E,CACNB4,CALCA,CNGB1,EGFR,GRM5,KCNMA1,NOS1,PRKCE,PTPRC	2.35072	2.7784	3.29107	2.7784
633	GO: Biological Process	GO:0021952	central nervous system projection neuron axonogenesis	CDH11,DCC,EPHB1,SLIT3	DCC,EPHB1,EPHB2	DCC,GLI2,PLXNA4	DCC,EPHB1,SLIT3	3.69958	2.49852	2.49852	2.49852
634	GO: Biological Process	GO:0010770	positive regulation of cell morphogenesis involved in differentiation		EPHB2,PTPRD,RELN	ANKRD27,CAMK2B,ILK,KALRN,PTPRD	ANKRD27,CAMK2B,GRIP1,KALRN,PTPRD,TIAM1	0	1.96355	4.02024	5.18728
635	GO: Biological Process	GO:0018193	peptidyl-amino acid modification	CAMK1D,CD300A,CHI3L1,ERBB4,GRM5,HDAC4,HDAC7,HDAC9,INSR,MDM2,NR1H4,NRG1,NRXN1,PARD3,PRKCE,SEMA4D,SYK	CAMK1D,DNMT3B,EPHB2,IFNG,IGF1R,IL6ST,LEF1,NCK2,NRG1,PPP2R5B,PRKCD,PRKCE,RELN,SEMA4D,SYK,TRPC6	ABL1,CAMK1D,CAMK2B,EGFR,GRM5,HDAC4,HDAC9,HSP90AB1,IL31RA,ILK,JADE2,NRG1,PPIA,PRKCE,PTPRC,PTPRZ1,SYK,WNK1	ALK,CAMK1D,CAMK2B,CSF1R,EGFR,ERBB4,FES,GRM5,HDAC4,HDAC9,MYO3B,NCK2,NOS1,OPRD1,PRKCD,PRKCE,PRKCQ,PTPRC,PTPRZ1,SYK	2.52136	2.08899	2.84433	3.70194
636	GO: Biological Process	GO:0051480	regulation of cytosolic calcium ion concentration	CACNB4,CDH23,GRM5,MYO5A	CACNA1E,CACNB4,ITPR1,TRPC6	CDH23,GRIN2B,GRM5,TRPC4	CACNA1E,CACNB4,CALCA,CNGB1,GRM5	2.56217	2.5388	2.5388	3.50549
637	GO: Biological Process	GO:0099150	regulation of postsynaptic specialization assembly	NRXN1,PTPRS	GRID2,PTPRD,PTPRS	GRID2,PTPRD	GRID2,PTPRD,PTPRS	2.09795	3.47698	2.08547	3.47698
638	GO: Biological Process	GO:0001505	regulation of neurotransmitter levels	CACNB4,CHAT,NRXN1,PPP1R9A,PRKN,SLC6A3	BAIAP3,CACNA1E,CACNB4,NRXN3,PPFIA2,PRKN,SLC1A3,SLC6A3	APBA2,CHAT,HRH3,NRXN3,PPP1R9A,SLC6A3	CACNA1E,CACNB4,FSHR,GRM4,NOS1,NRXN3,PPFIA2,PRKN,SLC6A3	1.98032	3.23432	1.95049	3.95903
639	GO: Biological Process	GO:0048663	neuron fate commitment	DCC,ISL2,NRG1,THRB	BCL11B,DCC,ISL2,NRG1,PAX3,THRB	BCL11B,DCC,GLI2,ISL2,NRG1,SUFU,THRB		2.18334	3.95993	4.97311	0
640	GO: Biological Process	GO:0006836	neurotransmitter transport	CACNB4,CHAT,NRXN1,PPP1R9A,PRKN,SLC6A3	BAIAP3,CACNA1E,CACNB4,NRXN3,PPFIA2,PRKN,SLC1A3,SLC6A3	APBA2,CHAT,HRH3,NRXN3,PPP1R9A,SLC6A3	CACNA1E,CACNB4,GRM4,NOS1,NRXN3,PPFIA2,PRKN,SLC6A3	2.12682	3.44321	2.09631	3.44321
641	GO: Biological Process	GO:0032228	regulation of synaptic transmission, GABAergic	CNTNAP2,ERBB4,NRXN1,PRKCE	BAIAP3,CNTNAP2,GRIK1,PRKCE		CNTNAP2,ERBB4,GRIK1,PRKCE	3.69958	3.67473	0	3.67473
642	GO: Biological Process	GO:0048709	oligodendrocyte differentiation	CNTNAP2,FA2H,LINGO1,NRG1,PARD3,WASF3		CNTNAP2,LINGO1,NRG1,PPARG,PTPRZ1,TRPC4,WASF3	CNTN2,CNTNAP2,EXOC4,LPAR1,NFASC,PTPRZ1,ZNF365	3.1372	0	3.95176	3.95176
643	GO: Biological Process	GO:0014066	regulation of phosphatidylinositol 3-kinase signaling	ERBB4,INSR,NRG1,ROR2,SEMA4D	IGF1R,NRG1,PLD2,RELN,SEMA4D,UNC5B		DAB2IP,EGFR,ERBB4,FSHR,NLRC3,SEMA3E,TMIGD3,UNC5B	2.5271	3.31949	0	5.16322
644	GO: Biological Process	GO:0048598	embryonic morphogenesis	ATP8A2,CACNB4,CDH23,CFL1,CRBN,DYNC2H1,HDAC4,ITGA2,KDM6B,NEO1,PARD3,PAX5,PRDM16,PTGES,RIPOR2,ROR2	ATOH8,ATP8A2,CACNB4,DSCAM,EFNB2,EPHB2,EXOC4,GATA3,GNAQ,IGF1R,ITGA8,KDM6B,LAMB1,LEF1,NEO1,PAX3,PAX5,PLXND1,S1PR1,TSHR,WDPCP	ABL1,CDH23,CELSR1,CFL1,CRBN,CTHRC1,EFNB2,GLI2,HDAC4,ITGA2,LRP2,MEIS2,MYO7A,PTPRQ,RIT2,RSPO2,SDC2,SEMA6A,SUFU,WNK1		2.38397	4.52611	4.03513	0
645	GO: Biological Process	GO:1904889	regulation of excitatory synapse assembly	NRXN1,PTPRS	GRID2,PTPRD,PTPRS	GRID2,PTPRD	GRID2,PTPRD,PTPRS	2.05838	3.41538	2.04593	3.41538
646	GO: Biological Process	GO:0002429	immune response-activating cell surface receptor signaling pathway	CACNB4,CD300A,NCR3,NR1H4,PLCG1,PLSCR1,PRKCE,SYK	CACNB4,FOXP1,GATA3,IFNG,PLD2,PRKCD,PRKCE,SYK	ABL1,ADA,CD47,CLEC7A,MFHAS1,PRKCE,PTPRC,SYK,WNK1	CACNB4,DAB2IP,FOXP1,NR4A3,PRKCD,PRKCE,PTPRC,SYK	2.6009	2.56073	3.17832	2.56073
647	GO: Biological Process	GO:0050951	sensory perception of temperature stimulus	EPHB1,TRPM1,TRPV1	EPHB1,LXN,TRPV1		BTBD9,CALCA,EPHB1,TAC4,TRPM1	2.76209	2.74356	0	5.38876
648	GO: Biological Process	GO:0071396	cellular response to lipid	CYP7B1,EPHA5,ITGA2,NR1H4,PLCB1,PLSCR1,PPARA,PRKCE,RORA,SYK,TNFSF4,TNIP1	ASS1,EFNB2,EPHA5,EPHB2,FOXP1,IFNG,IGF1R,KDM4C,LY86,PRKCE,SYK,TLR9,XRCC5	ABL1,CX3CR1,EFNB2,EGFR,ESR1,ITGA2,LDLR,NCOA2,NEDD4,PLCB1,PRKCE,RORA,SYK	DAB2IP,EFNB2,EGFR,EPHA5,FES,FOXP1,FSHR,GRIP1,KDM4C,LPAR1,LY86,NR4A3,PRKCE,SYK	2.30369	2.69941	2.69941	3.1802
649	GO: Biological Process	GO:0034765	regulation of monoatomic ion transmembrane transport	ALOX5,CABP4,CACNB4,CFL1,CRBN,GRM5,MYO5A,PLCB1,PLCG1,PRKCE,SCN8A	CACNA1E,CACNB4,EPHB2,HOMER1,IFNG,KCNMA1,PRKCE,RELN,TLR9,TRPC6	ABL1,CABP4,CFL1,CRBN,GRIN1,GRIN2B,GRM5,NEDD4,PLCB1,PRKCE,WNK1	CACNA1C,CACNA1E,CACNB4,CALCA,GRIP1,GRM5,GRM6,HECW1,KCNMA1,NOS1,PRKCE	2.88415	2.32502	2.83169	2.83169
650	GO: Biological Process	GO:1903131	mononuclear cell differentiation	CACNB4,FBXO7,HDAC4,HDAC7,HDAC9,IL4R,PAX5,RORA,SYK,TNFSF4,XRCC4,ZNF609	BCL11B,CACNB4,FOXP1,GATA3,IFNG,LEF1,PAX5,SYK,TLR9,TSHR	ABL1,ADA,AP3B1,BCL11B,DOCK10,GLI2,HDAC4,HDAC9,IL31RA,PPARG,PTPRC,RORA,SYK	BCL11B,CACNB4,CSF1R,DOCK10,FES,FOXP1,HDAC4,HDAC9,PTPRC,SYK	3.11258	2.07601	3.60079	2.07601
651	GO: Biological Process	GO:1901699	cellular response to nitrogen compound	CFL1,GABRB1,GRM5,HDAC9,HRH1,INSR,KANK1,LGMN,MDM2,MYO5A,NR1H4,PLCB1,PRKN,TNFSF4,TRPV1	ASS1,DNMT3B,EPHB2,GABRB1,GNAQ,IGF1R,ITPR1,KANK1,PRKCD,PRKN,RAPGEF2,SLC1A3,TLR9,TRPV1,TSHR	ABL1,CFL1,EGFR,GABRB1,GRIN1,GRM5,HDAC9,HRH3,NCOA2,PLCB1,PPARG,RAPGEF2	ALK,EGFR,GABRB1,GNAO1,GRB10,GRM5,HDAC9,LGMN,NOS1,NR4A3,OPRD1,PRKCD,PRKCQ,PRKN	3.20195	3.13378	1.8539	2.67514
652	GO: Biological Process	GO:0014068	positive regulation of phosphatidylinositol 3-kinase signaling	ERBB4,INSR,NRG1,ROR2,SEMA4D	IGF1R,NRG1,PLD2,RELN,SEMA4D,UNC5B		ERBB4,FSHR,SEMA3E,TMIGD3,UNC5B	3.3041	4.27392	0	3.27454
653	GO: Biological Process	GO:0060042	retina morphogenesis in camera-type eye	ATP8A2,CABP4,PTPRM,RTN4IP1,THRB,TRPM1,USH2A	ATP8A2,CRB1,DSCAM,PTPRM,SDK1,THRB,USH2A	CABP4,PROM1,PTPRM,SDK1,SDK2,THRB,TRPM1		3.61616	3.57645	3.57645	0
654	GO: Biological Process	GO:0031334	positive regulation of protein-containing complex assembly	CRBN,NAV3,NRG1,PRKCE,SH3GLB1,SYK	FMN1,IFNG,NCK2,NRG1,PPP2R5B,PRKCE,SYK	CLEC7A,CRBN,CTTN,ESR1,NRG1,PRKCE,SYK	DAB2IP,FES,NAV3,NCK2,PRKCE,SYK	2.36669	3.02914	3.02914	2.33518
655	GO: Biological Process	GO:0030072	peptide hormone secretion	ALOX5,EPHA5,KALRN,MYO5A,NR1H4,NRXN1,PLCB1,PRKCE,PRKN	BAIAP3,CACNA1E,EPHA5,GNAQ,IFNG,ITPR1,PRKCE,PRKN		CACNA1C,CACNA1E,EGFR,EPHA5,GNAO1,KALRN,NOS1,PDE8B,PRKCE,PRKN,TIAM1	3.35648	2.67317	0	4.72094
656	GO: Biological Process	GO:0010634	positive regulation of epithelial cell migration	HDAC7,HDAC9,ITGA2,LGMN,PLCG1,PRKCE,SEMA5A,SYK	ATOH8,ETS1,FOXP1,GATA3,IFNG,PRKCE,SEMA5A,SYK	ABL1,HDAC9,ITGA2,PRKCE,SEMA5A,SYK		4.12214	4.07654	2.54271	0
657	GO: Biological Process	GO:0014032	neural crest cell development	CFL1,ERBB4,HDAC4,NRG1,PARD3,SEMA4D,SEMA5A	LEF1,NRG1,PAX3,SEMA4D,SEMA5A	CFL1,HDAC4,NRG1,SEMA5A,SEMA6A	ERBB4,HDAC4,NRTN,PAX3,SEMA3E	3.91204	2.27053	2.27053	2.27053
658	GO: Biological Process	GO:0048259	regulation of receptor-mediated endocytosis	INSR,NRG1,PARD3,SH3GL2,SYK	EFNB2,NRG1,PLD2,SH3GL2,SH3GL3,SYK	EFNB2,NEDD4,NRG1,SH3GL2,SYK	C3,EFNB2,LPAR1,SH3GL2,SYK	2.47841	3.25944	2.45068	2.45068
659	GO: Biological Process	GO:0045926	negative regulation of growth	CFL1,DCC,KCNK2,LGMN,MAP2,PPARA,PTPRS,SEMA4D,SEMA5A,SLIT3,WFDC1		CFL1,DCC,FSTL4,PPARG,SEMA5A,SEMA6A,TNR	DAB2IP,DCC,FOXP1,LGMN,PTPRS,SEMA3E,SLIT3,TNR	5.26489	0	2.36276	2.99759
660	GO: Biological Process	GO:0035773	insulin secretion involved in cellular response to glucose stimulus	EPHA5,NR1H4,NRXN1,PRKCE,PRKN	BAIAP3,CACNA1E,EPHA5,PRKCE,PRKN		CACNA1E,EPHA5,PDE8B,PRKCE,PRKN,TIAM1	3.22697	3.19754	0	4.17942
661	GO: Biological Process	GO:0051494	negative regulation of cytoskeleton organization	CFL1,CTNNA2,KANK1,MAP2,NAV3,PPP1R9A,PRKN,SPTBN1	CTNNA2,KANK1,NCK2,PRKCD,PRKN,S1PR1,SPTB		CTNNA2,NAV3,NCK2,PRKCD,PRKN,SPTB	4.37515	3.49497	0	2.72208
662	GO: Biological Process	GO:0042462	eye photoreceptor cell development	CABP4,OLFM3,RTN4IP1,THRB,TRPM1,USH2A	CRB1,OLFM3,THRB,USH2A	ADGRV1,CABP4,MYO7A,THRB,TRPM1		4.56639	2.52146	3.48321	0
663	GO: Biological Process	GO:0002757	immune response-activating signaling pathway	CACNB4,CD300A,NCR3,NR1H4,PLCG1,PLSCR1,PRKCE,PTPRS,SYK,TNIP1	CACNB4,FOXP1,GATA3,IFNG,PLD2,PRKCD,PRKCE,PTPRS,SYK,TLR9	ABL1,ADA,AP3B1,CD47,CLEC7A,ESR1,MFHAS1,PRKCE,PTPRC,SYK,WNK1	CACNB4,DAB2IP,FOXP1,NR4A3,PRKCD,PRKCE,PTPRC,PTPRS,SYK	2.66786	2.62019	3.16861	2.11424
664	GO: Biological Process	GO:0030073	insulin secretion	ALOX5,EPHA5,MYO5A,NR1H4,NRXN1,PLCB1,PRKCE,PRKN	BAIAP3,CACNA1E,EPHA5,GNAQ,IFNG,ITPR1,PRKCE,PRKN		CACNA1C,CACNA1E,EPHA5,GNAO1,NOS1,PDE8B,PRKCE,PRKN,TIAM1	3.30759	3.26447	0	3.99385
665	GO: Biological Process	GO:0002281	macrophage activation involved in immune response	PRKCE,SYK	IFNG,PRKCE,SYK	CX3CR1,PRKCE,SYK	PRKCE,SYK	1.98473	3.30085	3.30085	1.97233
666	GO: Biological Process	GO:0019233	sensory perception of pain	ALOX5,DLG2,EPHB1,ITGA2,MGLL,PTGES,TRPV1	CACNA1E,DLG2,EPHB1,LXN,TRPV1		CACNA1E,CALCA,EPHB1,HOXB8,NOS1,OPRD1,TAC4	4.07556	2.38059	0	4.03477
667	GO: Biological Process	GO:0021955	central nervous system neuron axonogenesis	CDH11,DCC,EPHB1,SLIT3	DCC,EPHB1,EPHB2	DCC,GLI2,HSP90AB1,PLXNA4	DCC,EPHB1,SLIT3	3.13658	2.08861	3.11233	2.08861
668	GO: Biological Process	GO:0060443	mammary gland morphogenesis		CSMD1,NRG3,PAX3	CSMD1,ESR1,GLI2,NRG3,ROBO1	CSF1R,CSMD1,NRG3,PAX3,ROBO1	0	2.05134	4.17482	4.17482
669	GO: Biological Process	GO:0060326	cell chemotaxis	ALOX5,CAMK1D,CYP7B1,EPHB1,HRH1,LGMN,RIPOR2,SEMA5A,SYK	CAMK1D,EPHB1,IFNG,LEF1,PRKCD,PTPRO,S1PR1,SEMA5A,SYK		CALCA,CAMK1D,CSF1R,EPHB1,LGMN,LPAR1,PRKCD,PRKCQ,PTPRO,SYK,TIAM1	3.04469	2.99865	0	4.32159
670	GO: Biological Process	GO:0042596	fear response		CACNA1E,EPHB2,NPAS2	ALS2,GRIK2,GRIN2B,KALRN,NPAS2,PRKAR1B	CACNA1E,KALRN,NPAS2,PDE8B	0	2.01534	5.29886	3.01158
671	GO: Biological Process	GO:0010035	response to inorganic substance	ANKH,CFL1,DLG2,FBXO7,KDM6B,LGMN,NPTX1,NRXN1,PLCB1,PLSCR1,PRKN,SLC6A3,TNFSF4	ASS1,DLG2,FOXP1,HOMER1,KCNMA1,KDM6B,PLD2,PRKCD,PRKN,SLC1A3,SLC6A3,TLR9,TRPC6	ABL1,ADA,ADGRV1,CAMK2B,CFL1,EGFR,NEDD4,PLA2G4A,PLCB1,PPARG,SLC6A3,WNK1	ADGRV1,CAMK2B,CRP,EGFR,FOXP1,KCNMA1,LGMN,NR4A3,PRKCD,PRKN,SLC6A3	2.96478	2.905	2.43465	2.00005
672	GO: Biological Process	GO:0050921	positive regulation of chemotaxis	CAMK1D,ITGA2,LGMN,RIPOR2,SEMA5A	ARTN,CAMK1D,DSCAM,S1PR1,SEMA5A	ARTN,CAMK1D,CTTN,CX3CR1,ITGA2,SEMA5A,WNK1	CAMK1D,CSF1R,LGMN,LPAR1,TIAM1	2.20487	2.17797	3.73402	2.17797
673	GO: Biological Process	GO:0007159	leukocyte cell-cell adhesion	ALOX5,CD300A,FUT9,IL4R,PPARA,RIPOR2,SEMA4D,SYK,TNFSF4,TNIP1,ZNF609	ASS1,EFNB2,EFNB3,ETS1,GATA3,IFNG,IL6ST,LEF1,NCK2,SEMA4D,SYK	ABL1,ADA,AP3B1,CD47,CX3CR1,EFNB2,FUT9,GLI2,PTPRC,SYK,WNK1		3.45853	3.40285	3.40285	0
674	GO: Biological Process	GO:0042113	B cell activation	CD300A,HDAC4,HDAC7,HDAC9,PAX5,SYK,TNFSF4,XRCC4	EPHB2,FOXP1,IFNG,LEF1,PAX5,PRKCD,SYK,TLR9,TSHR	ABL1,ADA,DOCK10,HDAC4,HDAC9,PTPRC,SYK	DOCK10,FOXP1,HDAC4,HDAC9,PRKCD,PTPRC,SYK	2.72941	3.32705	2.10251	2.10251
675	GO: Biological Process	GO:0035235	ionotropic glutamate receptor signaling pathway			GRID2,GRIK2,GRIN1,GRIN2B,KALRN	GRID2,GRIK1,KALRN,TIAM1	0	0	5.85837	4.37712
676	GO: Biological Process	GO:0032271	regulation of protein polymerization	CFL1,KANK1,MAP2,NAV3,PPP1R9A,PRKCE,SPTBN1	FMN1,KANK1,NCK2,PRKCD,PRKCE,SPTB	ABL1,CFL1,CTTN,PPP1R9A,PRKCE,SPTBN1	FES,NAV3,NCK2,PRKCD,PRKCE,SPTB	3.11069	2.37107	2.37107	2.37107
677	GO: Biological Process	GO:0097435	supramolecular fiber organization	ARHGEF10,CFL1,CTNNA2,KANK1,MAP2,MDM2,MYO5A,NAV3,PPP1R9A,PRKCE,PRKN,PSTPIP1,SEMA5A,SPTBN1,SYNE2,TACC2,WASF3		ABL1,CD47,CFL1,CTNNA2,CTTN,DPYSL3,HSP90AB1,ILK,LDLR,MAP4,MYO7A,PHACTR1,PPP1R9A,PRKCE,PSTPIP1,SDC2,SEMA5A,SPTBN1,WASF3	CTNNA2,FES,GAS7,LPAR1,MAP4,NAV3,NCK2,PRKCD,PRKCE,PRKCQ,PRKN,RANBP9,SPTB,TACC2	3.5553	0	4.47935	2.18276
678	GO: Biological Process	GO:0061351	neural precursor cell proliferation	BBS1,CNTNAP2,EPHB1,PARD3,RORA,TACC2	ARTN,CNTNAP2,DNER,EPHB1,LEF1,TACC2	ARTN,CNTNAP2,CX3CR1,GLI2,ILK,LRP2,PTPRZ1,RORA	CNTNAP2,DNER,EPHB1,LRP2,PTPRZ1,TACC2	2.2218	2.19088	3.57811	2.19088
679	GO: Biological Process	GO:1903076	regulation of protein localization to plasma membrane	KALRN,MRAP2,MYO5A,NRXN1,PRKCE,SPTBN1		CAMK2B,EGFR,KALRN,PPARG,PRKCE,SPTBN1	CAMK2B,EGFR,GRIP1,KALRN,PRKCE	3.6855	0	3.65034	2.76731
680	GO: Biological Process	GO:1900271	regulation of long-term synaptic potentiation	KALRN,LGMN,PPP1R9A	EIF2AK4,EPHB2,RELN	ABL1,CX3CR1,KALRN,PPP1R9A,PRKAR1B	KALRN,LGMN,NOS1	2.01536	1.99779	4.08056	1.99779
681	GO: Biological Process	GO:0030183	B cell differentiation	HDAC4,HDAC7,HDAC9,PAX5,SYK	FOXP1,PAX5,SYK,TLR9,TSHR	ABL1,ADA,DOCK10,HDAC4,HDAC9,PTPRC,SYK	DOCK10,FOXP1,HDAC4,HDAC9,PTPRC,SYK	2.00015	1.97399	3.4293	2.66741
682	GO: Biological Process	GO:0050778	positive regulation of immune response	C1QA,CACNB4,CD300A,IL4R,NCR3,NR1H4,PLCG1,PLSCR1,PRKCE,PTPRS,SYK,TNFSF4,TNIP1	CACNB4,EIF2AK4,FOXP1,GATA3,IFNG,IL6ST,PLD2,PRKCD,PRKCE,PTPRS,SYK,TLR9,XRCC5	ABL1,ADA,AP3B1,C1QA,CD47,CLEC7A,ESR1,MFHAS1,PLA2G4A,PRKCE,PTPRC,SYK,WNK1	C3,CACNB4,CRP,DAB2IP,FOXP1,NR4A3,PRKCD,PRKCE,PRKCQ,PTPRC,PTPRS,SYK,TMIGD3	2.55702	2.50042	2.50042	2.50042
683	GO: Biological Process	GO:0051656	establishment of organelle localization	CD300A,CFL1,IL4R,MAP2,MYO5A,PARD3,PRKN,SUN1,SYK,SYNE2,TACC2	EXOC4,IFNG,KIF5A,MAP4,MCPH1,PLD2,PPFIA2,PRICKLE2,PRKN,SYK,TACC2,TRAPPC9		EXOC4,FES,MAP4,NR4A3,PPFIA2,PRKN,SYK,SYNE1,TAC4,TACC2,TMIGD3,TRAPPC9	3.0131	3.52198	0	3.52198
684	GO: Biological Process	GO:0050708	regulation of protein secretion	ALOX5,EPHA5,NEO1,NR1H4,NRXN1,PLCB1,PRKCE,PRKN	BAIAP3,CACNA1E,EPHA5,GNAQ,IFNG,ITPR1,NEO1,PRKCE,PRKN		CACNA1C,CACNA1E,EGFR,EPHA5,GNAO1,NOS1,PDE8B,PRKCE,PRKCQ,PRKN,TIAM1	2.52189	3.08677	0	4.43519
685	GO: Biological Process	GO:0048671	negative regulation of collateral sprouting	DCC,PTPRS	DCC,PTPRS	DCC,FSTL4	DCC,PTPRS	2.51346	2.50075	2.50075	2.50075
686	GO: Biological Process	GO:0016048	detection of temperature stimulus	EPHB1,TRPM1,TRPV1	EPHB1,LXN,TRPV1		CALCA,EPHB1,TAC4,TRPM1	2.90748	2.88883	0	4.20961
2928	Mouse Phenotype	MP:0004582	absent cochlear hair bundle ankle links			ADGRV1,MYO7A		0	0	4.01337	0
688	GO: Biological Process	GO:0038007	netrin-activated signaling pathway	DCC,UNC5C	DCC,DSCAM,UNC5B		DCC,UNC5B	2.74684	4.49876	0	2.73405
689	GO: Biological Process	GO:0035176	social behavior	CNTNAP2,GRID1,KALRN,NRXN1		ATXN1,CNTNAP2,CX3CR1,GRIN1,KALRN,NRXN3	CNTNAP2,KALRN,NRXN3	2.91863	0	5.11579	1.93041
690	GO: Biological Process	GO:1903532	positive regulation of secretion by cell	CACNB4,IL4R,NR1H4,PLCB1,PRKCE,PRKN,PTGES,SYK	BAIAP3,CACNB4,GNAQ,HYAL3,IFNG,ITPR1,PLD2,PRKCE,PRKN,SYK	EGFR,GRIN2B,PLA2G4A,PLCB1,PPARG,PPIA,PRKCE,SYK	CACNA1C,CACNB4,EGFR,PRKCE,PRKCQ,PRKN,SYK,TMIGD3	2.22846	3.34856	2.19029	2.19029
691	GO: Biological Process	GO:0002366	leukocyte activation involved in immune response	CD300A,IL4R,PRKCE,RORA,SYK,TNFSF4,XRCC4	EIF2AK4,FOXP1,GATA3,IFNG,LEF1,PLD2,PRKCE,SYK	ABL1,ADA,CX3CR1,DOCK10,PRKCE,PTPRC,RORA,SYK	DOCK10,FES,FOXP1,NR4A3,PRKCE,PTPRC,SYK,TAC4,TMIGD3	1.95075	2.46815	2.46815	3.0705
692	GO: Biological Process	GO:0035476	angioblast cell migration	ISL2,PLCG1	EFNB2,ISL2,PLXND1	EFNB2,ISL2	EFNB2,PLXND1	2.13959	3.54185	2.12708	2.12708
693	GO: Biological Process	GO:0001894	tissue homeostasis	ANKH,BBS1,CDH23,SH3GL2,SYK,SYNE2,TFF2,USH2A	APBB2,CRB1,LEF1,S1PR1,SH3GL2,SYK,TLR9,USH2A	ADA,ADGRV1,CDH23,CELSR1,EGFR,PROM1,SH3GL2,SYK	ADGRV1,CALCA,CNGB1,CSF1R,EGFR,FSHR,PROM1,SH3GL2,SYK	2.36628	2.32733	2.32733	2.90619
694	GO: Biological Process	GO:0060113	inner ear receptor cell differentiation	CDH23,PAX5,RIPOR2,USH2A	ATP8B1,FAT4,KCNMA1,PAX5,TSHR,USH2A,WDPCP	ADGRV1,CDH23,CTHRC1,MYO7A,PTPRQ		2.1191	4.85205	2.93611	0
695	GO: Biological Process	GO:0070588	calcium ion transmembrane transport	AFG3L2,CABP4,CACNB4,GRM7,MYO5A,PLCB1,PLCG1,PRKCE,SCN8A,TRPM1,TRPV1		ABL1,CABP4,GRIN1,GRIN2B,PLCB1,PRKCE,PTPRC,TRPC4,TRPM1	CACNA1C,CACNA1E,CACNB4,CALCA,GPM6A,GRM6,NOS1,PRKCE,PTPRC,TRPM1	3.95407	0	2.66995	3.26132
696	GO: Biological Process	GO:0043068	positive regulation of programmed cell death		APBB2,CAMK1D,FOXP1,IFNG,ITPR1,KCNMA1,NCK2,PRKCD,PRKN,RAPGEF2,SYK,TRPV1,UNC5B	ABL1,BMPR1B,CAMK1D,CAMK2B,CLEC7A,GRIK2,GRIN1,HDAC4,PLA2G4A,PPARG,PTPRC,RAPGEF2,SYK	C3,CAMK1D,CAMK2B,DAB2IP,ERBB4,FOXP1,HDAC4,KCNMA1,LPAR1,NCK2,NR4A3,PRKCD,PRKN,PTPRC,SYK,UNC5B	0	2.76284	2.76284	4.3218
697	GO: Biological Process	GO:0002263	cell activation involved in immune response	CD300A,IL4R,PRKCE,RORA,SYK,TNFSF4,XRCC4	EIF2AK4,FOXP1,GATA3,IFNG,LEF1,PLD2,PRKCE,SYK	ABL1,ADA,CX3CR1,DOCK10,PRKCE,PTPRC,RORA,SYK	DOCK10,FES,FOXP1,NR4A3,PRKCE,PTPRC,SYK,TAC4,TMIGD3	1.92749	2.44053	2.44053	3.03829
698	GO: Biological Process	GO:0060249	anatomical structure homeostasis	ANKH,BBS1,CDH23,SH3GL2,SYK,SYNE2,TFF2,USH2A	APBB2,CRB1,LEF1,S1PR1,SH3GL2,SYK,TLR9,USH2A	ADA,ADGRV1,CDH23,CELSR1,EGFR,PROM1,SH3GL2,SYK	ADGRV1,CALCA,CNGB1,CSF1R,EGFR,FSHR,PROM1,SH3GL2,SYK	2.34688	2.30804	2.30804	2.88365
699	GO: Biological Process	GO:0010594	regulation of endothelial cell migration	HDAC7,HDAC9,LGMN,PLCG1,PTPRM,SEMA5A,SYK	ATOH8,ETS1,FOXP1,GATA3,MIR129-1,PTPRM,SEMA5A,SYK	ABL1,HDAC9,PPARG,PTPRM,SEMA5A,SYK	DAB2IP,FOXP1,HDAC9,LGMN,PTPRM,SYK	2.60782	3.24432	1.95745	1.95745
700	GO: Biological Process	GO:0001662	behavioral fear response		CACNA1E,EPHB2,NPAS2	ALS2,GRIK2,GRIN2B,KALRN,NPAS2	CACNA1E,KALRN,NPAS2,PDE8B	0	2.16731	4.37865	3.22045
701	GO: Biological Process	GO:0030001	metal ion transport	AFG3L2,CABP4,CACNB4,CDH23,CRBN,GRM7,HRH1,KCNK2,MYO5A,PLCB1,PLCG1,PRKCE,SCN8A,SLC6A3,TRPM1,TRPV1		ABL1,AP3B1,CABP4,CAMK2B,CDH23,CRBN,GRIN1,GRIN2B,LRP2,NEDD4,PLCB1,PRKCE,PTPRC,SLC6A3,TRPC4,TRPM1,WNK1	CACNA1C,CACNA1E,CACNB4,CALCA,CAMK2B,GNAO1,GPM6A,GRIP1,GRM6,HECW1,KCNMA1,LRP2,NOS1,OPRD1,PRKCE,PTPRC,SLC6A3,TRPM1	2.85216	0	3.2212	3.68569
702	GO: Biological Process	GO:0035641	locomotory exploration behavior	CRBN,PRKCE	PRKCE,TNR	CRBN,PRKCE,TNR	PRKCE,TNR	2.09795	2.08547	3.47698	2.08547
703	GO: Biological Process	GO:0055080	monoatomic cation homeostasis	AFG3L2,ANKH,CACNB4,CDH23,GRM5,MYO5A,NEO1,PLCB1,PLCG1,PRKCE,TRPV1	CACNA1E,CACNB4,EIF2AK1,HOMER1,IFNG,ITPR1,KCNMA1,NEO1,PRKCE,SLC1A3,TRPC6,TRPV1	ABL1,AP3B1,CDH23,EGFR,GRIK2,GRIN1,GRIN2B,GRM5,PLCB1,PRKCE,PTPRC,TRPC4,WNK1	BTBD9,CACNA1C,CACNA1E,CACNB4,CALCA,CNGB1,EGFR,GRM5,KCNMA1,NOS1,PRKCE,PTPRC	2.02591	2.41159	2.87904	2.41159
704	GO: Biological Process	GO:0006874	intracellular calcium ion homeostasis	AFG3L2,CACNB4,CDH23,GRM5,MYO5A,PLCB1,PLCG1,PRKCE,TRPV1		ABL1,CDH23,GRIK2,GRIN1,GRIN2B,GRM5,PLCB1,PRKCE,PTPRC,TRPC4	CACNA1C,CACNA1E,CACNB4,CALCA,CNGB1,GRM5,NOS1,PRKCE,PTPRC	3.0526	0	3.6472	3.00652
705	GO: Biological Process	GO:0002209	behavioral defense response		CACNA1E,EPHB2,NPAS2	ALS2,GRIK2,GRIN2B,KALRN,NPAS2	CACNA1E,KALRN,NPAS2,PDE8B	0	2.14708	4.34313	3.19268
706	GO: Biological Process	GO:0099545	trans-synaptic signaling by trans-synaptic complex		EFNB3,EPHB2,PTPRD	PTPRD,TENM2	PTPRD,TENM2	0	4.36254	2.64876	2.64876
707	GO: Biological Process	GO:0045163	clustering of voltage-gated potassium channels	CNTNAP2,DLG2	CNTNAP2,DLG2		CNTN2,CNTNAP2	3.21662	3.20372	0	3.20372
708	GO: Biological Process	GO:0070933	histone H4 deacetylation	HDAC4,HDAC9		HDAC4,HDAC9	HDAC4,HDAC9	3.21662	0	3.20372	3.20372
709	GO: Biological Process	GO:0051235	maintenance of location	MYO5A,NRG1,PLCB1,PLCG1,PPARA,PRKCE,PTPRM,SUN1,TRPV1		ABL1,GM2A,HEXA,NRG1,PLCB1,PPARG,PRKCE,PTPRC,PTPRM,RIT2,SUFU,SYNE1	C3,CACNA1C,CRP,NOS1,PRKCE,PTPRC,PTPRM,SYNE1	2.77665	0	4.6611	2.17832
710	GO: Biological Process	GO:0048483	autonomic nervous system development	BACE2,MDGA2,NAV2,NRG1	DSCAM,GATA3,MAPK10,NAV2,NRG1,PAX3	MDGA2,NAV2,NRG1,PLXNA4		2.54479	4.52981	2.52146	0
711	GO: Biological Process	GO:0071902	positive regulation of protein serine/threonine kinase activity		IFNG,PRKCD,RAPGEF2,SYK,TAOK3,TLR9	EGFR,HSP90AB1,ILK,PTPRC,RAPGEF2,ROBO1,SYK	CSF1R,DAB2IP,EGFR,PRKCD,PTPRC,ROBO1,SYK,TAOK3,TIAM1	0	2.24036	2.91454	4.43652
712	GO: Biological Process	GO:0051051	negative regulation of transport	CD300A,CRBN,GRM7,INSR,KALRN,MYO5A,NEO1,NRG1,PLSCR1,PPP1R9A,PRKCE,PRKN,TFF2		ADA,ANKRD27,CD47,CRBN,ESR1,HRH3,KALRN,KLF7,NEDD4,NRG1,PPARG,PPP1R9A,PRKCE,SUFU,WNK1	ANKRD27,CALCA,GNAO1,GRB10,GRIP1,HECW1,KALRN,NOS1,PDE8B,PRKCE,PRKN	3.18921	0	4.21845	2.17397
713	GO: Biological Process	GO:0050900	leukocyte migration	ALOX5,CAMK1D,CD300A,CYP7B1,FUT9,HRH1,ITGA2,LGMN,PLCB1,RIPOR2,ROR2,SYK,TNFSF4		ABL1,ADA,ARTN,CAMK1D,CD47,CX3CR1,FUT9,HSP90AB1,ITGA2,PLCB1,PPIA,SYK,WNK1		4.79919	0	4.72938	0
714	GO: Biological Process	GO:0031623	receptor internalization	INSR,NRG1,PARD3,SH3GL2,SYK	EFNB2,NRG1,PLD2,SH3GL2,SYK	EFNB2,NEDD4,NRG1,SH3GL2,SYK	CALCA,CNTN2,EFNB2,LPAR1,SH3GL2,SYK	2.2149	2.18797	2.18797	2.9338
715	GO: Biological Process	GO:0048670	regulation of collateral sprouting	DCC,PARD3,PTPRS,SEMA4D	DCC,PTPRS,SEMA4D		DCC,PTPRS,RND2	4.03561	2.74356	0	2.74356
716	GO: Biological Process	GO:0019725	cellular homeostasis	AFG3L2,ANKH,CACNB4,CDH23,EPHA5,GRM5,MYO5A,NEO1,NPTX1,NR1H4,NRXN1,PLCB1,PLCG1,PRKCE,PRKN,SLC7A11,TRPV1	BAIAP3,CACNA1E,CACNB4,EPHA5,HOMER1,IFNG,IGF1R,ITPR1,KCNMA1,NEO1,PRKCE,PRKN,SLC1A3,TRPC6,TRPV1		CACNA1C,CACNA1E,CACNB4,CALCA,CNGB1,EPHA5,FSHR,GLS,GRM5,KCNMA1,NOS1,PDE8B,PRKCE,PRKN,PTPRC,SERPINB1,TIAM1	3.51568	2.55289	0	3.43841
717	GO: Biological Process	GO:0042490	mechanoreceptor differentiation	CDH23,KREMEN1,PAX5,RIPOR2,USH2A	ATP8B1,FAT4,KCNMA1,PAX5,TSHR,USH2A,WDPCP	ADGRV1,CDH23,CTHRC1,MYO7A,PTPRQ		2.6031	4.32189	2.57503	0
718	GO: Biological Process	GO:0035592	establishment of protein localization to extracellular region	ALOX5,EPHA5,MYO5A,NEO1,NR1H4,NRXN1,PLCB1,PLCG1,PRKCE,PRKN,SPOCK1	BAIAP3,CACNA1E,EPHA5,GNAQ,IFNG,ITPR1,NEO1,PRKCE,PRKN,SPOCK1		CACNA1C,CACNA1E,EGFR,EPHA5,GNAO1,NOS1,PDE8B,PRKCE,PRKCQ,PRKN,TIAM1	3.39226	2.7681	0	3.33691
719	GO: Biological Process	GO:0008064	regulation of actin polymerization or depolymerization	CFL1,KANK1,PPP1R9A,PRKCE,SEMA5A,SPTBN1	FMN1,KANK1,NCK2,PRKCD,PRKCE,SEMA5A,SPTB	CFL1,CTTN,PPP1R9A,PRKCE,SEMA5A,SPTBN1		2.91793	3.68994	2.88459	0
720	GO: Biological Process	GO:0071526	semaphorin-plexin signaling pathway	CRMP1,SEMA4D,SEMA5A	PLXND1,SEMA4D,SEMA5A	PLXNA4,SEMA5A,SEMA6A	PLXNC1,PLXND1,SEMA3E	2.38667	2.36855	2.36855	2.36855
721	GO: Biological Process	GO:0097553	calcium ion transmembrane import into cytosol	MYO5A,PLCB1,PLCG1,PRKCE,SCN8A,TRPM1,TRPV1		ABL1,GRIN1,GRIN2B,PLCB1,PRKCE,PTPRC,TRPM1	CACNA1C,CACNA1E,CALCA,GRM6,NOS1,PRKCE,PTPRC,TRPM1	2.9421	0	2.90444	3.63664
722	GO: Biological Process	GO:0050776	regulation of immune response		CACNB4,EIF2AK4,EPHB2,FOXP1,GATA3,IFNG,IL6ST,MAPK10,PLD2,PRKCD,PRKCE,PTPRD,PTPRS,SYK,TLR9,XRCC5	ABL1,ADA,AP3B1,C1QA,CD47,CLEC7A,ESR1,HSP90AB1,MFHAS1,PLA2G4A,PPARG,PRKCE,PTPRC,PTPRD,SYK,WNK1	C3,CACNB4,CRP,DAB2IP,FES,FOXP1,MAPK10,NLRC3,NR4A3,PRKCD,PRKCE,PRKCQ,PTPRC,PTPRD,PTPRS,SERPINB1,SYK,TMIGD3	0	2.85527	2.85527	3.77144
723	GO: Biological Process	GO:0006873	intracellular monoatomic ion homeostasis	AFG3L2,CACNB4,CDH23,GRM5,MYO5A,NEO1,PLCB1,PLCG1,PRKCE,TRPV1	CACNA1E,CACNB4,HOMER1,IFNG,ITPR1,KCNMA1,NEO1,PRKCE,SLC1A3,TRPC6,TRPV1	ABL1,AP3B1,CDH23,GRIK2,GRIN1,GRIN2B,GRM5,PLCB1,PRKCE,PTPRC,TRPC4,WNK1	CACNA1C,CACNA1E,CACNB4,CALCA,CNGB1,GRM5,KCNMA1,NOS1,PRKCE,PTPRC	2.04735	2.46343	2.96152	2.00404
724	GO: Biological Process	GO:0021675	nerve development	AFG3L2,EPHB1,MDGA2,NAV2,NPTX1,SCN8A	ATP8B1,COL25A1,EPHB1,EPHB2,NAV2,SLC1A3	GLI2,ILK,KLF7,MDGA2,NAV2,PLXNA4		3.16474	3.13074	3.13074	0
725	GO: Biological Process	GO:0002521	leukocyte differentiation	CACNB4,FBXO7,HDAC4,HDAC7,HDAC9,IL4R,PAX5,PLCB1,PLCG1,PRDM16,ROR2,RORA,SYK,TNFSF4,XRCC4,ZNF609		ABL1,ADA,AP3B1,BCL11B,DOCK10,GLI2,HDAC4,HDAC9,IL31RA,NCOA2,PLCB1,PPARG,PTPRC,RORA,SYK	BCL11B,CACNB4,CALCA,CSF1R,DOCK10,FES,FOXP1,FSHR,HDAC4,HDAC9,PTPRC,SYK	3.98434	0	3.39276	2.03743
726	GO: Biological Process	GO:0048681	negative regulation of axon regeneration	KREMEN1,NEO1,PTPRS	NEO1,PTPRS,TNR		PTPRS,TNR	3.62944	3.61035	0	2.17099
727	GO: Biological Process	GO:0055074	calcium ion homeostasis	AFG3L2,ANKH,CACNB4,CDH23,GRM5,MYO5A,PLCB1,PLCG1,PRKCE,TRPV1		ABL1,CDH23,GRIK2,GRIN1,GRIN2B,GRM5,PLCB1,PRKCE,PTPRC,TRPC4	CACNA1C,CACNA1E,CACNB4,CALCA,CNGB1,GRM5,NOS1,PRKCE,PTPRC	3.3679	0	3.31649	2.71799
728	GO: Biological Process	GO:0051823	regulation of synapse structural plasticity	CTNNA2,PPP1R9A		CAMK2B,CTNNA2,PPP1R9A	CAMK2B,CTNNA2	2.58418	0	4.23969	2.57144
729	GO: Biological Process	GO:0014033	neural crest cell differentiation	CFL1,ERBB4,HDAC4,NRG1,PARD3,SEMA4D,SEMA5A	LEF1,NRG1,PAX3,SEMA4D,SEMA5A	CFL1,HDAC4,NRG1,SEMA5A,SEMA6A	ERBB4,HDAC4,NRTN,PAX3,SEMA3E	3.46861	1.97399	1.97399	1.97399
730	GO: Biological Process	GO:0050801	monoatomic ion homeostasis	AFG3L2,ANKH,CACNB4,CDH23,GRM5,MYO5A,NEO1,PLCB1,PLCG1,PRKCE,TRPV1	CACNA1E,CACNB4,EIF2AK1,HOMER1,IFNG,ITPR1,KCNMA1,NEO1,PRKCE,SLC1A3,TRPC6,TRPV1	ABL1,AP3B1,CDH23,EGFR,GRIK2,GRIN1,GRIN2B,GRM5,PLCB1,PRKCE,PTPRC,TRPC4,WNK1	BTBD9,CACNA1C,CACNA1E,CACNB4,CALCA,CNGB1,EGFR,GRM5,KCNMA1,NOS1,PRKCE,PTPRC	1.95042	2.32608	2.78268	2.32608
731	GO: Biological Process	GO:0051090	regulation of DNA-binding transcription factor activity		CAMK1D,EIF2AK4,EPHA5,IGF1R,MAPK10,PPP2R5B,RELN,SYK,TLR9,TRAPPC9	CAMK1D,CLEC7A,CX3CR1,ESR1,GLI2,HDAC4,PPARG,PPIA,ROR1,SUFU,SYK	ALK,CAMK1D,DAB2IP,EPHA5,HDAC4,MAPK10,NLRC3,OPRD1,PRKCQ,SYK,TMIGD3,TRAPPC9	0	2.57298	3.11481	3.69626
732	GO: Biological Process	GO:0070374	positive regulation of ERK1 and ERK2 cascade	CHI3L1,DCC,ERBB4,NRG1,NRXN1,ROR2,TFF2		ABL1,DCC,EGFR,ESR1,MFHAS1,NRG1,PTPRC,RAPGEF2,ROR1	C3,CSF1R,DCC,EGFR,ERBB4,FSHR,PTPRC	2.67731	0	4.06486	2.64063
733	GO: Biological Process	GO:0071692	protein localization to extracellular region	ALOX5,EPHA5,MYO5A,NEO1,NR1H4,NRXN1,PLCB1,PLCG1,PRKCE,PRKN,SPOCK1	BAIAP3,CACNA1E,EPHA5,GNAQ,IFNG,ITPR1,NEO1,PRKCE,PRKN,SPOCK1		CACNA1C,CACNA1E,EGFR,EPHA5,GNAO1,NOS1,PDE8B,PRKCE,PRKCQ,PRKN,TIAM1	3.3418	2.72396	0	3.28672
734	GO: Biological Process	GO:0032368	regulation of lipid transport	ATP8A2,LPCAT3,NRG1,PPARA,PRKN,PTGES,SYK,XRCC4	ATP8A2,NRG1,PRKCD,PRKN,SYK	HRH3,LPCAT3,NRG1,PLA2G4A,PPARG,SYK		4.47062	2.07232	2.78996	0
735	GO: Biological Process	GO:0014812	muscle cell migration	HDAC4,ITGA2,KALRN,MDM2,MYO5A,PRKG1		HDAC4,ILK,ITGA2,KALRN,PPARG	GRB10,HDAC4,KALRN,LPAR1,NR4A3,PAX3,PRKG1	3.11005	0	2.30271	3.91937
736	GO: Biological Process	GO:0042060	wound healing	ALOX5,ITGA2,KANK1,NRG1,PARD3,PLSCR1,PPARA,PRKCE,PRKG1,SLC7A11,SYK,WFDC1	EPHB2,GNAQ,IL6ST,KANK1,NRG1,PRKCD,PRKCE,PRKG1,SYK	AP3B1,CELSR1,CLEC7A,EGFR,ILK,ITGA2,NRG1,PLA2G4A,PPARG,PPIA,PRKCE,SYK		3.68302	2.02388	3.62239	0
737	GO: Biological Process	GO:0032615	interleukin-12 production		FOXP1,IFNG,PRKCD,SYK,TLR9	CD47,CLEC7A,PLCB1,SYK	FOXP1,NLRC3,PRKCD,SYK	0	3.79676	2.76584	2.76584
738	GO: Biological Process	GO:0014909	smooth muscle cell migration	HDAC4,ITGA2,KALRN,MDM2,MYO5A,PRKG1		HDAC4,ILK,ITGA2,KALRN,PPARG	GRB10,HDAC4,KALRN,LPAR1,NR4A3,PRKG1	3.40032	0	2.53667	3.36576
739	GO: Biological Process	GO:0050673	epithelial cell proliferation		ATOH8,BCL11B,EFNB2,FOXP1,FOXP2,GATA3,IFNG,ITPR1,LAMB1,MIR129-1,PTPRM,SEMA5A	BCL11B,EFNB2,EGFR,ESR1,GLI2,HRH3,PPARG,PTPRM,ROBO1,SEMA5A	BCL11B,CALCA,DAB2IP,EFNB2,EGFR,ERBB4,FOXP1,FSHR,NLRC3,NR4A3,PTPRM,RASGRF1,ROBO1,SERPINB1	0	3.04331	2.06686	4.16622
740	GO: Biological Process	GO:0009583	detection of light stimulus	ATP8A2,CABP4,CACNB4,SEMA5A,USH2A	ATP8A2,CACNB4,CRB1,GNAQ,LAMB1,SEMA5A,USH2A			3.55803	5.71533	0	0
741	GO: Biological Process	GO:0042472	inner ear morphogenesis	ATP8A2,CDH23,CRBN,RIPOR2,ROR2	ATP8A2,EPHB2,GATA3,IGF1R,ITGA8,TSHR,WDPCP	CDH23,CELSR1,CRBN,CTHRC1,GLI2,MYO7A,PTPRQ		2.09884	3.57645	3.57645	0
742	GO: Biological Process	GO:0032230	positive regulation of synaptic transmission, GABAergic	ERBB4,NRXN1,PRKCE	GRIK1,PRKCE		ERBB4,GRIK1,PRKCE	3.5609	2.12708	0	3.54185
743	GO: Biological Process	GO:0010842	retina layer formation	ATP8A2,PTPRM,RTN4IP1	ATP8A2,CRB1,DSCAM,PTPRM,SDK1	PROM1,PTPRM,SDK1,SDK2		2.05082	4.14287	3.03613	0
744	GO: Biological Process	GO:0048168	regulation of neuronal synaptic plasticity			CAMK2B,GRIK2,GRIN1,GRIN2B,GRM5,KALRN	CAMK2B,CNTN2,GRIK1,GRM5,KALRN,RASGRF1	0	0	4.61275	4.61275
745	GO: Biological Process	GO:0010639	negative regulation of organelle organization	CFL1,CTNNA2,KANK1,MAP2,NAV3,PPP1R9A,PRKN,SPTBN1,XRCC4	CTNNA2,KANK1,MAP4,NCK2,PRKCD,PRKN,S1PR1,SPTB	ANKRD27,CFL1,CTNNA2,ESR1,MAP4,PPARG,PPP1R9A,SPTBN1	ANKRD27,CTNNA2,MAP4,NAV3,NCK2,PRKCD,PRKN,SPTB	2.74874	2.15463	2.15463	2.15463
746	GO: Biological Process	GO:0001822	kidney development		ASS1,CTNS,EFNB2,FAT4,FMN1,GATA3,IFNG,ITGA8,PLXND1,PRKCE,PTPRO,WDPCP	EFNB2,GLI2,HDAC4,ILK,KIRREL3,LRP2,PRKCE,PROM1,ROBO1	CACNA1C,EFNB2,ERBB4,HDAC4,LRP2,PLXND1,PRKCE,PROM1,PTPRO,REN,ROBO1	0	3.81838	2.15587	3.22353
747	GO: Biological Process	GO:1900086	positive regulation of peptidyl-tyrosine autophosphorylation	NRG1,SYK	NRG1,SYK	NRG1,SYK		3.07233	3.05945	3.05945	0
748	GO: Biological Process	GO:1902809	regulation of skeletal muscle fiber differentiation	HDAC4,HDAC9		HDAC4,HDAC9	HDAC4,HDAC9	3.07233	0	3.05945	3.05945
749	GO: Biological Process	GO:0030003	intracellular monoatomic cation homeostasis	AFG3L2,CACNB4,CDH23,GRM5,MYO5A,NEO1,PLCB1,PLCG1,PRKCE,TRPV1	CACNA1E,CACNB4,HOMER1,IFNG,ITPR1,KCNMA1,NEO1,PRKCE,SLC1A3,TRPC6,TRPV1	ABL1,AP3B1,CDH23,GRIK2,GRIN1,GRIN2B,GRM5,PLCB1,PRKCE,PTPRC,TRPC4	CACNA1C,CACNA1E,CACNB4,CALCA,CNGB1,GRM5,KCNMA1,NOS1,PRKCE,PTPRC	2.09692	2.52	2.52	2.05322
750	GO: Biological Process	GO:0014013	regulation of gliogenesis			ATXN1,EGFR,LDLR,LINGO1,LRP2,NRG1,PPARG,PTPRZ1	CSF1R,DAB1,DNER,EGFR,LRP2,PTPRZ1,ZNF365	0	0	5.05923	4.12083
751	GO: Biological Process	GO:0071678	olfactory bulb axon guidance		BCL11B,DCC	BCL11B,DCC	BCL11B,DCC	0	3.05945	3.05945	3.05945
752	GO: Biological Process	GO:0051640	organelle localization	CD300A,CFL1,IL4R,MAP2,MYO5A,NRXN1,PARD3,PRKN,SUN1,SYK,SYNE2,TACC2	DAB1,EXOC4,IFNG,KIF5A,MAP4,MCPH1,PLD2,PPFIA2,PRICKLE2,PRKN,SYK,TACC2,TRAPPC9		DAB1,EXOC4,FES,GNAO1,MAP4,NR4A3,PPFIA2,PRKN,SYK,SYNE1,TAC4,TACC2,TMIGD3,TRAPPC9	2.5927	3.02231	0	3.53971
753	GO: Biological Process	GO:0050865	regulation of cell activation		EFNB2,EFNB3,EPHB2,GATA3,GNAQ,IFNG,IL6ST,LEF1,LRFN5,NCK2,PLD2,PRKCD,PRKG1,SYK,TLR9	ABL1,ADA,AP3B1,CD47,CLEC7A,EFNB2,GLI2,IL31RA,LDLR,MFHAS1,PLA2G4A,PPARG,PTPRC,RORA,SYK	CSF1R,EFNB2,FES,LRFN5,NCK2,NR4A3,PRKCD,PRKCQ,PRKG1,PTPRC,SYK,TMIGD3	0	3.51399	3.51399	2.12392
754	GO: Biological Process	GO:1905606	regulation of presynapse assembly	MDGA2,NRG1,NRXN1	EFNB3,GRID2,LRFN5,NRG1	GRID2,MDGA2,NRG1		2.63289	3.83364	2.61449	0
755	GO: Biological Process	GO:0042220	response to cocaine		HOMER1,SDK1,SLC1A3,SLC6A3,ST8SIA2	KALRN,SDK1,SLC6A3,ST8SIA2	KALRN,NOS1,SLC6A3	0	4.08056	2.98743	1.99779
756	GO: Biological Process	GO:1903729	regulation of plasma membrane organization	SH3GL2,SH3GLB1,XRCC4	ATP8B1,PRKCD,SH3GL2		PRKCD,SH3GL2	3.496	3.47698	0	2.08547
757	GO: Biological Process	GO:0070571	negative regulation of neuron projection regeneration	KREMEN1,NEO1,PTPRS	NEO1,PTPRS,TNR		PTPRS,TNR	3.496	3.47698	0	2.08547
758	GO: Biological Process	GO:0099505	regulation of presynaptic membrane potential		GABRB1,GRIK1,KCNMA1	GABRB1,GRIK2,GRIN1,GRIN2B	GABRB1,GRIK1,KCNMA1	0	2.58437	3.79237	2.58437
759	GO: Biological Process	GO:0050678	regulation of epithelial cell proliferation		ATOH8,BCL11B,EFNB2,FOXP1,FOXP2,GATA3,IFNG,ITPR1,LAMB1,MIR129-1,PTPRM,SEMA5A	BCL11B,EFNB2,EGFR,ESR1,GLI2,HRH3,PPARG,PTPRM,ROBO1,SEMA5A	BCL11B,DAB2IP,EFNB2,EGFR,ERBB4,FOXP1,NLRC3,NR4A3,PTPRM,ROBO1	0	3.74148	2.6083	2.6083
760	GO: Biological Process	GO:0080135	regulation of cellular response to stress	ALOX5,EPHB1,FBXO7,KCNK2,KREMEN1,LPCAT3,MAPK8IP3,MDM2,NEO1,NRG1,PLCB1,PLSCR1,PRKN,PTPRS,SLC7A11,XRCC4	EIF2AK1,EPHB1,FOXP1,IGF1R,IL6ST,NCK2,NEO1,NPAS2,NRG1,PRKN,PTPRS,TAOK3,TLR9,TNR		AMFR,DAB2IP,EGFR,EPHB1,FOXP1,NCK2,NPAS2,NR4A3,PRKN,PTPRS,TAOK3,TNR,ZNF365	3.82666	2.78003	0	2.34151
761	GO: Biological Process	GO:0071205	protein localization to juxtaparanode region of axon		CNTNAP2,NFASC		CNTN2,CNTNAP2,NFASC	0	3.37794	0	5.56752
762	GO: Biological Process	GO:1905475	regulation of protein localization to membrane	KALRN,MRAP2,MYO5A,NRXN1,PRKCE,PRKN,SH3GLB1,SLC7A11,SPTBN1		CAMK2B,EGFR,KALRN,PPARG,PRKCE,SPTBN1	CAMK2B,EGFR,GRIP1,KALRN,PRKCE,PRKN	4.47399	0	2.232	2.232
763	GO: Biological Process	GO:0072001	renal system development		ASS1,CTNS,EFNB2,FAT4,FMN1,GATA3,IFNG,ITGA8,PLXND1,PRKCE,PTPRO,WDPCP	EFNB2,GLI2,HDAC4,ILK,KIRREL3,LRP2,PRKCE,PROM1,ROBO1	CACNA1C,EFNB2,ERBB4,HDAC4,LRP2,PLXND1,PRKCE,PROM1,PTPRO,REN,ROBO1	0	3.70375	2.07857	3.12147
764	GO: Biological Process	GO:0032793	positive regulation of CREB transcription factor activity	CAMK1D,EPHA5	CAMK1D,EPHA5,RELN		CAMK1D,EPHA5,OPRD1	2.05838	3.41538	0	3.41538
765	GO: Biological Process	GO:1901215	negative regulation of neuron death	FBXO7,GRM7,HDAC7,LGMN,NEO1,PPARA,PRKN,SLC7A11,XRCC4		CX3CR1,ESR1,GRIK2,GRIN1,HSP90AB1,ILK,PTPRZ1	LGMN,NOS1,NR4A3,PLXND1,PRKN,PTPRZ1,SEMA3E,UNC5B	3.65201	0	2.30311	2.9269
766	GO: Biological Process	GO:0060219	camera-type eye photoreceptor cell differentiation	CABP4,THRB,TRPM1,USH2A	DSCAM,THRB,USH2A	CABP4,PROM1,SDK2,THRB,TRPM1		2.9413	1.94685	3.9908	0
767	GO: Biological Process	GO:1905952	regulation of lipid localization	ATP8A2,LPCAT3,NRG1,PPARA,PRKN,PTGES,SYK,XRCC4		HRH3,LPCAT3,NRG1,PLA2G4A,PPARG,SYK	C3,CRP,PRKCD,PRKN,REN,SYK	3.98415	0	2.44522	2.44522
768	GO: Biological Process	GO:0019216	regulation of lipid metabolic process	EPHA8,ERBB4,HRH1,LPCAT3,NR1H4,PPARA,PRKCE,RORA,SH3GLB1,THRB		BCL11B,ESR1,LDLR,LPCAT3,NCOA2,PLA2G4A,PPARG,PRKCE,RORA,THRB	ALK,BCL11B,C3,DAB2IP,ERBB4,KCNMA1,NR4A3,PDE8B,PRKCD,PRKCE	2.98929	0	2.93979	2.93979
769	GO: Biological Process	GO:0034983	peptidyl-lysine deacetylation	HDAC4,HDAC9		HDAC4,HDAC9	HDAC4,HDAC9	2.94923	0	2.93638	2.93638
770	GO: Biological Process	GO:0070932	histone H3 deacetylation	HDAC4,HDAC9		HDAC4,HDAC9	HDAC4,HDAC9	2.94923	0	2.93638	2.93638
771	GO: Biological Process	GO:1900084	regulation of peptidyl-tyrosine autophosphorylation	NRG1,SYK	NRG1,SYK	NRG1,SYK		2.94923	2.93638	2.93638	0
772	GO: Biological Process	GO:1903037	regulation of leukocyte cell-cell adhesion	ALOX5,CD300A,FUT9,IL4R,PPARA,RIPOR2,SYK,TNFSF4,ZNF609	ASS1,EFNB2,EFNB3,ETS1,GATA3,IFNG,IL6ST,LEF1,NCK2,SYK	ABL1,ADA,AP3B1,CD47,EFNB2,FUT9,GLI2,PTPRC,SYK,WNK1		2.58202	3.10998	3.10998	0
773	GO: Biological Process	GO:0099174	regulation of presynapse organization	MDGA2,NRG1,NRXN1	EFNB3,GRID2,LRFN5,NRG1	GRID2,MDGA2,NRG1		2.54473	3.71297	2.52642	0
774	GO: Biological Process	GO:0071326	cellular response to monosaccharide stimulus	EPHA5,NPTX1,NR1H4,NRXN1,PLCB1,PRKCE,PRKN	BAIAP3,CACNA1E,EPHA5,IGF1R,PRKCE,PRKN		CACNA1E,EPHA5,PDE8B,PRKCE,PRKN,TIAM1	3.45567	2.65667	0	2.65667
775	GO: Biological Process	GO:0030098	lymphocyte differentiation	CACNB4,FBXO7,HDAC4,HDAC7,HDAC9,IL4R,PAX5,RORA,SYK,TNFSF4,XRCC4,ZNF609	BCL11B,CACNB4,FOXP1,GATA3,IFNG,LEF1,PAX5,SYK,TLR9,TSHR	ABL1,ADA,AP3B1,BCL11B,DOCK10,GLI2,HDAC4,HDAC9,PTPRC,RORA,SYK		3.49824	2.37234	2.8858	0
776	GO: Biological Process	GO:0050965	detection of temperature stimulus involved in sensory perception of pain	EPHB1,TRPV1	EPHB1,LXN,TRPV1		CALCA,EPHB1,TAC4	2.0207	3.35676	0	3.35676
777	GO: Biological Process	GO:2001031	positive regulation of cellular glucuronidation	PRKCE	PRKCE	PRKCE	PRKCE	2.18824	2.18172	2.18172	2.18172
778	GO: Biological Process	GO:0099050	vesicle scission	SH3GL2	SH3GL2	SH3GL2	SH3GL2	2.18824	2.18172	2.18172	2.18172
779	GO: Biological Process	GO:1902905	positive regulation of supramolecular fiber organization	ARHGEF10,CFL1,NAV3,PRKCE,SEMA5A,WASF3		ABL1,CD47,CFL1,CTTN,PRKCE,SEMA5A,WASF3	FES,LPAR1,NAV3,NCK2,PRKCE,PRKCQ	2.67861	0	3.40357	2.646
780	GO: Biological Process	GO:1904375	regulation of protein localization to cell periphery	KALRN,MRAP2,MYO5A,NRXN1,PRKCE,SPTBN1		CAMK2B,EGFR,KALRN,PPARG,PRKCE,SPTBN1	CAMK2B,EGFR,GRIP1,KALRN,PRKCE	3.19268	0	3.15861	2.36922
781	GO: Biological Process	GO:0006470	protein dephosphorylation		PPP2R5B,PRKCD,PTPRD,PTPRG,PTPRM,PTPRO,PTPRS	HSP90AB1,MFHAS1,PPIA,PTPRC,PTPRD,PTPRM,PTPRQ,PTPRZ1	PRKCD,PTPRC,PTPRD,PTPRM,PTPRO,PTPRS,PTPRZ1	0	2.6762	3.36794	2.6762
782	GO: Biological Process	GO:0017157	regulation of exocytosis	CACNB4,CD300A,IL4R,MYO5A,PRKN,SYK	BAIAP3,CACNA1E,CACNB4,HYAL3,IFNG,PLD2,PPFIA2,PRKN,SYK		CACNA1E,CACNB4,FES,PPFIA2,PRKN,SYK,TMIGD3	2.03002	4.04098	0	2.62309
783	GO: Biological Process	GO:0042326	negative regulation of phosphorylation		EPHB2,GNAQ,IFNG,NCK2,PRKCD,PRKN,PTPRO,SEMA4D,SH3GL2	ABL1,ATXN1,ILK,PPARG,PPIA,PRKAR1B,PRKAR2B,PTPRC,PTPRQ,SH3GL2,WNK1	DAB2IP,GRB10,NCK2,NOS1,PRKCD,PRKN,PTPRC,PTPRO,SH3GL2	0	2.49416	3.66718	2.49416
784	GO: Biological Process	GO:0048568	embryonic organ development		ATOH8,ATP8A2,CNTNAP2,EFNB2,EPHB2,GATA3,IGF1R,ITGA8,KDM6B,LAMB1,LEF1,PAX5,PLXND1,PRICKLE2,SPTB,TSHR,WDPCP	ADA,CDH23,CELSR1,CNTNAP2,CRBN,CTHRC1,EFNB2,EGFR,GLI2,HDAC4,HDAC9,LAMA1,MEIS2,MYO7A,NCOA2,PLXNA4,PTPRQ,RIT2,SEMA6A,SUFU		0	3.52249	5.07539	0
785	GO: Biological Process	GO:0051489	regulation of filopodium assembly	NRXN1,PPP1R9A,RIPOR2		DPYSL3,PPP1R9A,TENM2	GPM6A,MYO3B,PRKCD,PRKCQ,TENM2	2.14502	0	2.12723	4.30826
786	GO: Biological Process	GO:1905477	positive regulation of protein localization to membrane	MYO5A,NRXN1,PRKCE,PRKN,SH3GLB1,SPTBN1	EPHB2,GRIP2,IFNG,PRKCE,PRKN		EGFR,GRIP1,PRKCE,PRKN	3.72183	2.79675	0	1.98896
787	GO: Biological Process	GO:0007264	small GTPase mediated signal transduction		DAB1,EPHB2,KANK1,NGEF,NRG1,PLD2,RAPGEF2,RELN,TIMP2	ABL1,ALS2,CELSR1,CFL1,DOCK10,KALRN,MYO9A,NRG1,RAPGEF2,RIT2,ROBO1	DAB1,DAB2IP,DOCK10,DOK5,DOK6,KALRN,LPAR1,PRAG1,RASGRF1,RND2,ROBO1,TIAM1	0	1.9708	2.97871	3.54321
788	GO: Biological Process	GO:0042593	glucose homeostasis	ALOX5,BACE2,CSMD1,EPHA5,INSR,NPTX1,NR1H4,NRXN1,PRKCE,PRKN	BAIAP3,CACNA1E,CSMD1,EPHA5,IGF1R,PRKCE,PRKN		CACNA1C,CACNA1E,CSMD1,EPHA5,PDE8B,PRKCE,PRKN,TIAM1	3.89726	1.99515	0	2.56073
789	GO: Biological Process	GO:0009306	protein secretion	ALOX5,EPHA5,MYO5A,NEO1,NR1H4,NRXN1,PLCB1,PLCG1,PRKCE,PRKN	BAIAP3,CACNA1E,EPHA5,GNAQ,IFNG,ITPR1,NEO1,PRKCE,PRKN		CACNA1C,CACNA1E,EGFR,EPHA5,GNAO1,NOS1,PDE8B,PRKCE,PRKCQ,PRKN,TIAM1	2.82949	2.25304	0	3.35143
790	GO: Biological Process	GO:0033500	carbohydrate homeostasis	ALOX5,BACE2,CSMD1,EPHA5,INSR,NPTX1,NR1H4,NRXN1,PRKCE,PRKN	BAIAP3,CACNA1E,CSMD1,EPHA5,IGF1R,PRKCE,PRKN		CACNA1C,CACNA1E,CSMD1,EPHA5,PDE8B,PRKCE,PRKN,TIAM1	3.88755	1.98905	0	2.55346
791	GO: Biological Process	GO:0042471	ear morphogenesis	ATP8A2,CDH23,CRBN,RIPOR2,ROR2	ATP8A2,EPHB2,GATA3,IGF1R,ITGA8,TSHR,WDPCP	CDH23,CELSR1,CRBN,CTHRC1,GLI2,MYO7A,PTPRQ		1.89189	3.26728	3.26728	0
792	GO: Biological Process	GO:0033993	response to lipid		ASS1,EFNB2,EPHA5,EPHB2,FOXP1,GABRB1,IFNG,IGF1R,KCNMA1,KDM4C,LY86,PRKCE,SYK,TLR9,XRCC5	ABL1,CX3CR1,EFNB2,EGFR,ESR1,GABRB1,HRH3,ITGA2,LDLR,NCOA2,NEDD4,PLCB1,PPARG,PRKCE,RORA,SYK	DAB2IP,EFNB2,EGFR,EPHA5,FES,FOXP1,FSHR,GABRB1,GRIP1,KCNMA1,KDM4C,LPAR1,LY86,NLRC3,NOS1,NR4A3,PRKCE,REN,SLIT3,SYK	0	1.98658	2.35178	4.08013
793	GO: Biological Process	GO:0006812	monoatomic cation transport	AFG3L2,ALOX5,CABP4,CACNB4,CDH23,CRBN,GRM7,HRH1,KCNK2,MYO5A,PLCB1,PLCG1,PRKCE,SCN8A,SLC6A3,TRPM1,TRPV1		ABL1,AP3B1,CABP4,CAMK2B,CDH23,CRBN,GRIN1,GRIN2B,LRP2,NEDD4,PLCB1,PRKCE,PTPRC,SLC6A3,TRPC4,TRPM1,WNK1	CACNA1C,CACNA1E,CACNB4,CALCA,CAMK2B,CNGB1,GNAO1,GPM6A,GRIP1,GRM6,HECW1,KCNMA1,LRP2,NOS1,OPRD1,PRKCE,PTPRC,SLC6A3,TRPM1	2.56049	0	2.49214	3.30729
794	GO: Biological Process	GO:0043491	protein kinase B signaling	CHI3L1,CNTNAP2,INSR,LINGO1,NRG1,NRXN1,PPARA,SEMA5A		CNTNAP2,CX3CR1,EGFR,HSP90AB1,ILK,LINGO1,LRP2,MFHAS1,NRG1,SEMA5A		3.41142	0	4.90751	0
795	GO: Biological Process	GO:2001224	positive regulation of neuron migration	MAPK8IP3,ZNF609	GATA3,RAPGEF2,RELN	PTPRZ1,RAPGEF2,SEMA6A		1.9174	3.19623	3.19623	0
796	GO: Biological Process	GO:1903035	negative regulation of response to wounding	ALOX5,KREMEN1,NEO1,PRKG1,PTPRS,WFDC1	NEO1,PRKCD,PRKG1,PTPRS,TNR		PRKCD,PRKG1,PTPRS,TNR	3.63217	2.72413	0	1.93292
797	GO: Biological Process	GO:0051223	regulation of protein transport	ALOX5,EPHA5,MDM2,NEO1,NR1H4,NRXN1,PLCB1,PRKCE,PRKN,SH3GLB1,SLC7A11	BAIAP3,CACNA1E,EPHA5,EXOC4,GNAQ,IFNG,ITPR1,NEO1,PRKCD,PRKCE,PRKN		CACNA1C,CACNA1E,EGFR,EPHA5,EXOC4,GNAO1,LRP2,NOS1,PDE8B,PRKCD,PRKCE,PRKCQ,PRKN,TIAM1	2.28984	2.24156	0	3.7527
798	GO: Biological Process	GO:0071322	cellular response to carbohydrate stimulus	EPHA5,NPTX1,NR1H4,NRXN1,PLCB1,PRKCE,PRKN	BAIAP3,CACNA1E,EPHA5,IGF1R,PRKCE,PRKN		CACNA1E,EPHA5,PDE8B,PRKCE,PRKN,TIAM1	3.2703	2.50305	0	2.50305
799	GO: Biological Process	GO:0060538	skeletal muscle organ development	CNTNAP2,EPHB1,HDAC4,HDAC9,MYO9A,PAX5,RIPOR2	ASS1,ATOH8,CNTNAP2,DNER,EPHB1,FOXP1,FOXP2,HOMER1,PAX3,PAX5		CNTNAP2,DNER,EPHB1,FOXP1,HDAC4,HDAC9,PAX3	2.14327	4.02371	0	2.10905
800	GO: Biological Process	GO:0016311	dephosphorylation		IFNG,PPP2R5B,PRKCD,PTPRD,PTPRG,PTPRM,PTPRO,PTPRS,SEMA4D	HSP90AB1,ITGA2,MFHAS1,PPIA,PTPRC,PTPRD,PTPRM,PTPRQ,PTPRZ1	PRKCD,PTPRC,PTPRD,PTPRM,PTPRO,PTPRS,PTPRZ1	0	3.14462	3.14462	1.97088
801	GO: Biological Process	GO:0098660	inorganic ion transmembrane transport	AFG3L2,ALOX5,ANKH,CABP4,CACNB4,CRBN,GABRB1,GLRB,GRM7,HRH1,KCNK2,MYO5A,PLCB1,PLCG1,PRKCE,SCN8A,SLC6A3,TRPM1,TRPV1		ABL1,CABP4,CRBN,GABRB1,GRIN1,GRIN2B,NEDD4,PLCB1,PRKCE,PTPRC,SLC6A3,TRPC4,TRPM1,WNK1	CACNA1C,CACNA1E,CACNB4,CALCA,GABRB1,GPM6A,GRIP1,GRM6,HECW1,KCNMA1,NOS1,PRKCE,PTPRC,SLC6A3,TRPM1	4.10092	0	1.89393	2.26141
802	GO: Biological Process	GO:0048659	smooth muscle cell proliferation		FOXP1,GNAQ,IFNG,IGF1R,PRKG1,S1PR1,XRCC5	EGFR,ESR1,HDAC4,ILK,ITGA2,KALRN,PPARG	EGFR,FOXP1,HDAC4,KALRN,NR4A3,PRKG1	0	2.97625	2.97625	2.2914
803	GO: Biological Process	GO:0007623	circadian rhythm		ASS1,CNTNAP2,GNAQ,HOMER1,KCNMA1,MAPK10,NPAS2,ZFHX3	ADA,CNTNAP2,EGFR,NCOA2,NPAS2,PPARG,RORA	BTBD9,CNTNAP2,EGFR,KCNMA1,MAPK10,NPAS2	0	3.42146	2.72161	2.08108
804	GO: Biological Process	GO:0098815	modulation of excitatory postsynaptic potential	NRXN1,PRKN,TMEM108	GRIK1,GRIP2,PRKN,RELN	GRIK2,GRIN1,GRIN2B,PRKAR1B		2.069	3.06109	3.06109	0
805	GO: Biological Process	GO:2000114	regulation of establishment of cell polarity	CFL1,KANK1,RIPOR2	GATA3,KANK1,WDPCP	ABL1,CFL1		3.16599	3.14715	1.87347	0
806	GO: Biological Process	GO:2001014	regulation of skeletal muscle cell differentiation	EPHB1,HDAC4,HDAC9		HDAC4,HDAC9	EPHB1,HDAC4,HDAC9	3.16599	0	1.87347	3.14715
807	GO: Biological Process	GO:0071333	cellular response to glucose stimulus	EPHA5,NPTX1,NR1H4,NRXN1,PRKCE,PRKN	BAIAP3,CACNA1E,EPHA5,IGF1R,PRKCE,PRKN		CACNA1E,EPHA5,PDE8B,PRKCE,PRKN,TIAM1	2.73279	2.70001	0	2.70001
808	GO: Biological Process	GO:0051495	positive regulation of cytoskeleton organization	ARHGEF10,CFL1,NAV3,PRKCE,SEMA5A,WASF3		ABL1,CD47,CFL1,CTTN,PRKCE,SEMA5A,WASF3	FES,LPAR1,NAV3,NCK2,PRKCE,PRKCQ	2.47714	0	3.16189	2.44522
809	GO: Biological Process	GO:0050731	positive regulation of peptidyl-tyrosine phosphorylation		IFNG,IL6ST,NRG1,RELN,SEMA4D,SYK	ABL1,GRM5,IL31RA,NRG1,PTPRC,PTPRZ1,SYK	CSF1R,ERBB4,GRM5,PTPRC,PTPRZ1,SYK	0	2.45472	3.17335	2.45472
810	GO: Biological Process	GO:0071331	cellular response to hexose stimulus	EPHA5,NPTX1,NR1H4,NRXN1,PRKCE,PRKN	BAIAP3,CACNA1E,EPHA5,IGF1R,PRKCE,PRKN		CACNA1E,EPHA5,PDE8B,PRKCE,PRKN,TIAM1	2.71092	2.67821	0	2.67821
811	GO: Biological Process	GO:0007519	skeletal muscle tissue development	CNTNAP2,EPHB1,HDAC4,HDAC9,MYO9A,PAX5,RIPOR2	ATOH8,CNTNAP2,DNER,EPHB1,FOXP1,FOXP2,HOMER1,PAX3,PAX5		CNTNAP2,DNER,EPHB1,FOXP1,HDAC4,HDAC9,PAX3	2.28032	3.52413	0	2.2454
812	GO: Biological Process	GO:0002064	epithelial cell development		BCL11B,IL6ST,KCNMA1,PALLD,PRKCE,PTPRS,RAPGEF2	BCL11B,C2CD4B,ESR1,ILK,LAMA1,PALLD,PLCB1,PRKCE,RAPGEF2	BCL11B,FSHR,KCNMA1,LAMA1,PALLD,PRKCE,PTPRS,REN	0	2.07661	3.29123	2.65781
813	GO: Biological Process	GO:0021772	olfactory bulb development	ERBB4,PTPRS,SLIT3			CRTAC1,CSF1R,ERBB4,PTPRS,ROBO1,SLIT3	2.24829	0	0	5.76096
814	GO: Biological Process	GO:0045936	negative regulation of phosphate metabolic process		EPHB2,GNAQ,IFNG,NCK2,PRKCD,PRKN,PTPRO,SEMA4D,SH3GL2	ABL1,ATXN1,ILK,MFHAS1,PPARG,PPIA,PRKAR1B,PRKAR2B,PTPRC,PTPRQ,SH3GL2,WNK1	DAB2IP,GRB10,NCK2,NOS1,PRKCD,PRKN,PTPRC,PTPRO,SH3GL2	0	2.1194	3.76434	2.1194
815	GO: Biological Process	GO:0010563	negative regulation of phosphorus metabolic process		EPHB2,GNAQ,IFNG,NCK2,PRKCD,PRKN,PTPRO,SEMA4D,SH3GL2	ABL1,ATXN1,ILK,MFHAS1,PPARG,PPIA,PRKAR1B,PRKAR2B,PTPRC,PTPRQ,SH3GL2,WNK1	DAB2IP,GRB10,NCK2,NOS1,PRKCD,PRKN,PTPRC,PTPRO,SH3GL2	0	2.11424	3.7567	2.11424
816	GO: Biological Process	GO:0050772	positive regulation of axonogenesis		DSCAM,PLXND1,SEMA4D,SEMA5A	ILK,PLXNA4,ROBO1,SEMA5A	CNTN2,PLXNC1,PLXND1,RND2,ROBO1,TIAM1	0	2.07195	2.07195	3.81879
817	GO: Biological Process	GO:0038127	ERBB signaling pathway	ERBB4,LGMN,NRG1,NRG3,PLCG1		ABL1,EGFR,ESR1,NRG1,NRG3	DAB2IP,EGFR,ERBB4,LGMN,NCK2,NRG3	2.40812	0	2.38059	3.1727
818	GO: Biological Process	GO:0062149	detection of stimulus involved in sensory perception of pain	EPHB1,ITGA2,TRPV1	EPHB1,LXN,TRPV1		CALCA,EPHB1,TAC4	2.66386	2.64542	0	2.64542
819	GO: Biological Process	GO:0060291	long-term synaptic potentiation			ABL1,CAMK2B,CX3CR1,GRIN2B,KALRN,PPP1R9A,PRKAR1B,TNR	CAMK2B,KALRN,LGMN,NOS1,TNR	0	0	5.33804	2.60112
820	GO: Biological Process	GO:0007266	Rho protein signal transduction	ARHGEF10,CFL1,KALRN,KANK1,RIPOR2		ABL1,CELSR1,CFL1,KALRN,RIT2,ROBO1	KALRN,LPAR1,PRAG1,RASGRF1,ROBO1	2.39671	0	3.15861	2.36922
821	GO: Biological Process	GO:0030833	regulation of actin filament polymerization	CFL1,KANK1,PPP1R9A,PRKCE,SPTBN1	FMN1,KANK1,NCK2,PRKCD,PRKCE,SPTB	CFL1,CTTN,PPP1R9A,PRKCE,SPTBN1		2.39671	3.15861	2.36922	0
822	GO: Biological Process	GO:0051703	biological process involved in intraspecies interaction between organisms	CNTNAP2,GRID1,KALRN,NRXN1		ATXN1,CNTNAP2,CX3CR1,GRIN1,KALRN,NRXN3		2.87432	0	5.04646	0
823	GO: Biological Process	GO:0048741	skeletal muscle fiber development	CNTNAP2,HDAC4,HDAC9,MYO9A,RIPOR2		CNTNAP2,HDAC4,HDAC9,MYO9A	CNTNAP2,DNER,HDAC4,HDAC9	3.24594	0	2.31406	2.31406
824	GO: Biological Process	GO:0048169	regulation of long-term neuronal synaptic plasticity			CAMK2B,GRIK2,GRIN1,GRIN2B,GRM5	CAMK2B,GRIK1,GRM5	0	0	5.21674	2.64542
825	GO: Biological Process	GO:0021533	cell differentiation in hindbrain	NRG1,NRXN1,RORA	FOXP2,GRID2,NRG1	GRID2,NRG1,RORA		2.63289	2.61449	2.61449	0
826	GO: Biological Process	GO:0140058	neuron projection arborization			CNTNAP2,LRP2,MYO9A,PHACTR1	CNTNAP2,GRIP1,LRP2,ZNF365	0	0	3.91959	3.91959
827	GO: Biological Process	GO:1901216	positive regulation of neuron death			ABL1,C1QA,EFNB2,GRIK2,GRIN2B,HDAC4,PTPRZ1,ST8SIA2	EFNB2,HDAC4,KCNMA1,NOS1,PTPRZ1	0	0	5.27121	2.56214
828	GO: Biological Process	GO:0008347	glial cell migration		DAB1,LAMB1,NRG1,RELN	CX3CR1,GRIN1,NRG1,PTPRZ1	DAB1,DAB2IP,PTPRZ1,TIAM1	0	2.61046	2.61046	2.61046
829	GO: Biological Process	GO:0032930	positive regulation of superoxide anion generation			CLEC7A,EGFR,SYK	CRP,EGFR,PRKCD,SYK	0	0	3.19623	4.6315
830	GO: Biological Process	GO:0051897	positive regulation of protein kinase B signaling	CHI3L1,INSR,NRG1,NRXN1,SEMA5A		CX3CR1,EGFR,HSP90AB1,ILK,LRP2,MFHAS1,NRG1,SEMA5A		2.57736	0	5.24928	0
831	GO: Biological Process	GO:0070201	regulation of establishment of protein localization	ALOX5,EPHA5,MDM2,NEO1,NR1H4,NRXN1,PLCB1,PRKCE,PRKN,SH3GLB1,SLC7A11	BAIAP3,CACNA1E,EPHA5,EXOC4,GNAQ,IFNG,ITPR1,NEO1,PRKCD,PRKCE,PRKN		CACNA1C,CACNA1E,EGFR,EPHA5,EXOC4,GNAO1,LRP2,NOS1,PDE8B,PRKCD,PRKCE,PRKCQ,PRKN,TIAM1	2.15141	2.10427	0	3.55794
832	GO: Biological Process	GO:0021988	olfactory lobe development	ERBB4,PTPRS,SLIT3			CRTAC1,CSF1R,ERBB4,PTPRS,ROBO1,SLIT3	2.18515	0	0	5.62562
833	GO: Biological Process	GO:0019098	reproductive behavior	HDAC4,KALRN,NPAS3,THRB		ADA,GRIN1,HDAC4,KALRN,NCOA2,THRB		2.83133	0	4.97917	0
834	GO: Biological Process	GO:0014051	gamma-aminobutyric acid secretion		CACNB4,GRIK1	HRH3,TRPC4	CACNB4,GRIK1,GRM4	0	2.12708	2.12708	3.54185
835	GO: Biological Process	GO:0021795	cerebral cortex cell migration		DAB1,LAMB1,RELN	CX3CR1,EGFR,ROBO1	DAB1,DAB2IP,EGFR,ROBO1	0	2.23035	2.23035	3.30701
836	GO: Biological Process	GO:0007632	visual behavior		B4GALT2,CACNA1E,CTNS,LAMB1	ATXN1,GRIN1,LAMA1,MEIS2	ADAM2,CACNA1C,CACNA1E,LAMA1,PDE8B	0	2.28482	2.28482	3.17882
837	GO: Biological Process	GO:0001763	morphogenesis of a branching structure		CSMD1,FAT4,LEF1,PLXND1,SEMA5A,UNC5B	ABL1,CELSR1,CSMD1,CTNND2,ESR1,GLI2,ILK,LAMA1,PLXNA4,RSPO2,SEMA5A		0	2.02896	5.71603	0
838	GO: Biological Process	GO:0051709	regulation of killing of cells of another organism		IFNG,SYK	CLEC7A,SYK	C3,SYK	0	2.57144	2.57144	2.57144
839	GO: Biological Process	GO:0045588	positive regulation of gamma-delta T cell differentiation		LEF1,SYK	PTPRC,SYK	PTPRC,SYK	0	2.57144	2.57144	2.57144
840	GO: Biological Process	GO:0031589	cell-substrate adhesion		EPHB1,FMN1,ITGA8,KANK1,LAMB1,PPFIA2,PRKCE,PTPRO,SPOCK1,WDPCP	ABL1,CFL1,CTTN,ILK,ITGA2,PRKCE,PTPRZ1,TNN	CNTN2,EPHB1,PPFIA2,PRKCE,PTPRO,PTPRZ1,SEMA3E,TIAM1	0	3.34051	2.1843	2.1843
841	GO: Biological Process	GO:0001933	negative regulation of protein phosphorylation		EPHB2,GNAQ,IFNG,NCK2,PRKCD,PRKN,PTPRO,SEMA4D,SH3GL2	ABL1,ILK,PPARG,PPIA,PRKAR1B,PRKAR2B,PTPRC,PTPRQ,SH3GL2	DAB2IP,NCK2,NOS1,PRKCD,PRKN,PTPRC,PTPRO,SH3GL2	0	2.75297	2.75297	2.1963
842	GO: Biological Process	GO:0070255	regulation of mucus secretion			ADA,EGFR,PRKCE	EGFR,PRKCE,TMIGD3	0	0	3.84225	3.84225
843	GO: Biological Process	GO:0014904	myotube cell development	CNTNAP2,HDAC4,HDAC9,MYO9A,RIPOR2		CNTNAP2,HDAC4,HDAC9,MYO9A	CNTNAP2,DNER,HDAC4,HDAC9	3.17129	0	2.25622	2.25622
844	GO: Biological Process	GO:0021697	cerebellar cortex formation	NRG1,NRXN1,RORA	FOXP2,GRID2,NRG1	GRID2,NRG1,RORA		2.57336	2.55502	2.55502	0
845	GO: Biological Process	GO:0014015	positive regulation of gliogenesis			ATXN1,EGFR,LRP2,NRG1,PPARG,PTPRZ1	CSF1R,EGFR,LRP2,PTPRZ1,ZNF365	0	0	4.34759	3.33459
846	GO: Biological Process	GO:0043507	positive regulation of JUN kinase activity	MAPK8IP3,ROR2,SYK	SYK,TAOK3,TLR9		DAB2IP,SYK,TAOK3,TIAM1	2.2058	2.18792	0	3.24875
847	GO: Biological Process	GO:0014009	glial cell proliferation		CNTNAP2,DNER,IFNG,NRG1	ATXN1,CNTNAP2,EGFR,NRG1	CNTNAP2,CSF1R,DNER,EGFR	0	2.5388	2.5388	2.5388
848	GO: Biological Process	GO:0002275	myeloid cell activation involved in immune response	CD300A,IL4R,PRKCE,SYK	IFNG,PLD2,PRKCE,SYK		FES,NR4A3,PRKCE,SYK,TAC4,TMIGD3	1.98828	1.96624	0	3.65034
849	GO: Biological Process	GO:0018105	peptidyl-serine phosphorylation			CAMK1D,CAMK2B,EGFR,HSP90AB1,ILK,PRKCE,SYK,WNK1	CAMK1D,CAMK2B,EGFR,MYO3B,NCK2,NOS1,OPRD1,PRKCD,PRKCE,PRKCQ,SYK	0	0	2.73576	4.81418
850	GO: Biological Process	GO:0009266	response to temperature stimulus	CNTNAP2,EPHB1,PPARA,PRKN,TRPM1,TRPV1	CNTNAP2,EIF2AK4,EPHB1,LXN,PRKN,TRPV1		CALCA,CNTNAP2,EPHB1,NOS1,PRKN,TAC4,TRPM1	2.30547	2.27421	0	2.95547
851	GO: Biological Process	GO:0043406	positive regulation of MAP kinase activity			EGFR,ILK,PTPRC,ROBO1,SYK	DAB2IP,EGFR,PRKCD,PTPRC,ROBO1,SYK,TAOK3,TIAM1	0	0	2.45068	5.07972
852	GO: Biological Process	GO:0007009	plasma membrane organization	FA2H,PLSCR1,SH3GL2,SH3GLB1,SPTBN1,XRCC4	ATP8B1,CRB1,FAT4,PRKCD,SH3GL2,SPTB		ADAM2,PRKCD,PTPRC,SH3GL2,SPTB	2.7661	2.73322	0	2.02676
853	GO: Biological Process	GO:0048754	branching morphogenesis of an epithelial tube		CSMD1,FAT4,LEF1,PLXND1,SEMA5A,UNC5B	ABL1,CELSR1,CSMD1,ESR1,GLI2,ILK,LAMA1,RSPO2,SEMA5A		0	2.56288	4.96109	0
854	GO: Biological Process	GO:0021756	striatum development	BBS1,SLC7A11	BCL11B,FOXP1,FOXP2		BCL11B,FOXP1	2.05838	3.41538	0	2.04593
855	GO: Biological Process	GO:0051934	catecholamine uptake involved in synaptic transmission	PRKN,SLC6A3	PRKN,SLC6A3		PRKN,SLC6A3	2.51346	2.50075	0	2.50075
856	GO: Biological Process	GO:0033564	anterior/posterior axon guidance	DCC,UNC5C	DCC,UNC5B		DCC,UNC5B	2.51346	2.50075	0	2.50075
857	GO: Biological Process	GO:0098528	skeletal muscle fiber differentiation	HDAC4,HDAC9		HDAC4,HDAC9	HDAC4,HDAC9	2.51346	0	2.50075	2.50075
858	GO: Biological Process	GO:0051583	dopamine uptake involved in synaptic transmission	PRKN,SLC6A3	PRKN,SLC6A3		PRKN,SLC6A3	2.51346	2.50075	0	2.50075
859	GO: Biological Process	GO:0099542	trans-synaptic signaling by endocannabinoid	GRM5,NRXN1,PLCB1		GRM5,PLCB1		4.67098	0	2.8291	0
860	GO: Biological Process	GO:0099541	trans-synaptic signaling by lipid	GRM5,NRXN1,PLCB1		GRM5,PLCB1		4.67098	0	2.8291	0
861	GO: Biological Process	GO:0032655	regulation of interleukin-12 production	PLCB1,SYK,TNFSF4	FOXP1,IFNG,SYK,TLR9	CD47,CLEC7A,PLCB1,SYK		1.8845	2.80751	2.80751	0
862	GO: Biological Process	GO:0007196	adenylate cyclase-inhibiting G protein-coupled glutamate receptor signaling pathway	GRM5,GRM7			GRM4,GRM5,GRM6	2.84192	0	0	4.65158
863	GO: Biological Process	GO:0035914	skeletal muscle cell differentiation	EPHB1,HDAC4,HDAC9,PAX5	ATOH8,EPHB1,PAX3,PAX5		EPHB1,HDAC4,HDAC9,PAX3	2.49393	2.4707	0	2.4707
864	GO: Biological Process	GO:0001678	intracellular glucose homeostasis	EPHA5,NPTX1,NR1H4,NRXN1,PRKCE,PRKN	BAIAP3,CACNA1E,EPHA5,IGF1R,PRKCE,PRKN		CACNA1E,EPHA5,PDE8B,PRKCE,PRKN,TIAM1	2.49626	2.46428	0	2.46428
865	GO: Biological Process	GO:0032928	regulation of superoxide anion generation			CLEC7A,EGFR,SYK	CRP,EGFR,PRKCD,SYK	0	0	3.01097	4.37712
866	GO: Biological Process	GO:2000377	regulation of reactive oxygen species metabolic process	ALOX5,HDAC4,INSR,PPARA,PRKN,SYK		CLEC7A,EGFR,GRIN1,HDAC4,SYK	CRP,EGFR,HDAC4,PRKCD,PRKN,SYK	2.71092	0	1.98264	2.67821
867	GO: Biological Process	GO:0043065	positive regulation of apoptotic process		APBB2,CAMK1D,IFNG,ITPR1,KCNMA1,NCK2,PRKCD,PRKN,RAPGEF2,TRPV1,UNC5B	ABL1,BMPR1B,CAMK1D,CAMK2B,GRIK2,GRIN1,HDAC4,PLA2G4A,PPARG,PTPRC,RAPGEF2	C3,CAMK1D,CAMK2B,DAB2IP,ERBB4,HDAC4,KCNMA1,LPAR1,NCK2,NR4A3,PRKCD,PRKN,PTPRC,UNC5B	0	1.98388	1.98388	3.38611
868	GO: Biological Process	GO:0051146	striated muscle cell differentiation	CNTNAP2,HDAC4,HDAC9,IL4R,KDM6B,MYO9A,NEO1,NRG1,PPARA,RIPOR2	CNTNAP2,DNER,EFNB2,FOXP1,HOMER1,KDM6B,NEO1,NRG1,PAX3		CNTNAP2,CSF1R,DNER,EFNB2,FOXP1,HDAC4,HDAC9,NOS1,PAX3	2.83594	2.25858	0	2.25858
869	GO: Biological Process	GO:0051048	negative regulation of secretion	CD300A,GRM7,KALRN,MYO5A,NEO1,NRG1,PPP1R9A,PRKN,TFF2		ADA,HRH3,KALRN,KLF7,NRG1,PPARG,PPP1R9A,WNK1		4.04373	0	3.26447	0
870	GO: Biological Process	GO:0046645	positive regulation of gamma-delta T cell activation		LEF1,SYK	PTPRC,SYK	PTPRC,SYK	0	2.43566	2.43566	2.43566
871	GO: Biological Process	GO:0002685	regulation of leukocyte migration	CAMK1D,CD300A,FUT9,ITGA2,LGMN,PLCB1,RIPOR2,TNFSF4		ABL1,ADA,CAMK1D,CD47,CX3CR1,FUT9,ITGA2,PLCB1,WNK1		3.30759	0	3.99385	0
872	GO: Biological Process	GO:0006887	exocytosis		BAIAP3,CACNA1E,CACNB4,EXOC4,HYAL3,IFNG,PLD2,PPFIA2,PRKN,SYK		CACNA1C,CACNA1E,CACNB4,EXOC4,FES,GNAO1,NR4A3,PPFIA2,PRKN,SYK,TAC4,TMIGD3	0	3.00926	0	4.25228
873	GO: Biological Process	GO:0098662	inorganic cation transmembrane transport	AFG3L2,ALOX5,CABP4,CACNB4,CRBN,GRM7,HRH1,KCNK2,MYO5A,PLCB1,PLCG1,PRKCE,SCN8A,SLC6A3,TRPM1,TRPV1		ABL1,CABP4,CRBN,GRIN1,GRIN2B,NEDD4,PLCB1,PRKCE,PTPRC,SLC6A3,TRPC4,TRPM1,WNK1	CACNA1C,CACNA1E,CACNB4,CALCA,GPM6A,GRIP1,GRM6,HECW1,KCNMA1,NOS1,PRKCE,PTPRC,SLC6A3,TRPM1	3.14739	0	1.8534	2.23057
874	GO: Biological Process	GO:0007422	peripheral nervous system development	ARHGEF10,FA2H,ISL2,NRG1,PARD3,SCN8A		ARTN,DPYSL3,ILK,ISL2,NRG1,PLXNA4		3.63217	0	3.59712	0
875	GO: Biological Process	GO:0090330	regulation of platelet aggregation		IL6ST,PRKCD,PRKG1,SYK		PRKCD,PRKCQ,PRKG1,SYK	0	3.60098	0	3.60098
876	GO: Biological Process	GO:0098989	NMDA selective glutamate receptor signaling pathway			GRIN2B,KALRN	KALRN,TIAM1	0	0	3.59792	3.59792
877	GO: Biological Process	GO:0018209	peptidyl-serine modification			CAMK1D,CAMK2B,EGFR,HSP90AB1,ILK,PRKCE,SYK,WNK1	CAMK1D,CAMK2B,EGFR,MYO3B,NCK2,NOS1,OPRD1,PRKCD,PRKCE,PRKCQ,SYK	0	0	2.59011	4.59694
878	GO: Biological Process	GO:0032941	secretion by tissue			ADA,EGFR,PRKCE,WNK1	EGFR,KCNMA1,PRKCE,TAC4,TMIGD3	0	0	3.03613	4.14287
879	GO: Biological Process	GO:0034284	response to monosaccharide	EPHA5,ITGA2,NPTX1,NR1H4,NRXN1,PLCB1,PRKCE,PRKN	BAIAP3,CACNA1E,EPHA5,IGF1R,PRKCE,PRKN		CACNA1E,EPHA5,PDE8B,PRKCE,PRKN,TIAM1	3.26733	1.94355	0	1.94355
880	GO: Biological Process	GO:0051967	negative regulation of synaptic transmission, glutamatergic	MYO5A,PRKN	GRIK1,PRKN		GRIK1,PRKN	2.38802	2.37537	0	2.37537
881	GO: Biological Process	GO:0045494	photoreceptor cell maintenance	BBS1,CDH23,SYNE2,USH2A		ADGRV1,CDH23,PROM1	ADGRV1,CNGB1,PROM1	3.06028	0	2.03318	2.03318
882	GO: Biological Process	GO:0045586	regulation of gamma-delta T cell differentiation		LEF1,SYK	PTPRC,SYK	PTPRC,SYK	0	2.37537	2.37537	2.37537
883	GO: Biological Process	GO:0007635	chemosensory behavior	BBS1,KALRN,PRKCE,TRPV1		GRIN1,KALRN,PRKCE		4.23486	0	2.88883	0
884	GO: Biological Process	GO:0043031	negative regulation of macrophage activation			IL31RA,LDLR,PPARG,PTPRC	LRFN5,PTPRC	0	0	5.01806	2.08547
885	GO: Biological Process	GO:0007157	heterophilic cell-cell adhesion via plasma membrane cell adhesion molecules		CRB1,FAT4,GRID2,PTPRD	GRID2,PTPRD,TENM2	GRID2,PTPRD,TENM2	0	3.03613	2.03318	2.03318
886	GO: Biological Process	GO:0061900	glial cell activation			C1QA,CX3CR1,EGFR,LDLR,PPARG,PTPRC	CSF1R,EGFR,PTPRC	0	0	5.11579	1.93041
887	GO: Biological Process	GO:0060004	reflex	AFG3L2,CDH23,GLRB,PAX5	FOXP2,KCNMA1,PAX5			4.18267	2.85079	0	0
888	GO: Biological Process	GO:0099640	axo-dendritic protein transport	DLG2,MAPK8IP3,MYO5A	DLG2,KIF5A			4.38188	2.64876	0	0
889	GO: Biological Process	GO:0099612	protein localization to axon		CNTNAP2,NFASC		CNTN2,CNTNAP2,NFASC	0	2.64876	0	4.36254
890	GO: Biological Process	GO:0097581	lamellipodium organization	CFL1,HDAC4,KANK1,WASF3	KANK1,NCK2,PTPRO,S1PR1	CFL1,CTTN,HDAC4,WASF3		2.35186	2.32892	2.32892	0
891	GO: Biological Process	GO:0021517	ventral spinal cord development		DAB1,FOXP1,GATA3,IGF1R,ISL2,RELN	GLI2,ISL2,MDGA2,SUFU		0	4.50283	2.50433	0
892	GO: Biological Process	GO:0031101	fin regeneration	KDM6B,NRG1,PLCG1	GATA3,IGF1R,KDM6B,LAMB1,LEF1,NRG1			1.91569	5.04646	0	0
893	GO: Biological Process	GO:0010543	regulation of platelet activation		GNAQ,IL6ST,PRKCD,PRKG1,SYK		PRKCD,PRKCQ,PRKG1,SYK	0	4.02024	0	2.94031
894	GO: Biological Process	GO:0032735	positive regulation of interleukin-12 production	PLCB1,SYK,TNFSF4	IFNG,SYK,TLR9	CLEC7A,PLCB1,SYK		2.31531	2.29728	2.29728	0
895	GO: Biological Process	GO:0045944	positive regulation of transcription by RNA polymerase II		APBB2,ATOH8,BCL11B,ETS1,FOXP1,GATA3,IFNG,ISL2,ITGA8,KDM6B,LEF1,NCK2,NPAS2,PAX3,PAX5,PPP2R5B,PRKN,S1PR1,TCF4,THRB,TLR9,ZFHX3	ABL1,AP3B1,ATXN1,BCL11B,BMPR1B,EGFR,ESR1,GLI2,GRIN1,HDAC4,ISL2,KLF7,MEIS2,NCOA2,NPAS2,PPARG,RIT2,RORA,TCF12,THRB		0	3.86662	3.02429	0
896	GO: Biological Process	GO:1900006	positive regulation of dendrite development			ABL1,PTPRZ1	ALK,CRP,DAB2IP,PTPRZ1	0	0	2.00827	4.85235
897	GO: Biological Process	GO:0007638	mechanosensory behavior	CNTNAP2,NRXN1,SCN8A	CNTNAP2,FOXP2,SLC1A3			3.43438	3.41538	0	0
898	GO: Biological Process	GO:0032870	cellular response to hormone stimulus	CFL1,CYP7B1,EPHA5,EPHA8,HDAC9,INSR,KANK1,MYO5A,NR1H4,PLCB1,PPARA,PRKCE,SLIT3,THRB,TNFSF4			C3,EPHA5,FOXP1,FSHR,GRB10,HDAC9,KDM4C,NR4A3,PRKCD,PRKCE,PRKCQ,REN,SLIT3	3.97469	0	0	2.86873
899	GO: Biological Process	GO:0048863	stem cell differentiation	CFL1,ERBB4,HDAC4,NRG1,PARD3,PLCG1,PRDM16,SEMA4D,SEMA5A		ABL1,CFL1,ESR1,HDAC4,NRG1,PTPRC,SEMA5A,SEMA6A	ERBB4,GPM6A,HDAC4,KDM4C,NOS1,NRTN,PAX3,PTPRC,SEMA3E	2.47569	0	1.92344	2.43263
900	GO: Biological Process	GO:1904062	regulation of monoatomic cation transmembrane transport	ALOX5,CABP4,CACNB4,CRBN,MYO5A,PLCB1,PLCG1,PRKCE		ABL1,CABP4,CRBN,GRIN1,GRIN2B,NEDD4,PLCB1,PRKCE,WNK1	CACNA1C,CACNB4,CALCA,GRIP1,GRM6,HECW1,NOS1,PRKCE	2.12291	0	2.62296	2.08538
901	GO: Biological Process	GO:0043653	mitochondrial fragmentation involved in apoptotic process	ERBB4,NPTX1,PRKN			ERBB4,PRKN	4.259	0	0	2.57144
902	GO: Biological Process	GO:0007200	phospholipase C-activating G protein-coupled receptor signaling pathway		GNAQ,HOMER1,ITPR1,S1PR1	CX3CR1,ESR1,GRM5,PLCB1	CALCA,FSHR,GRM5,LPAR1,OPRD1	0	2.00049	2.00049	2.81166
903	GO: Biological Process	GO:0046643	regulation of gamma-delta T cell activation		LEF1,SYK	PTPRC,SYK	PTPRC,SYK	0	2.26674	2.26674	2.26674
904	GO: Biological Process	GO:0050764	regulation of phagocytosis	CAMK1D,CD300A,ITGA2,PLSCR1,SYK		CAMK1D,CD47,CLEC7A,ITGA2,PPARG,PTPRC,SYK		2.55203	0	4.2468	0
905	GO: Biological Process	GO:2000379	positive regulation of reactive oxygen species metabolic process			CLEC7A,EGFR,GRIN1,HDAC4,SYK	CRP,EGFR,HDAC4,PRKCD,SYK	0	0	3.39677	3.39677
906	GO: Biological Process	GO:1903078	positive regulation of protein localization to plasma membrane	MYO5A,NRXN1,PRKCE,SPTBN1		EGFR,PRKCE,SPTBN1	EGFR,GRIP1,PRKCE	2.91863	0	1.93041	1.93041
907	GO: Biological Process	GO:0009791	post-embryonic development		BCL11B,CRB1,DSCAM,FOXP2,GATA3,GNAQ,ITPR1	ABL1,BCL11B,CDH23,GLI2,MYO7A		0	4.2468	2.5241	0
908	GO: Biological Process	GO:0098529	neuromuscular junction development, skeletal muscle fiber	CNTNAP2,MYO9A		CNTNAP2,MYO9A		3.39087	0	3.37794	0
909	GO: Biological Process	GO:0060083	smooth muscle contraction involved in micturition		KCNMA1,TRPV1		CACNA1C,KCNMA1	0	3.37794	0	3.37794
910	GO: Biological Process	GO:0060119	inner ear receptor cell development		ATP8B1,FAT4,PAX5,TSHR,WDPCP	ADGRV1,CDH23,CTHRC1,MYO7A,PTPRQ		0	3.3758	3.3758	0
911	GO: Biological Process	GO:0031348	negative regulation of defense response	ALOX5,LPCAT3,NR1H4,PLCG1,PPARA,PTPRS,RORA,SYK,TFF2,WFDC1		ADA,CX3CR1,LDLR,LPCAT3,MFHAS1,PPARG,PTPRC,RORA,SYK		3.71825	0	3.02235	0
912	GO: Biological Process	GO:0042745	circadian sleep/wake cycle			ADA,CNTNAP2,EGFR,NPAS2	BTBD9,CNTNAP2,EGFR,NPAS2	0	0	3.36761	3.36761
913	GO: Biological Process	GO:1990090	cellular response to nerve growth factor stimulus	SH3GL2,TMEM108,TRPV1	RAPGEF2,SH3GL2,TRPV1		CALCA,GRIP1,SH3GL2	2.24829	2.23035	0	2.23035
914	GO: Biological Process	GO:0051153	regulation of striated muscle cell differentiation	HDAC4,HDAC9,NRG1,PPARA		EFNB2,HDAC4,HDAC9,NRG1	CSF1R,EFNB2,FOXP1,HDAC4,HDAC9	1.9659	0	1.94393	2.7384
915	GO: Biological Process	GO:0070257	positive regulation of mucus secretion			EGFR,PRKCE	EGFR,PRKCE,TMIGD3	0	0	2.50075	4.12783
916	GO: Biological Process	GO:1901654	response to ketone	EPHA5,GABRB1,PLCG1,PRKCE,SLIT3,TNFSF4	ASS1,EPHA5,FOXP1,GABRB1,IGF1R,PRKCE		EPHA5,FOXP1,GABRB1,GRIP1,PRKCE,SLIT3	2.22997	2.19902	0	2.19902
917	GO: Biological Process	GO:0061138	morphogenesis of a branching epithelium		CSMD1,FAT4,LEF1,PLXND1,SEMA5A,UNC5B	ABL1,CELSR1,CSMD1,ESR1,GLI2,ILK,LAMA1,RSPO2,SEMA5A		0	2.21543	4.3957	0
918	GO: Biological Process	GO:1990089	response to nerve growth factor	SH3GL2,TMEM108,TRPV1	RAPGEF2,SH3GL2,TRPV1		CALCA,GRIP1,SH3GL2	2.2058	2.18792	0	2.18792
919	GO: Biological Process	GO:1990678	histone H4-K16 deacetylation	HDAC9		HDAC9	HDAC9	2.18824	0	2.18172	2.18172
920	GO: Biological Process	GO:0060959	cardiac neuron development	NRG1	NRG1	NRG1		2.18824	2.18172	2.18172	0
921	GO: Biological Process	GO:0036073	perichondral ossification	HDAC4		HDAC4	HDAC4	2.18824	0	2.18172	2.18172
922	GO: Biological Process	GO:1990256	signal clustering	SEMA5A	SEMA5A	SEMA5A		2.18824	2.18172	2.18172	0
923	GO: Biological Process	GO:0046632	alpha-beta T cell differentiation		BCL11B,FOXP1,GATA3,IFNG,LEF1,SYK	ABL1,ADA,AP3B1,BCL11B,RORA,SYK		0	3.27428	3.27428	0
924	GO: Biological Process	GO:0038128	ERBB2 signaling pathway	ERBB4,NRG1		EGFR,NRG1	EGFR,ERBB4	2.18353	0	2.17099	2.17099
925	GO: Biological Process	GO:0034110	regulation of homotypic cell-cell adhesion		IL6ST,PRKCD,PRKG1,SYK		PRKCD,PRKCQ,PRKG1,SYK	0	3.24875	0	3.24875
926	GO: Biological Process	GO:0035584	calcium-mediated signaling using intracellular calcium source			GRM5,PTPRC,TENM2	GRM5,PTPRC,TENM2	0	0	3.2474	3.2474
927	GO: Biological Process	GO:0051147	regulation of muscle cell differentiation	HDAC4,HDAC9,MDM2,NRG1,PPARA		EFNB2,HDAC4,HDAC9,LAMA1,NRG1	CSF1R,EFNB2,FOXP1,HDAC4,HDAC9,LAMA1	1.94912	0	1.92315	2.60395
928	GO: Biological Process	GO:0045666	positive regulation of neuron differentiation		DAB1,DNMT3B,IFNG,SH3GL3,TCF4,TIMP2,TRPC6		DAB1,TCF12,TCF4,VWC2L	0	4.54124	0	1.93292
929	GO: Biological Process	GO:0071900	regulation of protein serine/threonine kinase activity			ABL1,EGFR,HSP90AB1,ILK,PPARG,PRKAR1B,PRKAR2B,PTPRC,RAPGEF2,ROBO1,SYK	CSF1R,DAB2IP,EGFR,PRKCD,PTPRC,ROBO1,SYK,TAOK3,TIAM1	0	0	3.84364	2.62961
930	GO: Biological Process	GO:0099633	protein localization to postsynaptic specialization membrane	DLG2,ERBB4,KALRN,NPTX1			ERBB4,KALRN,NRXN3	3.85863	0	0	2.61449
931	GO: Biological Process	GO:0099645	neurotransmitter receptor localization to postsynaptic specialization membrane	DLG2,ERBB4,KALRN,NPTX1			ERBB4,KALRN,NRXN3	3.85863	0	0	2.61449
932	GO: Biological Process	GO:0031349	positive regulation of defense response	CD300A,ITGA2,NCR3,NR1H4,PLSCR1,PRKCE,PTPRS,SYK,TNFSF4,TNIP1		AP3B1,C2CD4B,CD47,CLEC7A,EGFR,ESR1,ITGA2,LDLR,MFHAS1,NPAS2,PLA2G4A,PRKCE,SYK		2.42914	0	4.04362	0
933	GO: Biological Process	GO:0060070	canonical Wnt signaling pathway		GATA3,GNAQ,KANK1,LEF1,PRKN,PTPRO,SEMA5A	CTHRC1,CTNND2,EGFR,ILK,RSPO2,SEMA5A,TNN,WNK1	AMFR,DAB2IP,EGFR,HECW1,PRKN,PTPRO,UGDH	0	1.96487	2.52461	1.96487
934	GO: Biological Process	GO:0002696	positive regulation of leukocyte activation		EFNB2,EFNB3,EPHB2,GATA3,IFNG,IL6ST,LEF1,NCK2,PLD2,SYK,TLR9	ABL1,ADA,AP3B1,CD47,CLEC7A,EFNB2,GLI2,PLA2G4A,PTPRC,SYK		0	3.5164	2.92613	0
935	GO: Biological Process	GO:0001774	microglial cell activation		IFNG,TLR9,TRPV1	C1QA,CX3CR1,LDLR,PPARG,PTPRC		0	2.12723	4.30826	0
936	GO: Biological Process	GO:0010595	positive regulation of endothelial cell migration	HDAC7,HDAC9,LGMN,PLCG1,SEMA5A,SYK	ATOH8,ETS1,FOXP1,GATA3,SEMA5A,SYK			3.22103	3.18689	0	0
937	GO: Biological Process	GO:0090494	dopamine uptake	PRKN,SLC6A3	PRKN,SLC6A3		PRKN,SLC6A3	2.13959	2.12708	0	2.12708
938	GO: Biological Process	GO:0070254	mucus secretion			ADA,EGFR,PRKCE	EGFR,PRKCE,TMIGD3	0	0	3.19623	3.19623
939	GO: Biological Process	GO:0043954	cellular component maintenance	CFL1,CNTNAP2,INSR,NRXN1		CFL1,CNTNAP2,CTTN,GRIN1,GRIN2B,PLXNA4		2.279	0	4.11118	0
940	GO: Biological Process	GO:0003334	keratinocyte development		BCL11B,PALLD	BCL11B,PALLD	BCL11B,PALLD	0	2.12708	2.12708	2.12708
941	GO: Biological Process	GO:0042492	gamma-delta T cell differentiation		LEF1,SYK	PTPRC,SYK	PTPRC,SYK	0	2.12708	2.12708	2.12708
942	GO: Biological Process	GO:0033365	protein localization to organelle	BBS1,CACNB4,CDH23,CFL1,DLG2,DNAH11,DYNC2H1,ERBB4,FBXO7,KALRN,MDM2,NPTX1,PRKN,SH3GLB1,SUN1,SYK,XRCC4		ABL1,AP3B1,CDH23,CFL1,DNAH11,ESR1,HSP90AB1,KALRN,LRP2,LRRC7,MFHAS1,MYO7A,NEDD4,NRXN3,SUFU,SYK,SYNE1		3.21482	0	3.14008	0
943	GO: Biological Process	GO:0001816	cytokine production	ALOX5,CHI3L1,HDAC7,HDAC9,IL4R,NAV3,NLRP2,NR1H4,PLCB1,PPARA,PTPRS,RORA,SPTBN1,SYK,TNFSF4		ABL1,AP3B1,CD47,CLEC7A,CX3CR1,HDAC9,HSP90AB1,IL31RA,PLCB1,PPARG,PTPRC,RORA,SPTBN1,SYK	C3,CALCA,CRP,CSF1R,FOXP1,HDAC9,NAV3,NLRC3,NR4A3,PRKCD,PRKCQ,PTPRC,PTPRS,SERPINB1,SYK	2.27877	0	1.85624	2.21902
944	GO: Biological Process	GO:0031223	auditory behavior	CNTNAP2,NRXN1	CNTNAP2,FOXP2,SLC1A3			2.38802	3.93034	0	0
945	GO: Biological Process	GO:0140059	dendrite arborization			CNTNAP2,PHACTR1	CNTNAP2,GRIP1,ZNF365	0	0	2.37537	3.93034
946	GO: Biological Process	GO:0021932	hindbrain radial glia guided cell migration		CTNNA2,DAB1,LEF1		CTNNA2,DAB1	0	3.93034	0	2.37537
947	GO: Biological Process	GO:0036135	Schwann cell migration			GRIN1,NRG1,PTPRZ1	PTPRZ1,TIAM1	0	0	3.93034	2.37537
948	GO: Biological Process	GO:0002694	regulation of leukocyte activation		EFNB2,EFNB3,EPHB2,GATA3,IFNG,IL6ST,LEF1,LRFN5,NCK2,PLD2,SYK,TLR9	ABL1,ADA,AP3B1,CD47,CLEC7A,EFNB2,GLI2,IL31RA,LDLR,MFHAS1,PLA2G4A,PPARG,PTPRC,RORA,SYK		0	2.40243	3.90119	0
949	GO: Biological Process	GO:0090493	catecholamine uptake	PRKN,SLC6A3	PRKN,SLC6A3		PRKN,SLC6A3	2.09795	2.08547	0	2.08547
950	GO: Biological Process	GO:0050884	neuromuscular process controlling posture	ATP8A2,CNTNAP2	ATP8A2,CNTNAP2	CNTNAP2,HEXA		2.09795	2.08547	2.08547	0
951	GO: Biological Process	GO:0048742	regulation of skeletal muscle fiber development	HDAC4,HDAC9		HDAC4,HDAC9	HDAC4,HDAC9	2.09795	0	2.08547	2.08547
952	GO: Biological Process	GO:1904049	negative regulation of spontaneous neurotransmitter secretion	PPP1R9A,PRKN		PPP1R9A		4.38257	0	1.88494	0
953	GO: Biological Process	GO:0062012	regulation of small molecule metabolic process	HDAC4,HRH1,INSR,LPCAT3,NR1H4,PPARA,PRKCE,PRKN,RORA,SLC7A11,THRB		HDAC4,LDLR,LPCAT3,NCOA2,PLA2G4A,PPARG,PRKCE,RORA,THRB		3.74882	0	2.51298	0
954	GO: Biological Process	GO:0033003	regulation of mast cell activation	CD300A,IL4R,PLSCR1,SYK			FES,NR4A3,SYK,TMIGD3	3.13658	0	0	3.11233
955	GO: Biological Process	GO:0030111	regulation of Wnt signaling pathway			ABL1,CRBN,CTHRC1,CTNND2,EGFR,ILK,RSPO2,SEMA5A,TNN,WNK1	AMFR,DAB2IP,EGFR,GRB10,HECW1,PRKN,PTPRO,TIAM1,UGDH	0	0	3.43051	2.81735
956	GO: Biological Process	GO:0006809	nitric oxide biosynthetic process	HRH1,INSR,RORA,TRPV1		CD47,CLEC7A,CX3CR1,ESR1,HSP90AB1,RORA		2.22348	0	4.02344	0
957	GO: Biological Process	GO:0060603	mammary gland duct morphogenesis			CSMD1,ESR1,GLI2,ROBO1	CSF1R,CSMD1,ROBO1	0	0	3.71297	2.52642
958	GO: Biological Process	GO:0090322	regulation of superoxide metabolic process			CLEC7A,EGFR,SYK	CRP,EGFR,PRKCD,SYK	0	0	2.52642	3.71297
959	GO: Biological Process	GO:0051251	positive regulation of lymphocyte activation		EFNB2,EFNB3,EPHB2,GATA3,IFNG,IL6ST,LEF1,NCK2,SYK,TLR9	ABL1,ADA,AP3B1,CD47,CLEC7A,EFNB2,GLI2,PTPRC,SYK		0	3.4222	2.81011	0
960	GO: Biological Process	GO:0098657	import into cell		CACNA1E,IFNG,PRKCD,PRKN,SLC1A3,SLC6A3,TRPV1		CACNA1C,CACNA1E,GRM6,LRP2,NOS1,PRKCD,PRKN,SLC6A3,TRPM1	0	2.44023	0	3.79142
961	GO: Biological Process	GO:0030834	regulation of actin filament depolymerization	CFL1,SEMA5A,SPTBN1	NCK2,SEMA5A,SPTB	CFL1,SEMA5A,SPTBN1		2.0875	2.06981	2.06981	0
962	GO: Biological Process	GO:0046717	acid secretion	CACNB4,TFF2,TRPV1	CACNB4,GRIK1,TRPV1		CACNB4,GRIK1,GRM4	2.0875	2.06981	0	2.06981
963	GO: Biological Process	GO:0002269	leukocyte activation involved in inflammatory response		IFNG,TLR9,TRPV1	C1QA,CX3CR1,LDLR,PPARG,PTPRC		0	2.05134	4.17482	0
964	GO: Biological Process	GO:0051896	regulation of protein kinase B signaling	CHI3L1,INSR,NRG1,NRXN1,PPARA,SEMA5A		CX3CR1,EGFR,HSP90AB1,ILK,LRP2,MFHAS1,NRG1,SEMA5A		2.39363	0	3.82119	0
965	GO: Biological Process	GO:0045058	T cell selection		BCL11B,GATA3,SYK	BCL11B,PTPRC,SYK	BCL11B,PTPRC,SYK	0	2.06981	2.06981	2.06981
966	GO: Biological Process	GO:0043524	negative regulation of neuron apoptotic process			CX3CR1,GRIK2,GRIN1,HSP90AB1,ILK,PTPRZ1	LGMN,NOS1,NR4A3,PLXND1,PRKN,PTPRZ1,SEMA3E,UNC5B	0	0	2.37107	3.834
967	GO: Biological Process	GO:1903039	positive regulation of leukocyte cell-cell adhesion		EFNB2,EFNB3,ETS1,GATA3,IFNG,IL6ST,LEF1,NCK2,SYK	ABL1,ADA,AP3B1,CD47,EFNB2,GLI2,PTPRC,SYK		0	3.42834	2.77587	0
968	GO: Biological Process	GO:0050961	detection of temperature stimulus involved in sensory perception		EPHB1,LXN,TRPV1		CALCA,EPHB1,TAC4	0	3.10001	0	3.10001
969	GO: Biological Process	GO:0032663	regulation of interleukin-2 production	HDAC7,NAV3,NR1H4,SPTBN1,TNFSF4		ABL1,CLEC7A,PTPRC,SPTBN1		3.60409	0	2.59219	0
970	GO: Biological Process	GO:0048562	embryonic organ morphogenesis		ATOH8,ATP8A2,EFNB2,EPHB2,GATA3,IGF1R,ITGA8,LAMB1,PAX5,PLXND1,TSHR,WDPCP	CDH23,CELSR1,CRBN,CTHRC1,EFNB2,GLI2,HDAC4,MEIS2,MYO7A,PTPRQ,RIT2,SEMA6A,SUFU		0	2.83799	3.35782	0
971	GO: Biological Process	GO:0032350	regulation of hormone metabolic process		CTNS,GATA3,IGF1R,KCNMA1,LEF1		FSHR,KCNMA1,PDE8B	0	4.14287	0	2.03318
972	GO: Biological Process	GO:0045197	establishment or maintenance of epithelial cell apical/basal polarity	DLG2,MYO9A,PARD3	CRB1,DLG2,PRICKLE2	ILK,LAMA1,MYO9A		2.069	2.05134	2.05134	0
973	GO: Biological Process	GO:0045429	positive regulation of nitric oxide biosynthetic process	HRH1,INSR,TRPV1	ASS1,IFNG,TRPV1	CLEC7A,ESR1,HSP90AB1		2.069	2.05134	2.05134	0
974	GO: Biological Process	GO:0043405	regulation of MAP kinase activity			EGFR,ILK,PPARG,PTPRC,ROBO1,SYK	DAB2IP,EGFR,PRKCD,PTPRC,ROBO1,SYK,TAOK3,TIAM1	0	0	2.35303	3.80844
975	GO: Biological Process	GO:0009749	response to glucose	EPHA5,NPTX1,NR1H4,NRXN1,PRKCE,PRKN	BAIAP3,CACNA1E,EPHA5,IGF1R,PRKCE,PRKN		CACNA1E,EPHA5,PDE8B,PRKCE,PRKN,TIAM1	2.06654	2.0363	0	2.0363
976	GO: Biological Process	GO:0035821	modulation of process of another organism		IFNG,SYK	CLEC7A,SYK	C3,SYK	0	2.04593	2.04593	2.04593
977	GO: Biological Process	GO:0097746	blood vessel diameter maintenance	ALOX5,HRH1,MGLL,PRKG1,PTPRM			CACNA1C,CALCA,CRP,EGFR,KCNMA1,NOS1,PRKG1,PTPRM	1.95749	0	0	4.17749
978	GO: Biological Process	GO:0035296	regulation of tube diameter	ALOX5,HRH1,MGLL,PRKG1,PTPRM			CACNA1C,CALCA,CRP,EGFR,KCNMA1,NOS1,PRKG1,PTPRM	1.95749	0	0	4.17749
979	GO: Biological Process	GO:0098596	imitative learning	CNTNAP2,NRXN1	CNTNAP2,FOXP2			3.07233	3.05945	0	0
980	GO: Biological Process	GO:0042297	vocal learning	CNTNAP2,NRXN1	CNTNAP2,FOXP2			3.07233	3.05945	0	0
981	GO: Biological Process	GO:0061091	regulation of phospholipid translocation	ATP8A2,XRCC4	ATP8A2,PRKCD			3.07233	3.05945	0	0
982	GO: Biological Process	GO:0021942	radial glia guided migration of Purkinje cell		CTNNA2,DAB1		CTNNA2,DAB1	0	3.05945	0	3.05945
983	GO: Biological Process	GO:0050867	positive regulation of cell activation		EFNB2,EFNB3,EPHB2,GATA3,IFNG,IL6ST,LEF1,NCK2,PLD2,SYK,TLR9	ABL1,ADA,AP3B1,CD47,CLEC7A,EFNB2,GLI2,PLA2G4A,PTPRC,SYK		0	3.34416	2.77448	0
984	GO: Biological Process	GO:0035150	regulation of tube size	ALOX5,HRH1,MGLL,PRKG1,PTPRM			CACNA1C,CALCA,CRP,EGFR,KCNMA1,NOS1,PRKG1,PTPRM	1.94912	0	0	4.16283
985	GO: Biological Process	GO:1903305	regulation of regulated secretory pathway		BAIAP3,CACNA1E,CACNB4,HYAL3,PLD2,PPFIA2,SYK		CACNA1E,CACNB4,FES,PPFIA2,SYK,TMIGD3	0	3.4293	0	2.66741
986	GO: Biological Process	GO:1904407	positive regulation of nitric oxide metabolic process	HRH1,INSR,TRPV1	ASS1,IFNG,TRPV1	CLEC7A,ESR1,HSP90AB1		2.03294	2.01534	2.01534	0
987	GO: Biological Process	GO:0009746	response to hexose	EPHA5,NPTX1,NR1H4,NRXN1,PRKCE,PRKN	BAIAP3,CACNA1E,EPHA5,IGF1R,PRKCE,PRKN		CACNA1E,EPHA5,PDE8B,PRKCE,PRKN,TIAM1	2.03725	2.00715	0	2.00715
988	GO: Biological Process	GO:0099118	microtubule-based protein transport	DLG2,MAPK8IP3,MYO5A	DLG2,KIF5A			3.77916	2.26674	0	0
989	GO: Biological Process	GO:0098840	protein transport along microtubule	DLG2,MAPK8IP3,MYO5A	DLG2,KIF5A			3.77916	2.26674	0	0
990	GO: Biological Process	GO:1903977	positive regulation of glial cell migration			CX3CR1,GRIN1,PTPRZ1	PTPRZ1,TIAM1	0	0	3.76001	2.26674
991	GO: Biological Process	GO:0048148	behavioral response to cocaine		HOMER1,SDK1	KALRN,SDK1	KALRN,NOS1	0	2.00827	2.00827	2.00827
992	GO: Biological Process	GO:0051261	protein depolymerization	CFL1,MAP2,NAV3,SEMA5A,SH3GL2,SPTBN1	NCK2,SEMA5A,SH3GL2,SH3GL3,SPTB			3.44781	2.57503	0	0
993	GO: Biological Process	GO:0033673	negative regulation of kinase activity		EPHB2,GNAQ,IFNG,PRKCD,PRKN,PTPRO	ABL1,ILK,PPARG,PPIA,PRKAR1B,PRKAR2B,PTPRC,PTPRQ,WNK1		0	1.99278	4.02912	0
994	GO: Biological Process	GO:0050870	positive regulation of T cell activation		EFNB2,EFNB3,GATA3,IFNG,IL6ST,LEF1,NCK2,SYK	ABL1,ADA,AP3B1,CD47,EFNB2,GLI2,PTPRC,SYK		0	3.00659	3.00659	0
995	GO: Biological Process	GO:0021545	cranial nerve development		ATP8B1,EPHB1,EPHB2,NAV2,SLC1A3	GLI2,KLF7,MDGA2,NAV2,PLXNA4		0	3.00199	3.00199	0
996	GO: Biological Process	GO:0050714	positive regulation of protein secretion		BAIAP3,GNAQ,ITPR1,PRKCE,PRKN	EGFR,PLCB1,PPARG,PPIA,PRKCE	CACNA1C,EGFR,PRKCE,PRKCQ,PRKN	0	2.00012	2.00012	2.00012
997	GO: Biological Process	GO:0003018	vascular process in circulatory system	ALOX5,HRH1,INSR,MGLL,PRKG1,PTPRM,SH3GL2			CACNA1C,CALCA,CRP,EGFR,KCNMA1,LRP2,NOS1,PRKG1,PTPRM,SH3GL2	2.07235	0	0	3.9123
998	GO: Biological Process	GO:0046209	nitric oxide metabolic process	HRH1,INSR,RORA,TRPV1		CD47,CLEC7A,CX3CR1,ESR1,HSP90AB1,RORA		2.1191	0	3.85815	0
999	GO: Biological Process	GO:0034764	positive regulation of transmembrane transport	ALOX5,CACNB4,CFL1,ERBB4,INSR,MYO5A,PLCB1,PLCG1			C3,CACNA1C,CACNB4,ERBB4,GRM6,NOS1,NR4A3,PRKCD	3.00392	0	0	2.96196
1000	GO: Biological Process	GO:0030042	actin filament depolymerization	CFL1,SEMA5A,SPTBN1	NCK2,SEMA5A,SPTB	CFL1,SEMA5A,SPTBN1		1.99807	1.98053	1.98053	0
1001	GO: Biological Process	GO:0033238	regulation of amine metabolic process	NR1H4,PRKN,SLC6A3,SLC7A11			FSHR,PRKN,SLC6A3	3.55531	0	0	2.39336
1002	GO: Biological Process	GO:0042053	regulation of dopamine metabolic process	PRKN,SLC6A3	PRKN,SLC6A3		PRKN,SLC6A3	1.98473	1.97233	0	1.97233
1003	GO: Biological Process	GO:0007625	grooming behavior	CNTNAP2,NRXN1	CNTNAP2,CTNS		CNTNAP2,HOXB8	1.98473	1.97233	0	1.97233
1004	GO: Biological Process	GO:0032623	interleukin-2 production	HDAC7,NAV3,NR1H4,SPTBN1,TNFSF4		ABL1,CLEC7A,PTPRC,SPTBN1		3.44779	0	2.4707	0
1005	GO: Biological Process	GO:0120031	plasma membrane bounded cell projection assembly		ATP8B1,DNMT3B,EPHB2,ITGA8,KANK1,LAMB1,MAP4,NCK2,PRICKLE2,PRKCD,PTPRO,RAPGEF2,S1PR1,SDCCAG8,WDPCP	ABL1,CFL1,CTTN,DPYSL3,HDAC4,MAP4,PPP1R9A,RAPGEF2,SCLT1,SYNE1,TENM2,WASF3		0	3.67523	2.23951	0
1006	GO: Biological Process	GO:2001057	reactive nitrogen species metabolic process	HRH1,INSR,RORA,TRPV1		CD47,CLEC7A,CX3CR1,ESR1,HSP90AB1,RORA		2.09428	0	3.81879	0
1007	GO: Biological Process	GO:1903531	negative regulation of secretion by cell	CD300A,GRM7,KALRN,MYO5A,NEO1,NRG1,PPP1R9A,PRKN		HRH3,KALRN,KLF7,NRG1,PPARG,PPP1R9A		3.681	0	2.232	0
1008	GO: Biological Process	GO:1990834	response to odorant	CNTNAP2,IL4R			CNGB1,CNTNAP2	2.94923	0	0	2.93638
1009	GO: Biological Process	GO:1900149	positive regulation of Schwann cell migration			GRIN1,PTPRZ1	PTPRZ1,TIAM1	0	0	2.93638	2.93638
1010	GO: Biological Process	GO:0001503	ossification	ALOX5,ANKH,CDH11,HDAC4,HDAC7,KREMEN1,LGMN,ROR2,SEMA4D,THRB		ADGRV1,BMPR1B,CTHRC1,EGFR,GLI2,HDAC4,ILK,PPARG,RSPO2,SUFU,THRB,TNN		2.42376	0	3.44545	0
1011	GO: Biological Process	GO:0061245	establishment or maintenance of bipolar cell polarity	DLG2,MYO9A,PARD3	CRB1,DLG2,PRICKLE2	ILK,LAMA1,MYO9A		1.96433	1.94685	1.94685	0
1012	GO: Biological Process	GO:0035088	establishment or maintenance of apical/basal cell polarity	DLG2,MYO9A,PARD3	CRB1,DLG2,PRICKLE2	ILK,LAMA1,MYO9A		1.96433	1.94685	1.94685	0
1013	GO: Biological Process	GO:0051969	regulation of transmission of nerve impulse		CNTNAP2,IFNG,TNR	CNTNAP2,ITGA2,TNR		0	2.92816	2.92816	0
1014	GO: Biological Process	GO:0045055	regulated exocytosis		BAIAP3,CACNA1E,CACNB4,HYAL3,PLD2,PPFIA2,SYK		CACNA1C,CACNA1E,CACNB4,FES,NR4A3,PPFIA2,SYK,TAC4,TMIGD3	0	2.28124	0	3.57342
1015	GO: Biological Process	GO:0043303	mast cell degranulation	CD300A,IL4R,SYK			FES,NR4A3,SYK,TAC4,TMIGD3	1.91569	0	0	3.90514
1016	GO: Biological Process	GO:0007265	Ras protein signal transduction			ABL1,ALS2,CELSR1,CFL1,KALRN,NRG1,RAPGEF2,RIT2,ROBO1	DAB2IP,DOK5,DOK6,KALRN,LPAR1,PRAG1,RASGRF1,ROBO1,TIAM1	0	0	2.90619	2.90619
1017	GO: Biological Process	GO:0042554	superoxide anion generation			CLEC7A,EGFR,SYK	CRP,EGFR,PRKCD,SYK	0	0	2.34428	3.4633
1018	GO: Biological Process	GO:0032878	regulation of establishment or maintenance of cell polarity	CFL1,KANK1,RIPOR2	GATA3,KANK1,WDPCP			2.90748	2.88883	0	0
1019	GO: Biological Process	GO:0030031	cell projection assembly		ATP8B1,DNMT3B,EPHB2,ITGA8,KANK1,LAMB1,MAP4,NCK2,PRICKLE2,PRKCD,PTPRO,RAPGEF2,S1PR1,SDCCAG8,WDPCP	ABL1,CFL1,CTTN,DPYSL3,HDAC4,MAP4,PPP1R9A,RAPGEF2,SCLT1,SYNE1,TENM2,WASF3		0	3.58211	2.17268	0
1020	GO: Biological Process	GO:0032984	protein-containing complex disassembly	CFL1,INSR,MAP2,NAV3,NRG1,SEMA5A,SH3GL2,SPTBN1	IGF1R,NCK2,NRG1,SEMA5A,SH3GL2,SH3GL3,SPTB			3.22776	2.52114	0	0
1021	GO: Biological Process	GO:0015844	monoamine transport	CD300A,MYO5A,PRKN,SLC6A3,SYK			NOS1,PRKN,SLC6A3,SYK,TMIGD3	2.88599	0	0	2.85724
1022	GO: Biological Process	GO:1902075	cellular response to salt	DLG2,LGMN,NPTX1,NRXN1,PLCB1,PRKN,TRPV1	DLG2,GNAQ,ITPR1,PRKN,SLC1A3,TLR9,TRPV1			2.88231	2.84486	0	0
1023	GO: Biological Process	GO:0034612	response to tumor necrosis factor	CFL1,CHI3L1,INSR,NR1H4,PRKN,RORA,SYK,TRPV1	ASS1,FOXP1,GATA3,HYAL3,PRKN,SYK,TRPV1			3.20823	2.50467	0	0
1024	GO: Biological Process	GO:0007204	positive regulation of cytosolic calcium ion concentration			ABL1,ESR1,GRIN1,GRM5,HRH3,TRPM1	CACNA1C,CACNB4,CALCA,GRM5,LPAR1,NOS1,TAC4,TRPM1	0	0	2.1667	3.54366
1025	GO: Biological Process	GO:1900273	positive regulation of long-term synaptic potentiation		EIF2AK4,EPHB2,RELN		KALRN,LGMN,NOS1	0	2.85079	0	2.85079
1026	GO: Biological Process	GO:0021602	cranial nerve morphogenesis		ATP8B1,EPHB1,EPHB2	GLI2,KLF7,MDGA2,PLXNA4		0	2.29728	3.39884	0
1027	GO: Biological Process	GO:0099504	synaptic vesicle cycle		CACNA1E,CACNB4,PLD2,PPFIA2,PRKN,SH3GL2,SH3GL3		BTBD9,CACNA1E,CACNB4,LPAR1,PPFIA2,PRKN,SH3GL2	0	2.84486	0	2.84486
1028	GO: Biological Process	GO:1903204	negative regulation of oxidative stress-induced neuron death	FBXO7,PRKN,SLC7A11			NR4A3,PRKN	3.5609	0	0	2.12708
1029	GO: Biological Process	GO:0014902	myotube differentiation	CNTNAP2,HDAC4,HDAC9,IL4R,MYO9A,NEO1,RIPOR2			CNTNAP2,CSF1R,DNER,HDAC4,HDAC9,NOS1	3.22346	0	0	2.46428
1030	GO: Biological Process	GO:0022411	cellular component disassembly	C1QA,CFL1,FBXO7,INSR,MAP2,NAV3,NRG1,PRKN,SEMA5A,SH3GL2,SPTBN1	ETS1,IGF1R,MAP4,NCK2,NGEF,NRG1,PRKN,SEMA5A,SH3GL2,SH3GL3,SPTB			2.86626	2.81391	0	0
1031	GO: Biological Process	GO:1903522	regulation of blood circulation	ALOX5,HDAC4,HRH1,MDM2,MGLL,PLCG1,PRDM16,THRB,TRPV1			CACNA1C,CACNA1E,CALCA,EGFR,GNAO1,HDAC4,NOS1,TMIGD3	3.16625	0	0	2.51034
1032	GO: Biological Process	GO:0098597	observational learning	CNTNAP2,NRXN1	CNTNAP2,FOXP2			2.84192	2.8291	0	0
1033	GO: Biological Process	GO:0099641	anterograde axonal protein transport	DLG2,MAPK8IP3	DLG2,KIF5A			2.84192	2.8291	0	0
1034	GO: Biological Process	GO:0032411	positive regulation of transporter activity	ALOX5,CACNB4,CFL1,MYO5A,PLCB1	CACNB4,EPHB2,IFNG,PRKCD,RELN,TRPC6			2.44287	3.21558	0	0
1035	GO: Biological Process	GO:0060592	mammary gland formation		NRG3,PAX3		NRG3,PAX3	0	2.8291	0	2.8291
1036	GO: Biological Process	GO:0051712	positive regulation of killing of cells of another organism		IFNG,SYK	CLEC7A,SYK		0	2.8291	2.8291	0
1037	GO: Biological Process	GO:0032229	negative regulation of synaptic transmission, GABAergic		CNTNAP2,GRIK1		CNTNAP2,GRIK1	0	2.8291	0	2.8291
1038	GO: Biological Process	GO:0045576	mast cell activation	CD300A,IL4R,PLSCR1,SYK			FES,NR4A3,SYK,TAC4,TMIGD3	2.38216	0	0	3.27454
1039	GO: Biological Process	GO:0034097	response to cytokine	CACNB4,CFL1,CHI3L1,CNTNAP2,HDAC4,IL4R,INSR,NR1H4,PLCB1,PLSCR1,PRKN,RIPOR2,RORA,SLIT3,SYK,TFF2,TRPV1		CD47,CFL1,CNTNAP2,CX3CR1,DPYSL3,HDAC4,HSP90AB1,IL31RA,ILK,PLCB1,PPARG,PTPRC,ROBO1,RORA,SYK,WNK1		3.07013	0	2.57995	0
1040	GO: Biological Process	GO:0014003	oligodendrocyte development	CNTNAP2,FA2H,PARD3,WASF3			CNTN2,CNTNAP2,LPAR1,NFASC	2.83133	0	0	2.80751
1041	GO: Biological Process	GO:0021554	optic nerve development		EPHB1,EPHB2,NAV2	GLI2,KLF7,NAV2		0	2.81394	2.81394	0
1042	GO: Biological Process	GO:0003014	renal system process		CTNS,KCNMA1,PRKCE,PTPRO,TRPV1		CACNA1C,KCNMA1,LGMN,LRP2,PRKCE,PTPRO,REN	0	2.05392	0	3.54896
1043	GO: Biological Process	GO:1903036	positive regulation of response to wounding		IGF1R,IL6ST,KANK1,NRG1,PRKCE	CLEC7A,IL31RA,NRG1,PRKCE		0	3.25497	2.34395	0
1044	GO: Biological Process	GO:0098655	monoatomic cation transmembrane transport	AFG3L2,ALOX5,CABP4,CACNB4,CRBN,GRM7,HRH1,KCNK2,MYO5A,PLCB1,PLCG1,PRKCE,SCN8A,SLC6A3,TRPM1,TRPV1			CACNA1C,CACNA1E,CACNB4,CALCA,CNGB1,GPM6A,GRIP1,GRM6,HECW1,KCNMA1,NOS1,PRKCE,PTPRC,SLC6A3,TRPM1	3.0382	0	0	2.54087
1045	GO: Biological Process	GO:0048469	cell maturation		CNTNAP2,DLG2,GATA3,GNAQ,GRIP2,KCNMA1,NFASC		C3,CALCA,CNTN2,CNTNAP2,CSF1R,GLDN,KCNMA1,NFASC,REN	0	2.16228	0	3.40961
1046	GO: Biological Process	GO:0048708	astrocyte differentiation			ABL1,C1QA,EGFR,LDLR,ROR1	CNTN2,CSF1R,DAB1,EGFR	0	0	3.19754	2.29936
1047	GO: Biological Process	GO:0045685	regulation of glial cell differentiation			LDLR,LINGO1,PPARG,PTPRZ1	CNTN2,CSF1R,DAB1,PTPRZ1,ZNF365	0	0	2.29936	3.19754
1048	GO: Biological Process	GO:0048660	regulation of smooth muscle cell proliferation		FOXP1,GNAQ,IFNG,IGF1R,PRKG1,S1PR1,XRCC5	EGFR,ESR1,HDAC4,ILK,ITGA2,PPARG		0	3.09446	2.3893	0
1049	GO: Biological Process	GO:0060267	positive regulation of respiratory burst	CAMK1D,INSR		CAMK1D,CLEC7A		2.74684	0	2.73405	0
1050	GO: Biological Process	GO:0060191	regulation of lipase activity			ABL1,CAMK2B,EGFR,ESR1,HDAC9	CAMK2B,EGFR,HDAC9,LPAR1	0	0	3.17882	2.28482
1051	GO: Biological Process	GO:0071356	cellular response to tumor necrosis factor	CFL1,CHI3L1,NR1H4,PRKN,RORA,SYK,TRPV1	ASS1,FOXP1,GATA3,HYAL3,PRKN,SYK,TRPV1			2.7494	2.71244	0	0
1052	GO: Biological Process	GO:0010959	regulation of metal ion transport			ABL1,CABP4,CAMK2B,CRBN,GRIN1,NEDD4,PLCB1,PRKCE,TRPC4,WNK1	CACNA1C,CACNB4,CALCA,CAMK2B,GNAO1,GRIP1,GRM6,HECW1,NOS1,OPRD1,PRKCE	0	0	2.46475	2.99137
1053	GO: Biological Process	GO:0046189	phenol-containing compound biosynthetic process	MYO5A,SLC6A3,SLC7A11	CTNS,GATA3,RAPGEF2,SLC6A3			2.2058	3.24875	0	0
1054	GO: Biological Process	GO:1902305	regulation of sodium ion transmembrane transport			NEDD4,PLCB1,PRKCE,WNK1	GRIP1,HECW1,NOS1,PRKCE	0	0	2.72536	2.72536
1055	GO: Biological Process	GO:0001569	branching involved in blood vessel morphogenesis		LEF1,PLXND1,SEMA5A,UNC5B		PLXND1,SEMA3E,UNC5B	0	3.24875	0	2.18792
1056	GO: Biological Process	GO:0099170	postsynaptic modulation of chemical synaptic transmission		DCC,IGF1R,SORCS3	DCC,NEDD4,PLCB1		0	2.70991	2.70991	0
1057	GO: Biological Process	GO:1901615	organic hydroxy compound metabolic process	CYP7B1,HRH1,LGMN,LPCAT3,MYO5A,NR1H4,PLCB1,PLCG1,PRKN,SLC6A3,SLC7A11,THRB,TNFSF4	ATP8B1,CTNS,GATA3,IFNG,KCNMA1,PRKN,RAPGEF2,RELN,SLC6A3,THRB			3.47049	1.94328	0	0
1058	GO: Biological Process	GO:0042698	ovulation cycle			BMPR1B,EGFR,ESR1,GABRB1,PLA2G4A	EGFR,FSHR,GABRB1,SLIT3	0	0	3.14196	2.25622
1059	GO: Biological Process	GO:0072578	neurotransmitter-gated ion channel clustering	GLRB,NRXN1,SLC7A11	GRIP2,RELN			3.37572	2.00827	0	0
1060	GO: Biological Process	GO:0033151	V(D)J recombination		BCL11B,FOXP1,LEF1		BCL11B,FOXP1	0	3.35676	0	2.00827
1061	GO: Biological Process	GO:0099643	signal release from synapse		BAIAP3,CACNA1E,CACNB4,NRXN3,PPFIA2,PRKN		CACNA1E,CACNB4,GRM4,NRXN3,PPFIA2,PRKN	0	2.67821	0	2.67821
1062	GO: Biological Process	GO:0007269	neurotransmitter secretion		BAIAP3,CACNA1E,CACNB4,NRXN3,PPFIA2,PRKN		CACNA1E,CACNB4,GRM4,NRXN3,PPFIA2,PRKN	0	2.67821	0	2.67821
1063	GO: Biological Process	GO:0046631	alpha-beta T cell activation		BCL11B,FOXP1,GATA3,IFNG,LEF1,SYK	ABL1,ADA,AP3B1,BCL11B,PTPRC,RORA,SYK		0	2.32633	3.01845	0
1064	GO: Biological Process	GO:0060828	regulation of canonical Wnt signaling pathway			CTHRC1,CTNND2,EGFR,ILK,RSPO2,SEMA5A,TNN,WNK1	AMFR,DAB2IP,EGFR,HECW1,PRKN,PTPRO,UGDH	0	0	2.98863	2.3552
2929	Mouse Phenotype	MP:0001901	absence of NMDA-mediated synaptic currents			GRIN1,GRIN2B		0	0	4.01337	0
1066	GO: Biological Process	GO:0048145	regulation of fibroblast proliferation			ABL1,EGFR,ESR1,PPARG,PTPRZ1	DAB2IP,EGFR,NLRC3,PTPRZ1,RASGRF1	0	0	2.6683	2.6683
1067	GO: Biological Process	GO:0045668	negative regulation of osteoblast differentiation	HDAC4,HDAC7,LGMN,SEMA4D		HDAC4,PPARG,SUFU,TNN		2.67128	0	2.64772	0
1068	GO: Biological Process	GO:0008544	epidermis development	CDH23,FA2H,INSR,KREMEN1,MYO5A,PAX5,PPARA,RIPOR2,TRPV1,USH2A		AP3B1,BCL11B,CDH23,CELSR1,EGFR,GLI2,KLF7,MYO7A,PALLD,PTPRQ		2.6799	0	2.63216	0
1069	GO: Biological Process	GO:1905383	protein localization to presynapse	DLG2,MAPK8IP3	DLG2,KIF5A			2.66152	2.64876	0	0
1070	GO: Biological Process	GO:0098598	learned vocalization behavior or vocal learning	CNTNAP2,NRXN1	CNTNAP2,FOXP2			2.66152	2.64876	0	0
1071	GO: Biological Process	GO:0120033	negative regulation of plasma membrane bounded cell projection assembly	CFL1,KANK1,NRXN1	KANK1,MAP4,PRKCD			2.66386	2.64542	0	0
1072	GO: Biological Process	GO:0071345	cellular response to cytokine stimulus	CACNB4,CFL1,CHI3L1,HDAC4,IL4R,NR1H4,PLCB1,PLSCR1,PRKN,RIPOR2,RORA,SLIT3,SYK,TFF2,TRPV1		CD47,CFL1,CX3CR1,DPYSL3,HDAC4,HSP90AB1,IL31RA,ILK,PLCB1,PPARG,PTPRC,ROBO1,RORA,SYK,WNK1		2.68592	0	2.62212	0
3361	Pathway	M39685	WP_CARDIAC_HYPERTROPHIC_RESPONSE	HDAC4,HDAC7,HDAC9,NRG1,PRKG1				3.97242	0	0	0
1074	GO: Biological Process	GO:0022409	positive regulation of cell-cell adhesion		EFNB2,EFNB3,ETS1,GATA3,IFNG,IL6ST,LEF1,NCK2,SYK	ABL1,ADA,AP3B1,CD47,EFNB2,GLI2,PTPRC,SYK		0	2.94426	2.35993	0
1075	GO: Biological Process	GO:0060087	relaxation of vascular associated smooth muscle		KCNMA1,PRKG1		KCNMA1,PRKG1	0	2.64876	0	2.64876
1076	GO: Biological Process	GO:0051091	positive regulation of DNA-binding transcription factor activity			CAMK1D,CLEC7A,CX3CR1,ESR1,HDAC4,PPARG,PPIA,ROR1	ALK,CAMK1D,EPHA5,HDAC4,OPRD1,PRKCQ,TRAPPC9	0	0	2.96196	2.33268
1077	GO: Biological Process	GO:0048841	regulation of axon extension involved in axon guidance		DSCAM,SEMA4D,SEMA5A	PLXNA4,SEMA5A,SEMA6A		0	2.64542	2.64542	0
1078	GO: Biological Process	GO:0048680	positive regulation of axon regeneration		IGF1R,IL6ST,NRG1	IL31RA,NRG1		0	3.30085	1.97233	0
1079	GO: Biological Process	GO:0046888	negative regulation of hormone secretion			KALRN,KLF7,NRG1,PPARG	GNAO1,KALRN,NOS1,PDE8B,PRKN	0	0	2.20083	3.07054
1080	GO: Biological Process	GO:0098703	calcium ion import across plasma membrane	SCN8A,TRPM1,TRPV1			CACNA1C,CACNA1E,GRM6,TRPM1	2.1255	0	0	3.13864
1081	GO: Biological Process	GO:0051651	maintenance of location in cell	MYO5A,PLCB1,PLCG1,PRKCE,SUN1,TRPV1		ABL1,GM2A,HEXA,PLCB1,PRKCE,PTPRC,RIT2,SYNE1		1.98732	0	3.24432	0
1082	GO: Biological Process	GO:0031400	negative regulation of protein modification process		DNMT3B,EPHB2,GNAQ,IFNG,NCK2,PRKCD,PRKCE,PRKN,PTPRO,SEMA4D,SH3GL2	ABL1,ILK,MFHAS1,PPARG,PPIA,PRKAR1B,PRKAR2B,PRKCE,PTPRC,PTPRQ,SH3GL2		0	2.6103	2.6103	0
1083	GO: Biological Process	GO:0032414	positive regulation of ion transmembrane transporter activity	ALOX5,CACNB4,CFL1,MYO5A,PLCB1	CACNB4,EPHB2,IFNG,RELN,TRPC6			2.61612	2.58802	0	0
1084	GO: Biological Process	GO:0032291	axon ensheathment in central nervous system	CNTNAP2,FA2H,PARD3			CNTN2,CNTNAP2,NFASC	2.60274	0	0	2.58437
1085	GO: Biological Process	GO:0022010	central nervous system myelination	CNTNAP2,FA2H,PARD3			CNTN2,CNTNAP2,NFASC	2.60274	0	0	2.58437
1086	GO: Biological Process	GO:0010766	negative regulation of sodium ion transport			NEDD4,PRKCE,WNK1	HECW1,PRKCE	0	0	3.2474	1.93797
1087	GO: Biological Process	GO:0070572	positive regulation of neuron projection regeneration		IGF1R,IL6ST,NRG1	IL31RA,NRG1		0	3.2474	1.93797	0
1088	GO: Biological Process	GO:0061180	mammary gland epithelium development			CSMD1,ESR1,GLI2,ROBO1	CSF1R,CSMD1,ERBB4,ROBO1	0	0	2.59219	2.59219
2934	Mouse Phenotype	MP:0004835	abnormal miniature endplate potential	AFG3L2,CHAT,NRG1,SCN8A				3.95998	0	0	0
1090	GO: Biological Process	GO:0035315	hair cell differentiation	CDH23,KREMEN1,PAX5,RIPOR2,USH2A	KCNMA1,PAX5,USH2A,WDPCP			3.03104	2.14771	0	0
1091	GO: Biological Process	GO:0021522	spinal cord motor neuron differentiation	DYNC2H1,ISL2,MDGA2		GLI2,ISL2,MDGA2,SUFU		2.0875	0	3.08649	0
1092	GO: Biological Process	GO:0021879	forebrain neuron differentiation		BCL11B,GNAQ,LEF1,RAPGEF2		BCL11B,CSF1R,SEMA3E	0	3.08649	0	2.06981
1093	GO: Biological Process	GO:0042110	T cell activation		BCL11B,CACNB4,EFNB2,EFNB3,EIF2AK4,FOXP1,GATA3,IFNG,IL6ST,LEF1,NCK2,SYK	ABL1,ADA,AP3B1,BCL11B,CD47,CLEC7A,EFNB2,GLI2,NEDD4,PTPRC,RORA,SYK		0	2.57805	2.57805	0
1094	GO: Biological Process	GO:0044255	cellular lipid metabolic process	ALOX5,BBS1,CHAT,ERBB4,FA2H,FUT9,LPCAT3,MGLL,MYO5A,NR1H4,PLCB1,PLCG1,PLSCR1,PPARA,PTGES,SH3GLB1,THRB		ACER3,CHAT,ESR1,FUT9,GM2A,HEXA,LDLR,LPCAT3,LRP2,PLA2G4A,PLCB1,PPARG,PRKAR2B,ST8SIA2,THRB		3.00236	0	2.13654	0
1095	GO: Biological Process	GO:0045165	cell fate commitment		BCL11B,DCC,GATA3,ISL2,KDM6B,NRG1,PAX3,PRICKLE2,THRB	BCL11B,DCC,GLI2,ISL2,NRG1,PPARG,SUFU,THRB		0	2.85395	2.28262	0
1096	GO: Biological Process	GO:0061383	trabecula morphogenesis	KDM6B,NRG1,SEMA4D	KDM6B,NRG1,S1PR1,SEMA4D			2.069	3.06109	0	0
1097	GO: Biological Process	GO:0002042	cell migration involved in sprouting angiogenesis			ABL1,EFNB2,HDAC9,ROBO1,SYK	EFNB2,HDAC9,ROBO1,SYK	0	0	2.98527	2.13476
1098	GO: Biological Process	GO:0021783	preganglionic parasympathetic fiber development	MDGA2,NAV2		MDGA2,NAV2,PLXNA4		1.9174	0	3.19623	0
1099	GO: Biological Process	GO:0021889	olfactory bulb interneuron differentiation	ERBB4,SLIT3			ERBB4,ROBO1,SLIT3	1.9174	0	0	3.19623
1100	GO: Biological Process	GO:0015812	gamma-aminobutyric acid transport			HRH3,TRPC4	CACNB4,GRIK1,GRM4	0	0	1.90505	3.19623
1101	GO: Biological Process	GO:0051588	regulation of neurotransmitter transport		BAIAP3,CACNA1E,CACNB4,PPFIA2,PRKN		CACNA1E,CACNB4,NOS1,PPFIA2,PRKN	0	2.53667	0	2.53667
1102	GO: Biological Process	GO:0043112	receptor metabolic process	KREMEN1,LGMN,NRG1,SH3GLB1		ALS2,LDLR,NEDD4,NRG1		2.54479	0	2.52146	0
1103	GO: Biological Process	GO:0032024	positive regulation of insulin secretion	NR1H4,PLCB1,PRKCE,PRKN	BAIAP3,GNAQ,ITPR1,PRKCE,PRKN			2.1191	2.93611	0	0
1337	GO: Biological Process	GO:0002448	mast cell mediated immunity				FES,NR4A3,SYK,TAC4,TMIGD3	0	0	0	3.82327
1105	GO: Biological Process	GO:0035904	aorta development			EFNB2,LRP2,ROBO1,SUFU	EFNB2,LRP2,PLXND1,ROBO1	0	0	2.52146	2.52146
1106	GO: Biological Process	GO:0046549	retinal cone cell development	CABP4,THRB,USH2A		CABP4,THRB		3.16599	0	1.87347	0
1107	GO: Biological Process	GO:2000191	regulation of fatty acid transport	PPARA,PTGES,SYK		HRH3,PLA2G4A,SYK		2.5168	0	2.49852	0
1108	GO: Biological Process	GO:0090050	positive regulation of cell migration involved in sprouting angiogenesis	HDAC7,HDAC9,SYK		ABL1,HDAC9,SYK		2.5168	0	2.49852	0
1109	GO: Biological Process	GO:0043304	regulation of mast cell degranulation	CD300A,IL4R,SYK			FES,SYK,TMIGD3	2.5168	0	0	2.49852
1110	GO: Biological Process	GO:1990416	cellular response to brain-derived neurotrophic factor stimulus	SH3GL2,TMEM108			GRIP1,SH3GL2	2.51346	0	0	2.50075
1111	GO: Biological Process	GO:0010638	positive regulation of organelle organization	ARHGEF10,CFL1,FBXO7,INSR,NAV3,PLCB1,PRKCE,PRKN,SEMA5A,SH3GLB1,WASF3		ABL1,CAMK2B,CD47,CFL1,CTTN,PLA2G4A,PLCB1,PRKCE,SEMA5A,WASF3		2.77873	0	2.23353	0
1112	GO: Biological Process	GO:0007254	JNK cascade		EPHB1,IGF1R,MAPK10,PRKN,TAOK3,TLR9		DAB2IP,EGFR,EPHB1,MAPK10,PRKN,TAOK3	0	2.50305	0	2.50305
1113	GO: Biological Process	GO:0014832	urinary bladder smooth muscle contraction		KCNMA1,TRPV1		CACNA1C,KCNMA1	0	2.50075	0	2.50075
1114	GO: Biological Process	GO:2000171	negative regulation of dendrite development			DCC,PTPRZ1	DCC,PTPRZ1	0	0	2.50075	2.50075
1115	GO: Biological Process	GO:1900147	regulation of Schwann cell migration			GRIN1,PTPRZ1	PTPRZ1,TIAM1	0	0	2.50075	2.50075
1116	GO: Biological Process	GO:2000727	positive regulation of cardiac muscle cell differentiation		EFNB2,NRG1	EFNB2,NRG1		0	2.50075	2.50075	0
1117	GO: Biological Process	GO:0032272	negative regulation of protein polymerization	CFL1,KANK1,MAP2,SPTBN1	KANK1,NCK2,PRKCD,SPTB			2.51067	2.48741	0	0
1118	GO: Biological Process	GO:0014855	striated muscle cell proliferation	EPHB1,ERBB4,KCNK2,NRG1,PRDM16			EPHB1,ERBB4,FES,FOXP1	2.91716	0	0	2.05975
1119	GO: Biological Process	GO:0002687	positive regulation of leukocyte migration	CAMK1D,ITGA2,LGMN,RIPOR2,TNFSF4		ABL1,CAMK1D,CD47,CX3CR1,ITGA2,WNK1		2.1365	0	2.83667	0
1120	GO: Biological Process	GO:0120034	positive regulation of plasma membrane bounded cell projection assembly			CFL1,DPYSL3,HDAC4,TENM2	GPM6A,HDAC4,MYO3B,PRKCQ,TENM2	0	0	2.05975	2.88834
1121	GO: Biological Process	GO:0003012	muscle system process		APBB2,ATP8A2,FOXP1,GRIP2,HOMER1,IL6ST,KCNMA1,PRKG1,TRPV1		CACNA1C,CALCA,CAMK2B,FOXP1,GNAO1,HDAC4,KCNMA1,NOS1,NR4A3,PRKG1,TIAM1	0	1.96605	0	2.97241
1122	GO: Biological Process	GO:0031333	negative regulation of protein-containing complex assembly	CFL1,CRBN,KANK1,MAP2,SPTBN1			ANKRD27,NCK2,NLRC3,OPRD1,PRKCD,SPTB	2.11755	0	0	2.81316
1123	GO: Biological Process	GO:0072659	protein localization to plasma membrane	BBS1,KALRN,MRAP2,MYO5A,NRXN1,PRKCE,SPTBN1		CAMK2B,EGFR,KALRN,LRRC7,PPARG,PRKCE,RAPGEF2,SPTBN1		2.18325	0	2.74372	0
1124	GO: Biological Process	GO:0051589	negative regulation of neurotransmitter transport	PPP1R9A,PRKN			NOS1,PRKN	2.44834	0	0	2.43566
1125	GO: Biological Process	GO:0098917	retrograde trans-synaptic signaling			PLCB1,TENM2	NOS1,TENM2	0	0	2.43566	2.43566
1126	GO: Biological Process	GO:0021631	optic nerve morphogenesis		EPHB1,EPHB2	GLI2,KLF7		0	2.43566	2.43566	0
1127	GO: Biological Process	GO:0042118	endothelial cell activation		FOXP1,TCF4		FOXP1,TCF4	0	2.43566	0	2.43566
1128	GO: Biological Process	GO:0070445	regulation of oligodendrocyte progenitor proliferation			LRP2,PTPRZ1	LRP2,PTPRZ1	0	0	2.43566	2.43566
1129	GO: Biological Process	GO:0046928	regulation of neurotransmitter secretion		BAIAP3,CACNA1E,CACNB4,PPFIA2,PRKN		CACNA1E,CACNB4,PPFIA2,PRKN	0	2.84191	0	2.02386
1130	GO: Biological Process	GO:0016525	negative regulation of angiogenesis		PTPRM,S1PR1,STAB1,TCF4,UNC5B		DAB2IP,PTPRM,SEMA3E,STAB1,TCF4,UNC5B	0	2.07232	0	2.78996
1131	GO: Biological Process	GO:0033006	regulation of mast cell activation involved in immune response	CD300A,IL4R,SYK			FES,SYK,TMIGD3	2.43692	0	0	2.41874
1338	GO: Biological Process	GO:0051339	regulation of lyase activity				ADGRV1,CACNA1C,CALCA,NOS1,TMIGD3	0	0	0	3.82327
1133	GO: Biological Process	GO:0050850	positive regulation of calcium-mediated signaling			ADA,CLEC7A,NRG1,SYK	EXOC4,SYK,TMIGD3	0	0	2.89467	1.93041
1134	GO: Biological Process	GO:0032147	activation of protein kinase activity	CAMK1D,CD300A,CHI3L1,INSR,NRG1		ABL1,CAMK1D,NRG1,PPIA		2.82536	0	1.98896	0
1135	GO: Biological Process	GO:0001659	temperature homeostasis	IL4R,KDM6B,PRDM16,PTGES,SYK,TRPV1	IGF1R,KDM6B,SYK,TRPV1,TSHR			2.77734	2.03576	0	0
1136	GO: Biological Process	GO:0007595	lactation	ERBB4,KALRN,SLC6A3			ERBB4,KALRN,SLC6A3	2.41152	0	0	2.39336
1137	GO: Biological Process	GO:0001508	action potential		CACNB4,CNTNAP2,FOXP1,GNAQ,IFNG,KCNMA1		CACNA1C,CACNB4,CNTNAP2,FOXP1,KCNMA1	0	2.7557	0	2.04481
1138	GO: Biological Process	GO:2000181	negative regulation of blood vessel morphogenesis		PTPRM,S1PR1,STAB1,TCF4,UNC5B		DAB2IP,PTPRM,SEMA3E,STAB1,TCF4,UNC5B	0	2.04481	0	2.7557
1139	GO: Biological Process	GO:0071674	mononuclear cell migration	ALOX5,CYP7B1,LGMN,PLCB1,RIPOR2,TNFSF4		ABL1,ARTN,CD47,CX3CR1,PLCB1,WNK1		2.40271	0	2.37107	0
1140	GO: Biological Process	GO:0002683	negative regulation of immune system process	CD300A,FBXO7,IL4R,PLCB1,PLCG1,PRDM16,PTPRS,RIPOR2,SYK,TFF2,TNFSF4		ADA,CD47,CX3CR1,IL31RA,LDLR,MFHAS1,PLCB1,PPARG,PTPRC,SYK		2.65042	0	2.12241	0
3726	Coexpression	M4508	ENK_UV_RESPONSE_EPIDERMIS_DN		ASS1,BCL11B,GATA3,HOMER1,LXN,NEO1,PRKCD,SEMA4D,TACC2,TCF4,TIMP2			0	4.13595	0	0
1142	GO: Biological Process	GO:0099601	regulation of neurotransmitter receptor activity	CFL1,NPTX1,NRXN1	EPHB2,HOMER1,IFNG,RELN			1.91569	2.85043	0	0
1143	GO: Biological Process	GO:0070555	response to interleukin-1	CFL1,CHI3L1,HDAC4,PLCB1,RORA		CD47,CFL1,HDAC4,PLCB1,RORA		2.39671	0	2.36922	0
1144	GO: Biological Process	GO:0099566	regulation of postsynaptic cytosolic calcium ion concentration	GRM5,MYO5A		GRIN2B,GRM5		2.38802	0	2.37537	0
1145	GO: Biological Process	GO:0030836	positive regulation of actin filament depolymerization	CFL1,SEMA5A		CFL1,SEMA5A		2.38802	0	2.37537	0
1146	GO: Biological Process	GO:0048144	fibroblast proliferation			ABL1,EGFR,ESR1,PPARG,PTPRZ1	DAB2IP,EGFR,NLRC3,PTPRZ1,RASGRF1	0	0	2.38059	2.38059
1147	GO: Biological Process	GO:1901343	negative regulation of vasculature development		PTPRM,S1PR1,STAB1,TCF4,UNC5B		DAB2IP,PTPRM,SEMA3E,STAB1,TCF4,UNC5B	0	2.02676	0	2.73322
1148	GO: Biological Process	GO:0050848	regulation of calcium-mediated signaling		EXOC4,ITPR1,NRG1,SYK	ADA,CLEC7A,NRG1,RIT2,SYK		0	1.97755	2.78196	0
2923	Mouse Phenotype	MP:0011448	decreased dopaminergic neuron number		PRKN,RELN,SLC6A3,TSHR			0	4.1281	0	0
1150	GO: Biological Process	GO:0070444	oligodendrocyte progenitor proliferation			LRP2,PTPRZ1	LRP2,PTPRZ1	0	0	2.37537	2.37537
1151	GO: Biological Process	GO:0043393	regulation of protein binding	CRMP1,HDAC4,MAP2,PLSCR1,PPARA,PRKN			AMFR,CRTAC1,HDAC4,PLXND1,PRKCD,PRKN,TIAM1	2.07394	0	0	2.6762
1152	GO: Biological Process	GO:0021515	cell differentiation in spinal cord		GATA3,IGF1R,ISL2,PAX3	GLI2,ISL2,MDGA2,SUFU		0	2.37454	2.37454	0
1153	GO: Biological Process	GO:0043409	negative regulation of MAPK cascade		EPHB2,IGF1R,PRKCD,PRKN,TAOK3,TLR9		DAB2IP,PRKCD,PRKN,PTPRC,RANBP9,TAOK3	0	2.37107	0	2.37107
2930	Mouse Phenotype	MP:0012755	decreased cranial neural crest cell number			EFNB2,NEDD4		0	0	4.01337	0
1155	GO: Biological Process	GO:0120162	positive regulation of cold-induced thermogenesis	IL4R,KDM6B,PRDM16,SYK	IGF1R,KDM6B,SYK,TSHR			2.36693	2.34395	0	0
1156	GO: Biological Process	GO:0002691	regulation of cellular extravasation	FUT9,PLCB1,RIPOR2		CD47,FUT9,PLCB1		2.36237	0	2.34428	0
1157	GO: Biological Process	GO:0061512	protein localization to cilium	BBS1,CDH23,DNAH11,DYNC2H1		CDH23,DNAH11,MYO7A		2.83133	0	1.86717	0
1158	GO: Biological Process	GO:1903307	positive regulation of regulated secretory pathway	CACNB4,IL4R,SYK	CACNB4,HYAL3,PLD2,SYK			1.8845	2.80751	0	0
1159	GO: Biological Process	GO:0010092	specification of animal organ identity			ISL2,LRP2,ROBO1	LRP2,PAX3,ROBO1	0	0	2.34428	2.34428
1160	GO: Biological Process	GO:0051017	actin filament bundle assembly			ABL1,CD47,CFL1,DPYSL3,PHACTR1,PPP1R9A	GAS7,LPAR1,NCK2,PRKCQ,PRKN	0	0	2.68908	1.99136
1161	GO: Biological Process	GO:0046579	positive regulation of Ras protein signal transduction			ALS2,NRG1,ROBO1	LPAR1,PRAG1,RASGRF1,ROBO1	0	0	1.86717	2.80751
1162	GO: Biological Process	GO:0042246	tissue regeneration	ERBB4,KDM6B,LGMN,NRG1,PLCG1	GATA3,IGF1R,KDM6B,LAMB1,LEF1,NRG1			2.00015	2.66741	0	0
1163	GO: Biological Process	GO:0071364	cellular response to epidermal growth factor stimulus	CFL1,ERBB4,PLCG1			DAB2IP,EGFR,ERBB4	2.33859	0	0	2.32053
1164	GO: Biological Process	GO:0001941	postsynaptic membrane organization	GLRB,NRXN1,SLC7A11	EPHB2,GRIP2,RELN			2.33859	2.32053	0	0
1165	GO: Biological Process	GO:0070527	platelet aggregation		IL6ST,PRKCD,PRKG1,SYK		PRKCD,PRKCQ,PRKG1,SYK	0	2.32892	0	2.32892
1166	GO: Biological Process	GO:0034620	cellular response to unfolded protein		EIF2AK4,IFNG,NCK2,PRKN		AMFR,DAB2IP,NCK2,PRKN	0	2.32892	0	2.32892
2935	Mouse Phenotype	MP:0001984	abnormal olfaction	BBS1,CNTNAP2,NAV2,PTPRS,RORA				3.95548	0	0	0
1168	GO: Biological Process	GO:0003279	cardiac septum development			DNAH11,LRP2,ROBO1,SUFU	DNAH11,LRP2,PLXND1,ROBO1,SLIT3	0	0	1.93292	2.72413
1169	GO: Biological Process	GO:0014706	striated muscle tissue development	ERBB4,HDAC7,HDAC9,KCNK2,KDM6B,NRG1,PPARA,PRDM16			CACNA1C,EFNB2,ERBB4,FES,FOXP1,HDAC9,LRP2,PAX3	2.34688	0	0	2.30804
1170	GO: Biological Process	GO:0002526	acute inflammatory response	ALOX5,PLSCR1,PTGES,TNFSF4,TRPV1	ASS1,EIF2AK1,GATA3,IL6ST,TRPV1			2.34092	2.31359	0	0
2932	Mouse Phenotype	MP:0004581	abnormal cochlear hair bundle ankle links morphology			ADGRV1,MYO7A		0	0	4.01337	0
1172	GO: Biological Process	GO:0010917	negative regulation of mitochondrial membrane potential	PRKCE,TRPV1	PRKCE,TRPV1			2.33186	2.31924	0	0
1173	GO: Biological Process	GO:1905962	glutamatergic neuron differentiation	CABP4,CNTNAP2		CABP4,CNTNAP2		2.33186	0	2.31924	0
1174	GO: Biological Process	GO:2001138	regulation of phospholipid transport	ATP8A2,XRCC4	ATP8A2,PRKCD			2.33186	2.31924	0	0
1175	GO: Biological Process	GO:0099550	trans-synaptic signaling, modulating synaptic transmission	GRM5,NRXN1	EFNB3,EPHB2			2.33186	2.31924	0	0
1176	GO: Biological Process	GO:0001817	regulation of cytokine production	ALOX5,CHI3L1,HDAC7,HDAC9,IL4R,NAV3,NLRP2,NR1H4,PLCB1,PPARA,PTPRS,RORA,SPTBN1,SYK,TNFSF4			C3,CALCA,CRP,CSF1R,FOXP1,HDAC9,NAV3,NLRC3,NR4A3,PRKCQ,PTPRC,PTPRS,SERPINB1,SYK	2.54799	0	0	2.09364
1177	GO: Biological Process	GO:0050671	positive regulation of lymphocyte proliferation		EPHB2,IFNG,IL6ST,NCK2,SYK,TLR9		CSF1R,NCK2,PRKCQ,PTPRC,SYK	0	2.66741	0	1.97399
1178	GO: Biological Process	GO:0001504	neurotransmitter uptake		PRKN,SLC1A3,SLC6A3		NOS1,PRKN,SLC6A3	0	2.32053	0	2.32053
1179	GO: Biological Process	GO:0031952	regulation of protein autophosphorylation		NRG1,PPP2R5B,SYK	NRG1,PTPRC,SYK		0	2.32053	2.32053	0
1180	GO: Biological Process	GO:0060073	micturition		KCNMA1,TRPV1		CACNA1C,KCNMA1	0	2.31924	0	2.31924
1181	GO: Biological Process	GO:0014848	urinary tract smooth muscle contraction		KCNMA1,TRPV1		CACNA1C,KCNMA1	0	2.31924	0	2.31924
1182	GO: Biological Process	GO:1903365	regulation of fear response		EPHB2,NPAS2	NPAS2,PRKAR1B		0	2.31924	2.31924	0
1183	GO: Biological Process	GO:0098883	synapse pruning			C1QA,CX3CR1	C3,PLXNC1	0	0	2.31924	2.31924
1184	GO: Biological Process	GO:0019218	regulation of steroid metabolic process	HRH1,LPCAT3,NR1H4,RORA,THRB		LDLR,LPCAT3,RORA,THRB		2.72435	0	1.9112	0
1185	GO: Biological Process	GO:0014910	regulation of smooth muscle cell migration	HDAC4,ITGA2,MDM2,MYO5A,PRKG1		HDAC4,ILK,ITGA2,PPARG		2.72435	0	1.9112	0
1186	GO: Biological Process	GO:0032890	regulation of organic acid transport	GRM7,PPARA,PTGES,SYK		GRIN2B,HRH3,PLA2G4A,SYK		2.30767	0	2.28482	0
1187	GO: Biological Process	GO:0032946	positive regulation of mononuclear cell proliferation		EPHB2,IFNG,IL6ST,NCK2,SYK,TLR9		CSF1R,NCK2,PRKCQ,PTPRC,SYK	0	2.63539	0	1.94833
1188	GO: Biological Process	GO:0035094	response to nicotine	PPARA,SLC6A3,SLC7A11	HOMER1,IGF1R,SLC6A3			2.29251	2.27451	0	0
1189	GO: Biological Process	GO:0061572	actin filament bundle organization			ABL1,CD47,CFL1,DPYSL3,PHACTR1,PPP1R9A	GAS7,LPAR1,NCK2,PRKCQ,PRKN	0	0	2.62485	1.93989
1190	GO: Biological Process	GO:0001501	skeletal system development	ANKH,BBS1,CAMK1D,CDH11,CHI3L1,HDAC4,PARD3,PAX5,PRDM16,ROR2,SEMA4D,THRB	CAMK1D,FAT4,FMN1,FOXP1,GATA3,GNAQ,HYAL3,ITGA8,MCPH1,PAX5,SEMA4D,THRB,TSHR			2.09078	2.46076	0	0
1191	GO: Biological Process	GO:0071372	cellular response to follicle-stimulating hormone stimulus	EPHA5,EPHA8			EPHA5,FSHR	2.27933	0	0	2.26674
1192	GO: Biological Process	GO:1903727	positive regulation of phospholipid metabolic process	ERBB4,NR1H4			ERBB4,PRKCD	2.27933	0	0	2.26674
1193	GO: Biological Process	GO:0032370	positive regulation of lipid transport	ATP8A2,LPCAT3,PTGES,XRCC4		HRH3,LPCAT3,PLA2G4A,PPARG		2.279	0	2.25622	0
1194	GO: Biological Process	GO:0043271	negative regulation of monoatomic ion transport			CRBN,HRH3,NEDD4,PRKCE,WNK1	CALCA,GNAO1,GRIP1,HECW1,NOS1,PRKCE	0	0	1.92315	2.60395
1195	GO: Biological Process	GO:0045332	phospholipid translocation	ATP8A2,PLSCR1,XRCC4	ATP8A2,ATP8B1,PRKCD			2.27018	2.25221	0	0
1196	GO: Biological Process	GO:0090181	regulation of cholesterol metabolic process	LPCAT3,NR1H4,THRB		LDLR,LPCAT3,THRB		2.27018	0	2.25221	0
1197	GO: Biological Process	GO:0022408	negative regulation of cell-cell adhesion	CD300A,IL4R,PARD3,PPARA,PRKG1,RIPOR2,TNFSF4	ASS1,IFNG,LEF1,PRKCD,PRKG1,TNR			2.5824	1.93665	0	0
1339	GO: Biological Process	GO:0002279	mast cell activation involved in immune response				FES,NR4A3,SYK,TAC4,TMIGD3	0	0	0	3.82327
1368	GO: Biological Process	GO:0090278	negative regulation of peptide hormone secretion				GNAO1,KALRN,NOS1,PDE8B,PRKN	0	0	0	3.74487
1200	GO: Biological Process	GO:0046942	carboxylic acid transport	CACNB4,GRM7,NR1H4,PPARA,PTGES,SLC7A11,SYK,TRPV1	ATP8B1,CACNB4,CTNS,GRIK1,PRKCD,SLC1A3,SYK,TRPV1			2.26505	2.22666	0	0
1201	GO: Biological Process	GO:0061041	regulation of wound healing	ALOX5,KANK1,PRKCE,PRKG1,WFDC1	EPHB2,KANK1,PRKCD,PRKCE,PRKG1			2.25573	2.22867	0	0
1202	GO: Biological Process	GO:1990845	adaptive thermogenesis	IL4R,KDM6B,PRDM16,SYK,TRPV1	IGF1R,KDM6B,SYK,TRPV1,TSHR			2.25573	2.22867	0	0
1203	GO: Biological Process	GO:0008016	regulation of heart contraction	HDAC4,MDM2,PLCG1,PRDM16,THRB,TRPV1			CACNA1C,CACNA1E,CALCA,GNAO1,HDAC4,NOS1,TMIGD3	1.95264	0	0	2.52942
1204	GO: Biological Process	GO:0070849	response to epidermal growth factor	CFL1,ERBB4,PLCG1			DAB2IP,EGFR,ERBB4	2.24829	0	0	2.23035
1205	GO: Biological Process	GO:0015849	organic acid transport	CACNB4,GRM7,NR1H4,PPARA,PTGES,SLC7A11,SYK,TRPV1	ATP8B1,CACNB4,CTNS,GRIK1,PRKCD,SLC1A3,SYK,TRPV1			2.25277	2.21446	0	0
1206	GO: Biological Process	GO:0051248	negative regulation of protein metabolic process		DNMT3B,EIF2AK1,EIF2AK4,EPHB2,GNAQ,IFNG,LXN,NCK2,NRG1,PRKCD,PRKCE,PRKN,PTPRO,SEMA4D,SH3GL2,SPOCK1,TIMP2	ABL1,EGFR,HSP90AB1,ILK,LDLR,LRP2,MFHAS1,NRG1,PPARG,PPIA,PRKAR1B,PRKAR2B,PRKCE,PTPRC,PTPRQ,SH3GL2,SUFU		0	2.22974	2.22974	0
1207	GO: Biological Process	GO:0038065	collagen-activated signaling pathway	ITGA2,SYK		ITGA2,SYK		2.23	0	2.21744	0
1208	GO: Biological Process	GO:0048845	venous blood vessel morphogenesis		EFNB2,ISL2	EFNB2,ISL2		0	2.21744	2.21744	0
1209	GO: Biological Process	GO:0001771	immunological synapse formation		EPHB1,NCK2		EPHB1,NCK2	0	2.21744	0	2.21744
1210	GO: Biological Process	GO:0001967	suckling behavior			GRIN1,GRIN2B	GLS,PHF21A	0	0	2.21744	2.21744
1211	GO: Biological Process	GO:0044557	relaxation of smooth muscle		KCNMA1,PRKG1		KCNMA1,PRKG1	0	2.21744	0	2.21744
1212	GO: Biological Process	GO:0090287	regulation of cellular response to growth factor stimulus			ABL1,FSTL4,HSP90AB1,ILK,LRP2,NEDD4,PPARG,ROBO1,SEMA6A	DAB2IP,DOK5,GRB10,LRP2,PTPRO,ROBO1,TCF4,VWC2L	0	0	2.46933	1.95461
1213	GO: Biological Process	GO:0051056	regulation of small GTPase mediated signal transduction			ABL1,ALS2,KALRN,MYO9A,NRG1,RIT2,ROBO1	DAB2IP,KALRN,LPAR1,PRAG1,RASGRF1,ROBO1,TIAM1	0	0	2.20334	2.20334
1214	GO: Biological Process	GO:2000438	negative regulation of monocyte extravasation	PLCB1		PLCB1		2.18824	0	2.18172	0
1215	GO: Biological Process	GO:1901594	response to capsazepine	TRPV1	TRPV1			2.18824	2.18172	0	0
1216	GO: Biological Process	GO:0033343	positive regulation of collagen binding	ITGA2		ITGA2		2.18824	0	2.18172	0
1217	GO: Biological Process	GO:0071964	establishment of cell polarity regulating cell shape	CFL1		CFL1		2.18824	0	2.18172	0
1218	GO: Biological Process	GO:1905630	response to glyceraldehyde	PLCB1		PLCB1		2.18824	0	2.18172	0
1219	GO: Biological Process	GO:2000560	positive regulation of CD24 production	PLCB1		PLCB1		2.18824	0	2.18172	0
1220	GO: Biological Process	GO:1905631	cellular response to glyceraldehyde	PLCB1		PLCB1		2.18824	0	2.18172	0
1221	GO: Biological Process	GO:2000784	positive regulation of establishment of cell polarity regulating cell shape	CFL1		CFL1		2.18824	0	2.18172	0
1222	GO: Biological Process	GO:2000559	regulation of CD24 production	PLCB1		PLCB1		2.18824	0	2.18172	0
1223	GO: Biological Process	GO:0021611	facial nerve formation	MDGA2		MDGA2		2.18824	0	2.18172	0
1224	GO: Biological Process	GO:2000782	regulation of establishment of cell polarity regulating cell shape	CFL1		CFL1		2.18824	0	2.18172	0
1225	GO: Biological Process	GO:0051511	negative regulation of unidimensional cell growth	CFL1		CFL1		2.18824	0	2.18172	0
1226	GO: Biological Process	GO:1902607	negative regulation of large conductance calcium-activated potassium channel activity	CRBN		CRBN		2.18824	0	2.18172	0
1227	GO: Biological Process	GO:1905873	positive regulation of protein localization to cell leading edge	CFL1		CFL1		2.18824	0	2.18172	0
1228	GO: Biological Process	GO:0051510	regulation of unidimensional cell growth	CFL1		CFL1		2.18824	0	2.18172	0
1229	GO: Biological Process	GO:0035724	CD24 biosynthetic process	PLCB1		PLCB1		2.18824	0	2.18172	0
3727	Coexpression	M38982	MEBARKI_HCC_PROGENITOR_WNT_UP		EPHB2,KANK1,LEF1,PRICKLE2,SH3GL3,SLC1A3,SPOCK1			0	4.05257	0	0
1231	GO: Biological Process	GO:1900161	regulation of phospholipid scramblase activity		PRKCD		PRKCD	0	2.18172	0	2.18172
1232	GO: Biological Process	GO:0140077	positive regulation of lipoprotein transport			LRP2	LRP2	0	0	2.18172	2.18172
1233	GO: Biological Process	GO:0021813	cell-cell adhesion involved in neuronal-glial interactions involved in cerebral cortex radial glia guided migration		DAB1		DAB1	0	2.18172	0	2.18172
1234	GO: Biological Process	GO:1900163	positive regulation of phospholipid scramblase activity		PRKCD		PRKCD	0	2.18172	0	2.18172
1235	GO: Biological Process	GO:2000752	regulation of glucosylceramide catabolic process		PRKCD		PRKCD	0	2.18172	0	2.18172
1236	GO: Biological Process	GO:2000753	positive regulation of glucosylceramide catabolic process		PRKCD		PRKCD	0	2.18172	0	2.18172
1237	GO: Biological Process	GO:0046328	regulation of JNK cascade		EPHB1,IGF1R,PRKN,TAOK3,TLR9		DAB2IP,EGFR,EPHB1,PRKN,TAOK3	0	2.17797	0	2.17797
1238	GO: Biological Process	GO:0001820	serotonin secretion	CD300A,SYK		HRH3,SYK		2.18353	0	2.17099	0
1239	GO: Biological Process	GO:0032092	positive regulation of protein binding			ABL1,CTHRC1,HSP90AB1,RAPGEF2	AMFR,PLXND1,PRKN,TIAM1	0	0	2.17399	2.17399
1240	GO: Biological Process	GO:0002028	regulation of sodium ion transport			NEDD4,PLCB1,PRKCE,WNK1	GRIP1,HECW1,NOS1,PRKCE	0	0	2.17399	2.17399
3731	Coexpression	M6434	FERRANDO_T_ALL_WITH_MLL_ENL_FUSION_UP			CD47,CX3CR1,LPCAT3,PRKAR1B,SPTBN1		0	0	4.00192	0
1242	GO: Biological Process	GO:2000650	negative regulation of sodium ion transmembrane transporter activity			NEDD4,PRKCE	HECW1,PRKCE	0	0	2.17099	2.17099
1243	GO: Biological Process	GO:0034204	lipid translocation	ATP8A2,PLSCR1,XRCC4	ATP8A2,ATP8B1,PRKCD			2.1649	2.14708	0	0
1244	GO: Biological Process	GO:0043124	negative regulation of I-kappaB kinase/NF-kappaB signaling	NR1H4,RORA,TNIP1		ABL1,ESR1,RORA		2.1649	0	2.14708	0
1245	GO: Biological Process	GO:0008202	steroid metabolic process	CYP7B1,HRH1,LGMN,LPCAT3,NR1H4,RORA,THRB,TNFSF4		BMPR1B,ESR1,LDLR,LPCAT3,LRP2,RORA,THRB		2.44591	0	1.86605	0
1246	GO: Biological Process	GO:0051592	response to calcium ion			ADGRV1,EGFR,NEDD4,PLA2G4A,WNK1	ADGRV1,CRP,EGFR,KCNMA1,LGMN	0	0	2.14838	2.14838
1247	GO: Biological Process	GO:0015850	organic hydroxy compound transport	CD300A,LPCAT3,MYO5A,NR1H4,NRG1,PRKN,SLC6A3,SYK		HRH3,LDLR,LPCAT3,NRG1,PPARG,SLC6A3,SYK		2.43241	0	1.85483	0
1248	GO: Biological Process	GO:0045837	negative regulation of membrane potential	PRKCE,TRPV1	PRKCE,TRPV1			2.13959	2.12708	0	0
1249	GO: Biological Process	GO:0032252	secretory granule localization	MAP2,MYO5A	KIF5A,PPFIA2			2.13959	2.12708	0	0
3734	Coexpression	M39016	RYAN_MANTLE_CELL_LYMPHOMA_NOTCH_DIRECT_UP	CD300A,LGMN,MGLL,PAX5,TNIP1,UST				3.93111	0	0	0
1251	GO: Biological Process	GO:0001959	regulation of cytokine-mediated signaling pathway			HSP90AB1,PPARG,PTPRC,ROBO1,SYK	PRKN,PTPRC,ROBO1,SLIT3,SYK	0	0	2.12898	2.12898
1252	GO: Biological Process	GO:1902306	negative regulation of sodium ion transmembrane transport			NEDD4,PRKCE	HECW1,PRKCE	0	0	2.12708	2.12708
1253	GO: Biological Process	GO:0060033	anatomical structure regression		LEF1,SLC6A3	GLI2,SLC6A3		0	2.12708	2.12708	0
1254	GO: Biological Process	GO:0010876	lipid localization	ATP8A2,LPCAT3,NR1H4,NRG1,PLSCR1,PPARA,PRKN,PTGES,SYK,XRCC4		GM2A,HEXA,HRH3,LDLR,LPCAT3,NRG1,PLA2G4A,PPARG,SYK		2.38125	0	1.86922	0
3732	Coexpression	M18761	SMITH_LIVER_CANCER			CTNNA2,NCOA2,SDC2,SEMA5A		0	0	3.99229	0
1256	GO: Biological Process	GO:0002758	innate immune response-activating signaling pathway	CD300A,NR1H4,PRKCE,PTPRS,SYK,TNIP1		AP3B1,CLEC7A,ESR1,MFHAS1,PRKCE,SYK		2.12682	0	2.09631	0
1257	GO: Biological Process	GO:0010518	positive regulation of phospholipase activity			CAMK2B,EGFR,ESR1	CAMK2B,EGFR,LPAR1	0	0	2.10775	2.10775
1258	GO: Biological Process	GO:0034162	toll-like receptor 9 signaling pathway	NR1H4,PTPRS	PTPRS,TLR9			2.09795	2.08547	0	0
1259	GO: Biological Process	GO:1905209	positive regulation of cardiocyte differentiation		EFNB2,NRG1	EFNB2,NRG1		0	2.08547	2.08547	0
1260	GO: Biological Process	GO:0046638	positive regulation of alpha-beta T cell differentiation	IL4R,SYK,TNFSF4		ADA,AP3B1,SYK		2.0875	0	2.06981	0
90	GO: Molecular Function	GO:0045296	cadherin binding			CDH23,CTNNA2,CTNND2,CTTN,EGFR,HSP90AB1,PROM1,PTPRM,SPTBN1,TRPC4		0	0	3.99091	0
1262	GO: Biological Process	GO:0032642	regulation of chemokine production	IL4R,NR1H4,SYK,TNFSF4	FOXP1,IFNG,SYK,TLR9			2.08205	2.05975	0	0
1263	GO: Biological Process	GO:0098926	postsynaptic signal transduction		GNAQ,ITPR1,NRG1	HRH3,NRG1,PLCB1		0	2.06981	2.06981	0
1264	GO: Biological Process	GO:0060251	regulation of glial cell proliferation		DNER,IFNG,NRG1	ATXN1,EGFR,NRG1		0	2.06981	2.06981	0
1371	GO: Biological Process	GO:0060402	calcium ion transport into cytosol				CACNA1C,CALCA,NOS1,TRPM1	0	0	0	3.71297
1373	GO: Biological Process	GO:0002792	negative regulation of peptide secretion				GNAO1,KALRN,NOS1,PDE8B,PRKN	0	0	0	3.6944
1374	GO: Biological Process	GO:0001945	lymph vessel development				EFNB2,HDAC9,LPAR1,STAB1,SYK	0	0	0	3.6944
1268	GO: Biological Process	GO:0097035	regulation of membrane lipid distribution	ATP8A2,PLSCR1,XRCC4	ATP8A2,ATP8B1,PRKCD			2.069	2.05134	0	0
1269	GO: Biological Process	GO:1901881	positive regulation of protein depolymerization	CFL1,SEMA5A		CFL1,SEMA5A		2.05838	0	2.04593	0
1270	GO: Biological Process	GO:0019370	leukotriene biosynthetic process	ALOX5,SYK		PLA2G4A,SYK		2.05838	0	2.04593	0
1271	GO: Biological Process	GO:0060263	regulation of respiratory burst	CAMK1D,INSR		CAMK1D,CLEC7A		2.05838	0	2.04593	0
1272	GO: Biological Process	GO:1904862	inhibitory synapse assembly	CNTNAP2,SEMA4D	CNTNAP2,SEMA4D			2.05838	2.04593	0	0
1273	GO: Biological Process	GO:0035967	cellular response to topologically incorrect protein		EIF2AK4,IFNG,NCK2,PRKN		AMFR,DAB2IP,NCK2,PRKN	0	2.04767	0	2.04767
1274	GO: Biological Process	GO:0032231	regulation of actin filament bundle assembly	ARHGEF10,CFL1,PPP1R9A,PRKN		ABL1,CD47,CFL1,PPP1R9A		2.05794	0	2.03571	0
1275	GO: Biological Process	GO:0002252	immune effector process			ABL1,ADA,C1QA,CD47,CLEC7A,CX3CR1,DOCK10,IL31RA,PRKCE,PTPRC,RORA,SYK	C3,CRP,DOCK10,FES,FOXP1,NR4A3,PRKCD,PRKCE,PTPRC,SYK,TAC4,TMIGD3	0	0	2.03358	2.03358
2933	Mouse Phenotype	MP:0003879	abnormal hair cell physiology			ADGRV1,CDH23,MYO7A,PTPRQ,THRB		0	0	3.98298	0
1277	GO: Biological Process	GO:1904738	vascular associated smooth muscle cell migration	MDM2,MYO5A,PRKG1			GRB10,NR4A3,PRKG1	2.03294	0	0	2.01534
1309	GO: Biological Process	GO:1904048	regulation of spontaneous neurotransmitter secretion	PPP1R9A,PRKN				3.91007	0	0	0
1279	GO: Biological Process	GO:0060759	regulation of response to cytokine stimulus			HSP90AB1,PPARG,PTPRC,ROBO1,SYK	PRKN,PTPRC,ROBO1,SLIT3,SYK	0	0	2.01783	2.01783
1280	GO: Biological Process	GO:2000300	regulation of synaptic vesicle exocytosis		CACNA1E,CACNB4,PPFIA2		CACNA1E,CACNB4,PPFIA2	0	2.01534	0	2.01534
1281	GO: Biological Process	GO:0045744	negative regulation of G protein-coupled receptor signaling pathway			ADA,CAMK2B,GRM5	CALCA,CAMK2B,GRM5	0	0	2.01534	2.01534
1282	GO: Biological Process	GO:0032354	response to follicle-stimulating hormone	EPHA5,EPHA8			EPHA5,FSHR	2.0207	0	0	2.00827
1283	GO: Biological Process	GO:0010998	regulation of translational initiation by eIF2 alpha phosphorylation		EIF2AK1,EIF2AK4,NCK2			0	4.02517	0	0
3360	Pathway	M26911	REACTOME_G_PROTEIN_MEDIATED_EVENTS			CAMK2B,PLA2G4A,PLCB1,PRKAR1B,PRKAR2B		0	0	3.97659	0
1285	GO: Biological Process	GO:1905244	regulation of modification of synaptic structure			ABL1,KALRN	KALRN,TIAM1	0	0	2.00827	2.00827
2951	Mouse Phenotype	MP:0000780	abnormal corpus callosum morphology				CNTNAP2,CSF1R,DCC,LRP2,ROBO1,TCF4,TRAPPC9	0	0	0	3.67979
3729	Coexpression	M1317	GROSS_HYPOXIA_VIA_ELK3_AND_HIF1A_UP		ETS1,GATA3,HOMER1,KIF5A,LXN,PALLD			0	4.01218	0	0
1288	GO: Biological Process	GO:0051606	detection of stimulus	ATP8A2,CABP4,CACNB4,CDH23,EPHB1,ITGA2,PARD3,SEMA5A,TRPM1,TRPV1,USH2A		ADGRV1,CABP4,CDH23,CLEC7A,GRIK2,GRIN2B,ITGA2,MYO7A,PTPRQ,SEMA5A,TRPM1		2.02591	0	1.97986	0
1287	GO: Biological Process	GO:0045892	negative regulation of DNA-templated transcription		APBB2,ATOH8,ATP8B1,CHD5,DNMT3B,FOXP1,FOXP2,GATA3,IFNG,LEF1,MAPK10,MCPH1,NCK2,NRG1,PAX3,PAX5,PRKN,SEMA4D,TCF4,THRB,TRPV1,XRCC5,ZFHX3			0	4.00893	0	0
1290	GO: Biological Process	GO:2000649	regulation of sodium ion transmembrane transporter activity			NEDD4,PLCB1,PRKCE	GRIP1,HECW1,PRKCE	0	0	1.99779	1.99779
1291	GO: Biological Process	GO:0007596	blood coagulation		EPHB2,GNAQ,IL6ST,PRKCD,PRKG1,SYK	AP3B1,ILK,ITGA2,PLA2G4A,PPIA,SYK		0	1.99278	1.99278	0
1384	GO: Biological Process	GO:0046850	regulation of bone remodeling				CALCA,CSF1R,EGFR,FSHR,SYK	0	0	0	3.62123
2953	Mouse Phenotype	MP:0008219	abnormal dorsal telencephalic commissure morphology				CNTNAP2,CSF1R,DCC,LRP2,ROBO1,TCF4,TRAPPC9	0	0	0	3.61526
1388	GO: Biological Process	GO:0031281	positive regulation of cyclase activity				CACNA1C,CALCA,NOS1,TMIGD3	0	0	0	3.60098
1295	GO: Biological Process	GO:0046456	icosanoid biosynthetic process	ALOX5,PTGES,SYK		PLA2G4A,PPARG,SYK		1.99807	0	1.98053	0
1392	GO: Biological Process	GO:0035846	oviduct epithelium development				C3,CSMD1	0	0	0	3.59792
2573	GO: Cellular Component	GO:0009898	cytoplasmic side of plasma membrane				CACNB4,FES,GNAO1,PTPRC,SPTB,SYK,TIAM1	0	0	0	3.59606
2958	Mouse Phenotype	MP:0000233	abnormal blood flow velocity				ERBB4,NOS1,NPAS2,TMIGD3	0	0	0	3.58564
1299	GO: Biological Process	GO:0060099	regulation of phagocytosis, engulfment	CD300A,ITGA2		ITGA2,PPARG		1.98473	0	1.97233	0
1300	GO: Biological Process	GO:0032602	chemokine production	IL4R,NR1H4,SYK,TNFSF4	FOXP1,IFNG,SYK,TLR9			1.98828	1.96624	0	0
1301	GO: Biological Process	GO:0098969	neurotransmitter receptor transport to postsynaptic membrane		GRIP2,MAPK10		GRIP1,MAPK10	0	1.97233	0	1.97233
1302	GO: Biological Process	GO:0097475	motor neuron migration		DAB1,RELN	CELSR1,MDGA2		0	1.97233	1.97233	0
1303	GO: Biological Process	GO:0010738	regulation of protein kinase A signaling			ADGRV1,GRIN2B	ADGRV1,FSHR	0	0	1.97233	1.97233
3733	Coexpression	M3835	BENPORATH_SOX2_TARGETS			AP3B1,CFL1,DPYSL3,GRID2,HDAC9,HSP90AB1,KIAA0319L,LINGO1,LRP2,MYO9A,ROR1,SEMA6A,SUFU		0	0	3.94434	0
2959	Mouse Phenotype	MP:0003920	abnormal heart right ventricle morphology				CACNA1C,DNAH11,EFNB2,LRP2,PAX3,ROBO1,SLIT3,TRAPPC9	0	0	0	3.58158
1306	GO: Biological Process	GO:0045778	positive regulation of ossification			ADGRV1,BMPR1B,THRB	ADGRV1,CALCA,CSF1R	0	0	1.96355	1.96355
3730	Coexpression	M39039	FAN_EMBRYONIC_CTX_BRAIN_ENDOTHELIAL_1		IGF1R,LAMB1,LEF1,LXN,PLXND1,PTPRG,PTPRM,S1PR1,TCF4,UNC5B			0	4.00341	0	0
1308	GO: Biological Process	GO:0046503	glycerolipid catabolic process	MGLL,PLCB1,PLCG1		LDLR,PLA2G4A,PLCB1		1.96433	0	1.94685	0
1310	GO: Biological Process	GO:0045626	negative regulation of T-helper 1 cell differentiation	IL4R,TNFSF4				3.91007	0	0	0
1311	GO: Biological Process	GO:0021817	nucleokinesis involved in cell motility in cerebral cortex radial glia guided migration	SUN1,SYNE2				3.91007	0	0	0
1312	GO: Biological Process	GO:1905871	regulation of protein localization to cell leading edge	CFL1,RIPOR2				3.91007	0	0	0
1313	GO: Biological Process	GO:0099642	retrograde axonal protein transport	DLG2,MAPK8IP3				3.91007	0	0	0
2939	Mouse Phenotype	MP:0008027	abnormal spinal cord white matter morphology	AFG3L2,ATP8A2,DCC,UNC5C				3.82996	0	0	0
1314	GO: Biological Process	GO:0010038	response to metal ion			ADGRV1,CAMK2B,EGFR,NEDD4,PLA2G4A,PPARG,SLC6A3,WNK1	ADGRV1,CAMK2B,CRP,EGFR,KCNMA1,LGMN,PRKN,SLC6A3	0	0	1.95461	1.95461
1289	GO: Biological Process	GO:1903507	negative regulation of nucleic acid-templated transcription		APBB2,ATOH8,ATP8B1,CHD5,DNMT3B,FOXP1,FOXP2,GATA3,IFNG,LEF1,MAPK10,MCPH1,NCK2,NRG1,PAX3,PAX5,PRKN,SEMA4D,TCF4,THRB,TRPV1,XRCC5,ZFHX3			0	4.00021	0	0
1304	GO: Biological Process	GO:0045807	positive regulation of endocytosis			CAMK1D,CD47,CLEC7A,ITGA2,LRP2,PPARG,PTPRC,SYK		0	0	3.93892	0
2936	Mouse Phenotype	MP:0004753	abnormal miniature excitatory postsynaptic currents			C1QA,GRIN1,GRIN2B,KALRN,NEDD4,NRXN3,PPP1R9A		0	0	3.9334	0
1307	GO: Biological Process	GO:1902115	regulation of organelle assembly		EPHB2,GRID2,LAMB1,MAP4,PTPRD,PTPRS,SDCCAG8,TIMP2,WDPCP			0	3.92465	0	0
1315	GO: Biological Process	GO:0097477	lateral motor column neuron migration		DAB1,RELN			0	3.89708	0	0
3362	Pathway	M27616	REACTOME_NEUREXINS_AND_NEUROLIGINS			APBA2,GRIN1,GRIN2B,GRM5,NRXN3		0	0	3.90063	0
1316	GO: Biological Process	GO:0060466	activation of meiosis involved in egg activation			CAMK2B,PLCB1		0	0	3.89708	0
1318	GO: Biological Process	GO:0099557	trans-synaptic signaling by trans-synaptic complex, modulating synaptic transmission		EFNB3,EPHB2			0	3.89708	0	0
1323	GO: Biological Process	GO:0071371	cellular response to gonadotropin stimulus	EPHA5,EPHA8			EPHA5,FSHR	1.95034	0	0	1.93797
1324	GO: Biological Process	GO:1905153	regulation of membrane invagination	CD300A,ITGA2		ITGA2,PPARG		1.95034	0	1.93797	0
1325	GO: Biological Process	GO:0034109	homotypic cell-cell adhesion		IL6ST,PRKCD,PRKG1,SYK		PRKCD,PRKCQ,PRKG1,SYK	0	1.94393	0	1.94393
1326	GO: Biological Process	GO:0050817	coagulation		EPHB2,GNAQ,IL6ST,PRKCD,PRKG1,SYK	AP3B1,ILK,ITGA2,PLA2G4A,PPIA,SYK		0	1.94355	1.94355	0
1327	GO: Biological Process	GO:0007599	hemostasis		EPHB2,GNAQ,IL6ST,PRKCD,PRKG1,SYK	AP3B1,ILK,ITGA2,PLA2G4A,PPIA,SYK		0	1.94355	1.94355	0
1328	GO: Biological Process	GO:0031641	regulation of myelination	NRG1,PARD3,WASF3		NRG1,PTPRZ1,WASF3		1.94786	0	1.93041	0
1329	GO: Biological Process	GO:0045912	negative regulation of carbohydrate metabolic process	HDAC4,PPARA,PRKN			GRB10,HDAC4,PRKN	1.94786	0	0	1.93041
1330	GO: Biological Process	GO:1903540	establishment of protein localization to postsynaptic membrane		GRIP2,MAPK10		GRIP1,MAPK10	0	1.93797	0	1.93797
1331	GO: Biological Process	GO:0007213	G protein-coupled acetylcholine receptor signaling pathway		GNAQ,ITPR1	HRH3,PLCB1		0	1.93797	1.93797	0
1332	GO: Biological Process	GO:0035701	hematopoietic stem cell migration			BCL11B,PTPRC	BCL11B,PTPRC	0	0	1.93797	1.93797
1319	GO: Biological Process	GO:0060060	post-embryonic retina morphogenesis in camera-type eye		CRB1,DSCAM			0	3.89708	0	0
1334	GO: Biological Process	GO:0002218	activation of innate immune response	CD300A,NR1H4,PRKCE,PTPRS,SYK,TNIP1		AP3B1,CLEC7A,ESR1,MFHAS1,PRKCE,SYK		1.93899	0	1.90936	0
1335	GO: Biological Process	GO:1905954	positive regulation of lipid localization	ATP8A2,LPCAT3,PTGES,XRCC4		HRH3,LPCAT3,PLA2G4A,PPARG		1.93308	0	1.9112	0
1317	GO: Biological Process	GO:0021775	smoothened signaling pathway involved in ventral spinal cord interneuron specification			GLI2,SUFU		0	0	3.89708	0
93	GO: Molecular Function	GO:0004698	calcium-dependent protein kinase C activity				PRKCD,PRKCE,PRKCQ	0	0	0	3.57373
94	GO: Molecular Function	GO:0001642	group III metabotropic glutamate receptor activity				GRM4,GRM6	0	0	0	3.57295
95	GO: Molecular Function	GO:0005006	epidermal growth factor receptor activity				EGFR,ERBB4	0	0	0	3.57295
1340	GO: Biological Process	GO:0022011	myelination in peripheral nervous system	ARHGEF10,FA2H,NRG1,PARD3				3.81732	0	0	0
1341	GO: Biological Process	GO:0044283	small molecule biosynthetic process	ALOX5,CYP7B1,FA2H,HRH1,INSR,LPCAT3,MGLL,MYO5A,NR1H4,PLCG1,PPARA,PTGES,SYK,UST				3.8021	0	0	0
1320	GO: Biological Process	GO:0021965	spinal cord ventral commissure morphogenesis			DCC,GLI2		0	0	3.89708	0
1322	GO: Biological Process	GO:0098582	innate vocalization behavior		FOXP1,FOXP2			0	3.89708	0	0
1344	GO: Biological Process	GO:0051386	regulation of neurotrophin TRK receptor signaling pathway	DOK5,SH3GLB1,TMEM108				3.77916	0	0	0
1321	GO: Biological Process	GO:0021776	smoothened signaling pathway involved in spinal cord motor neuron cell fate specification			GLI2,SUFU		0	0	3.89708	0
2937	Mouse Phenotype	MP:0001967	deafness			ADGRV1,CDH23,CELSR1,MYO7A,PTPRQ,ROR1,THRB		0	0	3.88516	0
1347	GO: Biological Process	GO:0021731	trigeminal motor nucleus development	MDGA2		MDGA2		1.8914	0	1.88494	0
1348	GO: Biological Process	GO:1902437	positive regulation of male mating behavior	HDAC4		HDAC4		1.8914	0	1.88494	0
1349	GO: Biological Process	GO:0097474	retinal cone cell apoptotic process	THRB		THRB		1.8914	0	1.88494	0
1350	GO: Biological Process	GO:1901558	response to metformin	CNTNAP2		CNTNAP2		1.8914	0	1.88494	0
1351	GO: Biological Process	GO:0060945	cardiac neuron differentiation	NRG1		NRG1		1.8914	0	1.88494	0
1352	GO: Biological Process	GO:2000814	positive regulation of barbed-end actin filament capping	CFL1		CFL1		1.8914	0	1.88494	0
1353	GO: Biological Process	GO:1905875	negative regulation of postsynaptic density organization	CFL1		CFL1		1.8914	0	1.88494	0
1354	GO: Biological Process	GO:2000769	regulation of establishment or maintenance of cell polarity regulating cell shape	CFL1		CFL1		1.8914	0	1.88494	0
[truncated: 3,181 more rows]

## Sheet: select curated heatmap
S.No.	Category	ID	Title	CBC TBI 5 GeneSet	CBC 5 GeneSet	GEC TBI 5 GeneSet	GEC 5 GeneSet	CBC TBI	CBC	GEC TBI	GEC
[truncated: 25 more rows]
